# Supplementary material for: The Proteogenome of Symbiotic Frankia alni in Alnus glutinosa Nodules
Source: Microorganisms. 2022 Mar 18;10(3):651. doi: 10.3390/microorganisms10030651 (PMC8951365; doi:10.3390/microorganisms10030651)
Supplement: Supplementary file 1 [file microorganisms-10-00651-s001.zip]

Archive with 1 entries (1 files):
- microorganisms-1632904-supplementary.xlsx
