# Supplementary material for: The Proteogenome of Symbiotic Frankia alni in Alnus glutinosa Nodules
Source: Microorganisms. 2022 Mar 18;10(3):651. doi: 10.3390/microorganisms10030651 (PMC8951365; doi:10.3390/microorganisms10030651)
Supplement: Supplementary file 1 [file microorganisms-10-00651-s001.zip › microorganisms-1632904-supplementary.xlsx]

## Sheet: Feuil1
Table S1. List of Frankia proteins identified in nodules and in a nitrogen-fixing pure culture and their spectral counts.																												Pseudo-count factor	Pseudo-count factor	Pseudo-count factor	Pseudo-count factor	Pseudo-count factor	Pseudo-count factor				Fold treshold	1.5
MS/MS certified proteins (at least 2 peptides, FDR <1%) are listed in black while proteins identified on the basis of only one peptide are indicated in grey. For each protein, its characteristics are indicated in colunms B-P, their spectral counts for each condition and replicate in columns Q-AB, their pseudo-counts for the nodules condition in columns AC-AH, and their Tfold comparison in columns…																												5.58611	5.90665	6.37264	6.72844	4.93352	5.19186
MS data file		\\sauval\Data_MS\Universite Lyon\MS17_022\2017-05-19
Database :		Frankia.alni.reduite_20160419 (5804 sequences; 5804 residues)																																	Statistical classes
Enzyme :		Trypsin - Max missed cleavages: 2																																	Blue class: Identifications satisfied both, the fold (≥1.5) and statistical criteria (p value ≤0.05).
Fixed modifications :		Carbamidomethyl (C)																																	Orange class: These identifications did not meet the fold criterion but they deserve a second look because they have low p-values.
Variable modifications :		Deamidated (NQ), Oxidation (M)																																	Green class: These identifications satisfied the fold criteria but, most likely, this happened by chance (should be disconsidered).
MS/ MS² mass tol. :		± 5.0 ppm / ± 0.02 Da											Sum of NSAF			Total spectral count		Total spectral count		Total spectral count		Total spectral count		Total spectral count		Total spectral count		Total pseudo-count		Total pseudo-count		Total pseudo-count			Red class: These identifications did not meet the fold and p-value criteria (should be disconsidered).
Instrument type :		Q-Exactive HF											6188.17			5307	5019	4652	4406	6009	5710	30531	29946	29866	29096	29646	28788	29777	29737	29531	29661	29728	29556
																																			Nodules
						Best hit in terms of i) #peptides, and ii) MASCOT score										Nodules						Hyphae						Nodules							Tfold comparison "Nodules" versus "Hyphae"
																Spectral count		Spectral count		Spectral count		Spectral count		Spectral count		Spectral count		Pseudo-count		Pseudo-count		Pseudo-count
NCBI accession	FRAAL accession	Functional description	Fold	pI	Molecular weight	dat	Sample	Mascot score	Protein sequence coverage (%)	#peptides	#specific peptides	#peptides total	NSAF	% NSAF	Total SC	Q21641_MS17-022_P239_#1	Q21642_MS17-022_P239_#2	Q21643_MS17-022_P240_#1	Q21644_MS17-022_P240_#2	Q21645_MS17-022_P241_#1	Q21646_MS17-022_P241_#2	Q21647_MS17-022_P242_#1	Q21648_MS17-022_P242_#2	Q21649_MS17-022_P243_#1	Q21650_MS17-022_P243_#2	Q21651_MS17-022_P244_#1	Q21652_MS17-022_P244_#2	Q21641_MS17-022_P239_#1	Q21642_MS17-022_P239_#2	Q21643_MS17-022_P240_#1	Q21644_MS17-022_P240_#2	Q21645_MS17-022_P241_#1	Q21646_MS17-022_P241_#2	Fold	Tfold	LOG2(Tfold)*sign	p value	PatternLab Class
WP_009741523.1	FRAAL6813	nitrogenase iron protein NifH	291.333	4.89953	31335	F207056.dat	Q21646_MS17-022_P241_#2	1202	57.1	19	19	24	9.82926	0.0015884	308	52	53	39	36	63	65	0	0	0	0	0	0	290	313	249	242	311	337	291.333	291.333	8.18653	7.86525e-06	Blue
WP_011607845.1	FRAAL6811	nitrogenase molybdenum-iron protein subunit beta NifK	279	5.59237	57519	F207056.dat	Q21646_MS17-022_P241_#2	1476	54.2	29	29	31	5.16351	0.000834417	297	45	40	39	34	69	70	0	0	0	0	0	0	251	236	249	229	340	363	279	279	8.12412	7.86433e-05	Blue
WP_011607832.1	FRAAL6798	2-oxoglutarate ferredoxin oxidoreductase subunit beta KorB	91.5	7.18262	37297	F207055.dat	Q21645_MS17-022_P241_#1	566	42.5	11	11	12	2.60075	0.000420277	97	18	13	11	11	26	18	0	0	0	0	0	0	101	77	70	74	128	93	91.5	91.5	6.5157	0.000161172	Blue
WP_011606600.1	FRAAL5516	ATPase	89	5.29313	47780	F207055.dat	Q21645_MS17-022_P241_#1	1157	49	19	19	23	3.66262	0.000591875	175	25	24	25	27	34	35	1	1	0	0	0	3	140	142	159	182	168	182	89	89	6.47573	4.01366e-06	Blue
WP_011607846.1	FRAAL6812	nitrogenase molybdenum-iron protein alpha chain NifD	86.1667	5.83758	54026	F207056.dat	Q21646_MS17-022_P241_#2	877	43.6	17	17	19	1.72139	0.000278175	93	11	11	9	8	25	29	0	0	0	0	0	0	61	65	57	54	123	151	86.1667	86.1667	6.42906	0.00392172	Blue
WP_041939983.1	FRAAL6802	iron-sulfur cluster assembly accessory protein NifU	84.1667	4.66127	21169	F207056.dat	Q21646_MS17-022_P241_#2	569	78.2	9	9	11	4.10978	0.000664136	87	15	16	11	14	18	13	0	0	0	0	0	0	84	95	70	94	89	67	84.1667	84.1667	6.39518	1.32794e-05	Blue
WP_041939982.1	FRAAL6799	2-oxoglutarate ferredoxin oxidoreductase subunit alpha	82	5.10308	71356	F207055.dat	Q21645_MS17-022_P241_#1	784	36.7	16	15	16	1.21924	0.000197027	87	11	11	14	8	23	20	0	0	0	0	0	0	61	65	89	54	113	104	82	82	6.35755	0.000465725	Blue
WP_011602860.1	FRAAL1673	molybdenum-binding protein MopB	64.1667	5.11759	14178	F207052.dat	Q21642_MS17-022_P239_#2	335	49.3	5	5	7	4.6551	0.000752258	66	10	10	12	10	12	12	0	0	0	0	0	0	56	59	76	67	59	62	64.1667	64.1667	6.00375	4.34855e-06	Blue
WP_011605156.1	FRAAL4025	F420H(2)-dependent quinone nitroreductase, DdnB	44.3333	5.11826	15859	F207053.dat	Q21643_MS17-022_P240_#1	280	53.1	5	5	5	2.83751	0.000458537	45	6	8	9	7	8	7	0	0	0	0	0	0	34	47	57	47	39	36	44.3333	44.3333	5.47032	6.32818e-05	Blue
WP_011607839.1	FRAAL6805	nitrogenase-stabilizing/protective protein NifW	40.3333	5.64226	14545	F207052.dat	Q21642_MS17-022_P239_#2	371	59.5	6	6	6	2.81884	0.000455521	41	8	9	5	6	7	6	0	0	0	0	0	0	45	53	32	40	35	31	40.3333	40.3333	5.3339	9.35206e-05	Blue
WP_041939985.1	FRAAL6808	nitrogen fixation protein NifX	33.8333	6.82602	15331	F207052.dat	Q21642_MS17-022_P239_#2	253	35	4	4	4	2.21773	0.000358382	34	5	7	5	6	6	5	0	0	0	0	0	0	28	41	32	40	30	26	33.8333	33.8333	5.08037	5.14353e-05	Blue
WP_011602101.1	FRAAL0868	TetR family transcriptional regulator	33.0909	5.18686	24373	F207062.dat	Q21652_MS17-022_P244_#2	84	9	2	2	2	2.74894	0.000444226	67	10	9	10	11	10	12	1	1	0	1	0	2	56	53	64	74	49	62	33.0909	33.0909	5.04836	1.5403e-05	Blue
WP_011607841.1	FRAAL6807	associated nitrogen fixation protein NifX	23.8333	4.90009	16204	F207053.dat	Q21643_MS17-022_P240_#1	303	48.3	8	8	8	3.33251	0.000538529	54	8	9	10	7	7	7	2	1	1	0	2	0	45	53	64	47	35	36	23.8333	23.8333	4.57491	0.000141567	Blue
WP_041938969.1	FRAAL1684	hypothetical protein	23.6667	7.23501	55938	F207056.dat	Q21646_MS17-022_P241_#2	43	3	2	2	2	0.41117	6.64445e-05	23	4	4	4	5	2	4	0	0	0	0	0	0	22	24	25	34	10	21	23.6667	23.6667	4.56478	0.000817672	Blue
WP_011604521.1	FRAAL3374	Coenzyme F420-dependent N(5),N(10)-methylenetetrahydromethanopterin reductase	22.8333	6.76167	38068	F207056.dat	Q21646_MS17-022_P241_#2	317	23	7	7	7	0.630451	0.00010188	24	3	4	2	0	7	8	0	0	0	0	0	0	17	24	13	0	35	42	22.8333	22.8333	4.51307	0.0171576	Blue
WP_011604385.1	FRAAL3236	deazaflavin-dependent nitroreductase	18.8333	5.0265	15774	F207054.dat	Q21644_MS17-022_P240_#2	145	26.1	3	3	3	1.14112	0.000184403	18	3	3	3	4	2	3	0	0	0	0	0	0	17	18	19	27	10	16	18.8333	18.8333	4.23522	0.000506635	Blue
WP_011601860.1	FRAAL0611	nucleoid-associated protein	17.6667	4.55474	15543	F207053.dat	Q21643_MS17-022_P240_#1	182	36.1	3	3	3	1.09374	0.000176747	17	3	3	4	3	2	2	0	0	0	0	0	0	17	18	25	20	10	10	17.6667	17.6667	4.14296	0.000932513	Blue
WP_011606103.1	FRAAL4990	hypothetical protein	16.8333	4.87796	13761	F207051.dat	Q21641_MS17-022_P239_#1	138	34.4	4	4	4	1.16271	0.000187892	16	4	4	3	3	2	0	0	0	0	0	0	0	22	24	19	20	10	0	16.8333	16.8333	4.07325	0.00810978	Blue
WP_011603220.1	FRAAL2049	glycosyl transferase	15.5	10.0856	42079	F207054.dat	Q21644_MS17-022_P240_#2	50	4.3	2	2	2	0.356472	5.76055e-05	15	2	2	2	3	3	3	0	0	0	0	0	0	11	12	13	20	15	16	15.5	15.5	3.9542	0.000115044	Blue
WP_009741405.1	FRAAL0068	hypothetical protein	14.125	4.95351	8652	F207053.dat	Q21643_MS17-022_P240_#1	225	67.9	4	4	4	2.3116	0.000373552	20	4	2	6	3	3	0	1	0	1	0	0	0	22	12	38	20	15	0	14.125	14.125	3.82018	0.0189452	Blue
WP_011603013.1	FRAAL1834	hypothetical protein	13.3333	8.90296	159657	F207051.dat	Q21641_MS17-022_P239_#1	60	1.6	3	3	3	0.0814246	1.31581e-05	13	3	1	3	1	3	2	0	0	0	0	0	0	17	6	19	7	15	10	13.3333	13.3333	3.73697	0.00257777	Blue
WP_011601350.1	FRAAL0082	ammonia relase factor ArfA	13.3333	5.10625	17613	F207055.dat	Q21645_MS17-022_P241_#1	36	4.8	1	1	2	0.738091	0.000119275	13	1	2	2	2	4	2	0	0	0	0	0	0	6	12	13	13	20	10	13.3333	13.3333	3.73697	0.00121531	Blue
WP_011606048.1	FRAAL4934	3-ketoacyl-CoA thiolase	12.9091	5.08999	41435	F207052.dat	Q21642_MS17-022_P239_#2	828	56.2	13	13	17	4.99578	0.000807311	207	24	29	22	22	23	27	12	12	6	8	11	11	134	171	140	148	113	140	12.9091	12.9091	3.69032	1.02681e-05	Blue
WP_011602036.1	FRAAL0800	phosphomethylpyrimidine synthase	12.8	5.45001	69470	F207056.dat	Q21646_MS17-022_P241_#2	93	2.6	2	2	3	0.359868	5.81541e-05	25	3	3	3	4	4	4	1	1	0	2	0	0	17	18	19	27	20	21	12.8	12.8	3.67807	2.18581e-05	Blue
WP_041939400.1	FRAAL3855	4Fe-4S iron-sulphur binding ferredoxin	12.6667	4.40523	11752	F207055.dat	Q21645_MS17-022_P241_#1	72	11.7	2	2	2	1.0211	0.000165009	12	1	2	2	2	2	3	0	0	0	0	0	0	6	12	13	13	10	16	12.6667	12.6667	3.66297	0.000383331	Blue
WP_011601559.1	FRAAL0301	transcriptional regulator	12.375	5.44173	70951	F207053.dat	Q21643_MS17-022_P240_#1	65	2.6	2	2	3	0.253696	4.0997e-05	18	2	3	2	3	3	3	0	0	0	1	0	1	11	18	13	20	15	16	12.375	12.375	3.62936	7.24261e-05	Blue
WP_011603772.1	FRAAL2618	acetyl-CoA acetyltransferase	11.8333	5.16564	41022	F207056.dat	Q21646_MS17-022_P241_#2	53	2.2	1	1	2	0.268149	4.33325e-05	11	3	2	2	2	0	2	0	0	0	0	0	0	17	12	13	13	0	10	11.8333	11.8333	3.56478	0.00587278	Blue
WP_011607074.1	FRAAL6022	gamma-aminobutyraldehyde dehydrogenase	11.5556	4.89549	50016	F207054.dat	Q21644_MS17-022_P240_#2	103	7.8	2	2	4	0.399872	6.46188e-05	20	2	3	4	2	3	3	0	1	0	1	1	0	11	18	25	13	15	16	11.5556	11.5556	3.53051	0.000469073	Blue
WP_011604927.1	FRAAL3789	thioesterase	10.875	5.13354	20629	F207055.dat	Q21645_MS17-022_P241_#1	86	13.3	2	2	2	0.775607	0.000125337	16	1	3	3	1	3	3	0	1	0	0	0	1	6	18	19	7	15	16	10.875	10.875	3.44294	0.00215768	Blue
WP_011603462.1	FRAAL2298	methylenetetrahydrofolate dehydrogenase FolD	10.8571	5.51743	27937	F207052.dat	Q21642_MS17-022_P239_#2	171	18.8	5	5	8	1.93292	0.000312357	54	6	8	5	4	7	9	3	2	2	3	2	3	34	47	32	27	35	47	10.8571	10.8571	3.44057	0.000143892	Blue
WP_011605870.1	FRAAL4755	membrane phosphatase	10.8	10.7078	44512	F207055.dat	Q21645_MS17-022_P241_#1	56	3.3	2	2	2	0.494249	7.987e-05	22	4	2	4	2	4	2	1	0	1	0	2	0	22	12	25	13	20	10	10.8	10.8	3.43296	0.00115363	Blue
WP_011607913.1	FRAAL6878	ribosomal RNA small subunit methyltransferase G	10.7692	9.68867	28044	F207062.dat	Q21652_MS17-022_P244_#2	58	8.4	2	2	3	1.06975	0.00017287	30	4	4	4	4	3	4	1	1	1	1	1	2	22	24	25	27	15	21	10.7692	10.7692	3.42884	5.44051e-05	Blue
WP_011607828.1	FRAAL6795	quinone oxydoreductase QorB	10.6667	4.80696	29147	F207054.dat	Q21644_MS17-022_P240_#2	78	9.5	2	2	3	0.651868	0.000105341	19	4	3	1	2	2	4	0	1	0	1	0	1	22	18	6	13	10	21	10.6667	10.6667	3.41504	0.00251122	Blue
WP_011606846.1	FRAAL5774	1-deoxy-D-xylulose 5-phosphate reductoisomerase Dxr	10.5385	5.05523	43150	F207055.dat	Q21645_MS17-022_P241_#1	556	26.5	8	8	10	1.55272	0.000250918	67	7	9	6	7	10	8	4	4	2	4	2	4	39	53	38	47	49	42	10.5385	10.5385	3.39759	8.56004e-06	Blue
WP_050997128.1	FRAAL3342	sulfonate transport system substrate-binding SsuA	10.5	9.11136	36556	F207052.dat	Q21642_MS17-022_P239_#2	57	4.4	1	1	2	0.273553	4.42058e-05	10	3	2	1	1	2	1	0	0	0	0	0	0	17	12	6	7	10	5	10.5	10.5	3.39232	0.00357045	Blue
WP_041939316.1	FRAAL3254	hypothetical protein	10.3478	4.82602	20575	F207051.dat	Q21641_MS17-022_P239_#1	287	41.3	6	6	6	2.81896	0.00045554	58	9	8	6	4	8	6	3	3	1	3	2	5	50	47	38	27	39	31	10.3478	10.3478	3.37126	0.000148051	Blue
WP_041938619.1	FRAAL0128	amidophosphoribosyltransferase PurF	9.85714	4.77956	61275	F207059.dat	Q21649_MS17-022_P243_#1	102	2.9	1	1	2	0.195838	3.16472e-05	12	2	1	1	3	2	2	0	0	1	0	0	0	11	6	6	20	10	10	9.85714	9.85714	3.30117	0.00424953	Blue
WP_009742300.1	FRAAL5827	DNA-binding protein HU-beta, NS1 (HU-1)	9.76471	8.16288	9840	F207053.dat	Q21643_MS17-022_P240_#1	496	93.6	9	9	10	27.0325	0.00436842	266	29	25	31	31	28	26	15	17	15	15	17	17	162	148	198	209	138	135	9.76471	9.76471	3.28758	8.26294e-05	Blue
WP_041939818.1	FRAAL6056	ATP-binding protein	9.6	4.92723	7646	F207052.dat	Q21642_MS17-022_P239_#2	224	56.8	3	3	3	6.01622	0.000972213	46	5	6	6	5	5	5	1	2	2	3	3	3	28	35	38	34	25	26	9.6	9.6	3.26303	3.59218e-05	Blue
WP_041940288.1	FRAAL1827	tetratricopeptide repeat domain protein	9.16667	5.01919	41371	F207051.dat	Q21641_MS17-022_P239_#1	65	7.8	2	2	5	0.217544	3.51548e-05	9	2	1	1	0	2	3	0	0	0	0	0	0	11	6	6	0	10	16	9.16667	9.16667	3.1964	0.0144957	Blue
WP_041939008.1	FRAAL1862	ribose 5-phosphate isomerase	9.06667	5.69435	17026	F207051.dat	Q21641_MS17-022_P239_#1	332	68.5	6	6	8	4.17009	0.000673882	71	9	10	6	5	10	7	5	3	5	4	4	3	50	59	38	34	49	36	9.06667	9.06667	3.18057	0.000156791	Blue
WP_011606179.1	FRAAL5069	hypothetical protein	9	5.92396	170549	F207052.dat	Q21642_MS17-022_P239_#2	66	1.4	3	3	7	0.152449	2.46355e-05	26	4	5	3	3	3	1	1	1	1	1	1	2	22	30	19	20	15	5	9	9	3.16993	0.00362151	Blue
WP_011601953.1	FRAAL0711	DNA-binding protein	8.76	10.8828	15528	F207051.dat	Q21641_MS17-022_P239_#1	241	39.9	5	5	5	3.60639	0.000582788	56	8	4	6	6	7	6	3	3	4	3	4	2	45	24	38	40	35	31	8.76	8.76	3.13093	0.000107408	Blue
WP_011602581.1	FRAAL1385	hypothetical protein	8.55556	5.04409	10153	F207054.dat	Q21644_MS17-022_P240_#2	192	49.5	4	4	5	3.64424	0.000588905	37	3	5	4	6	3	4	3	1	2	1	2	3	17	30	25	40	15	21	8.55556	8.55556	3.09686	0.00177959	Blue
WP_009737569.1	FRAAL4338	bacterioferritin	8.49091	4.68182	18412	F207055.dat	Q21645_MS17-022_P241_#1	334	36.2	7	7	7	6.95199	0.00112343	128	15	15	13	14	11	11	13	7	7	5	9	8	84	89	83	94	54	57	8.49091	8.49091	3.08592	0.000144983	Blue
WP_011602931.1	FRAAL1747	2-methylisocitrate lyase	8.42857	5.28832	27330	F207061.dat	Q21651_MS17-022_P244_#1	51	5.6	1	1	2	0.365898	5.91287e-05	10	2	1	2	2	1	1	0	0	0	0	1	0	11	6	13	13	5	5	8.42857	8.42857	3.07529	0.00278629	Blue
WP_041938916.1	FRAAL1429	phytoene synthase	8.40299	5.18093	32225	F207061.dat	Q21651_MS17-022_P244_#1	670	48.2	13	13	18	4.90303	0.000792323	158	16	21	15	12	18	15	8	7	10	12	15	9	89	124	96	81	89	78	8.40299	8.40299	3.0709	4.66203e-05	Blue
WP_011604375.1	FRAAL3226	branched-chain alpha-keto acid dehydrogenase subunit E2	8.14286	6.46488	47405	F207051.dat	Q21641_MS17-022_P239_#1	80	14.6	3	3	5	0.210948	3.4089e-05	10	3	2	0	1	2	1	0	0	1	0	0	0	17	12	0	7	10	5	8.14286	8.14286	3.02554	0.0178264	Blue
WP_011601885.1	FRAAL0636	tRNA adenosine deaminase	7.90909	3.86139	17618	F207051.dat	Q21641_MS17-022_P239_#1	121	13.4	2	2	3	1.07844	0.000174275	19	2	3	3	2	2	2	1	0	2	0	2	0	11	18	19	13	10	10	7.90909	7.90909	2.98351	0.000412981	Blue
WP_041940119.1	FRAAL0708	alpha/beta hydrolase	7.90909	5.98704	32151	F207057.dat	Q21647_MS17-022_P242_#1	71	5.4	2	2	3	0.590961	9.54986e-05	19	2	3	2	2	2	3	3	0	0	1	1	0	11	18	13	13	10	16	7.90909	7.90909	2.98351	4.64327e-05	Blue
WP_011602626.1	FRAAL1431	dimethylallyltransferase	7.75	4.77281	35343	F207056.dat	Q21646_MS17-022_P241_#2	467	36.1	8	8	16	4.30071	0.000694989	152	16	17	15	14	13	15	12	10	9	10	10	11	89	100	96	94	64	78	7.75	7.75	2.9542	3.26682e-05	Blue
WP_041939587.1	FRAAL4898	LuxR family transcriptional regulator	7.66667	10.9635	31271	F207052.dat	Q21642_MS17-022_P239_#2	75	5.4	2	2	2	0.22385	3.61738e-05	7	0	2	2	0	2	1	0	0	0	0	0	0	0	12	13	0	10	5	7.66667	7.66667	2.9386	0.0384612	Blue
WP_011606077.1	FRAAL4963	adenylate kinase	7.5	5.29466	21621	F207051.dat	Q21641_MS17-022_P239_#1	47	7.1	1	1	4	1.15628	0.000186854	25	3	3	2	3	3	3	2	1	1	1	2	1	17	18	13	20	15	16	7.5	7.5	2.90689	1.23553e-05	Blue
WP_011604508.1	FRAAL3361	short-chain-fatty-acid--CoA ligase	7.42857	5.53788	57684	F207056.dat	Q21646_MS17-022_P241_#2	34	1.3	1	1	2	0.156022	2.5213e-05	9	1	2	1	1	1	2	0	0	0	1	0	0	6	12	6	7	5	10	7.42857	7.42857	2.89308	0.000978274	Blue
WP_011604193.1	FRAAL3044	transcriptional regulator	7.36364	5.65038	121564	F207051.dat	Q21641_MS17-022_P239_#1	57	2.4	3	3	5	0.14807	2.39279e-05	18	3	2	2	2	2	2	0	1	1	2	1	0	17	12	13	13	10	10	7.36364	7.36364	2.88042	4.94437e-05	Blue
WP_041940748.1	FRAAL4355	hypothetical protein	7.33333	10.1773	26500	F207055.dat	Q21645_MS17-022_P241_#1	46	5.8	2	2	2	0.264151	4.26865e-05	7	1	1	1	0	2	2	0	0	0	0	0	0	6	6	6	0	10	10	7.33333	7.33333	2.87447	0.00826851	Blue
WP_041939680.1	FRAAL5348	cold-shock protein	7.33333	5.08242	7151	F207054.dat	Q21644_MS17-022_P240_#2	94	25	2	2	2	2.79681	0.000451961	20	2	2	3	3	2	2	1	1	1	1	1	1	11	12	19	20	10	10	7.33333	7.33333	2.87447	0.001076	Blue
WP_011602011.1	FRAAL0771	diguanylate cyclase	7.16667	8.46079	137983	F207053.dat	Q21643_MS17-022_P240_#1	25	0.5	1	1	2	0.0434836	7.0269e-06	6	1	1	2	1	1	0	0	0	0	0	0	0	6	6	13	7	5	0	7.16667	7.16667	2.8413	0.0151451	Blue
WP_011607242.1	FRAAL6192	adenylate kinase	7.16667	7.71127	24808	F207053.dat	Q21643_MS17-022_P240_#1	17	3.2	1	1	2	0.806192	0.00013028	20	2	2	3	2	3	2	1	1	1	1	1	1	11	12	19	13	15	10	7.16667	7.16667	2.8413	0.000248138	Blue
WP_041939231.1	FRAAL2835	acyl-CoA dehydrogenase	6.71429	5.49627	75063	F207056.dat	Q21646_MS17-022_P241_#2	35	1.1	1	1	2	0.106577	1.72227e-05	8	1	0	2	1	2	1	0	1	0	0	0	0	6	0	13	7	10	5	6.71429	6.71429	2.74723	0.014207	Blue
WP_011606204.1	FRAAL5096	cyclase	6.55556	5.01873	15876	F207053.dat	Q21643_MS17-022_P240_#1	127	20.1	2	2	4	0.755858	0.000122146	12	2	1	2	2	1	1	1	0	0	0	2	0	11	6	13	13	5	5	6.55556	6.55556	2.71272	0.00295664	Blue
WP_050997247.1	FRAAL5736	cell division protein FtsK	6.42857	6.45149	100771	F207054.dat	Q21644_MS17-022_P240_#2	29	0.7	1	1	2	0.0793879	1.2829e-05	8	1	0	1	1	2	2	0	0	1	0	0	0	6	0	6	7	10	10	6.42857	6.42857	2.6845	0.0080783	Blue
WP_011604554.1	FRAAL3408	alpha/beta hydrolase	6.37037	5.30141	33218	F207055.dat	Q21645_MS17-022_P241_#1	319	21.9	6	6	8	1.53531	0.000248104	51	5	5	2	2	7	9	3	4	1	4	3	6	28	30	13	13	35	47	6.37037	6.37037	2.67138	0.00611233	Blue
WP_041938863.1	FRAAL1156	succinyl-CoA synthetase subunit beta	6.13924	4.76397	40161	F207052.dat	Q21642_MS17-022_P239_#2	1766	69.1	28	28	34	24.2524	0.00391915	974	90	81	82	72	90	91	87	80	76	76	75	74	503	478	523	484	444	472	6.13924	6.13924	2.61806	1.42321e-07	Blue
WP_011605559.1	FRAAL4438	oxidoreductase	6.075	5.90311	36433	F207061.dat	Q21651_MS17-022_P244_#1	524	31.4	10	9	19	4.33673	0.00070081	158	13	12	12	13	15	19	13	10	15	10	13	13	73	71	76	87	74	99	6.075	6.075	2.60288	1.46904e-05	Blue
WP_041939760.1	FRAAL5796	chromosome segregation protein SMC	6.04348	5.30795	136328	F207062.dat	Q21652_MS17-022_P244_#2	148	2.9	3	3	9	0.29341	4.74147e-05	40	5	4	4	3	4	3	3	2	4	2	2	4	28	24	25	20	20	16	6.04348	6.04348	2.59538	6.68548e-05	Blue
WP_041939603.1	FRAAL4991	thiamine biosynthesis protein ThiF	6	5.65943	50661	F207055.dat	Q21645_MS17-022_P241_#1	166	13.2	4	4	6	0.592171	9.56942e-05	30	5	2	2	2	4	3	2	2	3	1	2	2	28	12	13	13	20	16	6	6	2.58496	0.00176858	Blue
WP_041938832.1	FRAAL0997	glutamate-1-semialdehyde aminotransferase	5.92857	5.07087	46090	F207058.dat	Q21648_MS17-022_P242_#2	493	29.9	8	8	11	2.32154	0.000375159	107	9	9	8	9	11	11	10	9	4	8	11	8	50	53	51	61	54	57	5.92857	5.92857	2.56768	8.44693e-09	Blue
WP_011603632.1	FRAAL2475	hemin receptor	5.86667	4.76954	12077	F207062.dat	Q21652_MS17-022_P244_#2	137	15.3	2	2	3	1.90445	0.000307756	23	2	1	2	4	3	2	2	2	1	1	1	2	11	6	13	27	15	10	5.86667	5.86667	2.55254	0.00889865	Blue
WP_041939688.1	FRAAL5381	transcription initiation protein	5.82353	4.51513	15537	F207061.dat	Q21651_MS17-022_P244_#1	126	23.7	3	3	4	1.73779	0.000280824	27	3	3	2	3	3	2	2	1	3	1	3	1	17	18	13	20	15	10	5.82353	5.82353	2.54189	0.000141905	Blue
WP_011601393.1	FRAAL0129	phosphoribosylaminoimidazole synthetase	5.76667	4.88905	40853	F207059.dat	Q21649_MS17-022_P243_#1	239	19.6	5	5	8	1.29733	0.000209648	53	4	5	4	5	5	6	3	5	5	4	4	3	22	30	25	34	25	31	5.76667	5.76667	2.52774	3.29995e-05	Blue
WP_041938655.1	FRAAL0282	hypothetical protein	5.71429	9.77895	47426	F207051.dat	Q21641_MS17-022_P239_#1	17	1.6	1	1	2	0.147598	2.38517e-05	7	2	1	0	1	1	1	1	0	0	0	0	0	11	6	0	7	5	5	5.71429	5.71429	2.51457	0.0125338	Blue
WP_011603454.1	FRAAL2289	histidine kinase	5.66667	5.76473	60412	F207051.dat	Q21641_MS17-022_P239_#1	38	2.6	2	2	2	0.082765	1.33747e-05	5	2	1	1	0	0	1	0	0	0	0	0	0	11	6	6	0	0	5	5.66667	5.66667	2.5025	0.0410292	Blue
WP_011604752.1	FRAAL3613	diacylglycerol O-acyltransferase	5.66667	9.76157	52224	F207055.dat	Q21645_MS17-022_P241_#1	122	6.2	2	2	2	0.0957414	1.54717e-05	5	1	1	1	0	2	0	0	0	0	0	0	0	6	6	6	0	10	0	5.66667	5.66667	2.5025	0.0335324	Blue
WP_011602719.1	FRAAL1529	hypothetical protein	5.66667	11.7585	14610	F207055.dat	Q21645_MS17-022_P241_#1	51	6.5	1	1	2	0.342231	5.53041e-05	5	1	1	1	0	1	1	0	0	0	0	0	0	6	6	6	0	5	5	5.66667	5.66667	2.5025	0.00451741	Blue
WP_011602534.1	FRAAL1337	serine/threonine protein kinase	5.5	9.43989	74701	F207056.dat	Q21646_MS17-022_P241_#2	46	2.4	2	2	2	0.0669335	1.08164e-05	5	1	0	1	0	1	2	0	0	0	0	0	0	6	0	6	0	5	10	5.5	5.5	2.45943	0.036391	Blue
WP_011603231.1	FRAAL2064	aconitate hydratase	5.43656	4.80189	98720	F207055.dat	Q21645_MS17-022_P241_#1	2616	52.6	47	47	51	13.047	0.00210838	1288	90	79	95	93	140	135	116	119	102	111	105	103	503	467	605	626	691	701	5.43656	5.43656	2.44269	5.55485e-05	Blue
WP_011605678.1	FRAAL4561	(2Fe-2S)-binding protein	5.4	4.33647	12647	F207053.dat	Q21643_MS17-022_P240_#1	94	37.8	2	2	2	0.948842	0.000153332	12	1	1	2	2	1	1	0	1	1	1	0	1	6	6	13	13	5	5	5.4	5.4	2.43296	0.00552614	Blue
WP_050997107.1	FRAAL2825	hypothetical protein	5.38235	4.76647	48577	F207055.dat	Q21645_MS17-022_P241_#1	397	32.7	9	9	14	1.23515	0.000199599	60	5	6	3	3	9	6	6	5	3	4	5	5	28	35	19	20	44	31	5.38235	5.38235	2.42824	0.00125824	Blue
WP_011606156.1	FRAAL5045	hypothetical protein	5.31034	4.78068	16959	F207059.dat	Q21649_MS17-022_P243_#1	875	74.3	11	11	15	19.2228	0.00310638	326	27	27	28	27	25	24	28	30	29	24	27	30	151	159	178	182	123	125	5.31034	5.31034	2.40881	6.19066e-05	Blue
WP_041939398.1	FRAAL3827	branched-chain amino acid ABC transporter ATP-binding protein	5.17857	9.16529	23366	F207059.dat	Q21649_MS17-022_P243_#1	152	11.1	2	2	9	1.96867	0.000318135	46	3	4	4	4	5	4	6	4	3	2	4	3	17	24	25	27	25	21	5.17857	5.17857	2.37255	1.01873e-05	Blue
WP_011607046.1	FRAAL5991	anti-sigma factor	5.11579	4.32288	18126	F207057.dat	Q21647_MS17-022_P242_#1	513	55.6	8	8	10	9.48913	0.00153343	172	15	19	12	13	13	11	15	14	15	14	15	16	84	112	76	87	64	57	5.11579	5.11579	2.35496	0.000431703	Blue
WP_011602689.1	FRAAL1499	thiamine biosynthesis protein ThiS	5.06667	5.18093	11139	F207058.dat	Q21648_MS17-022_P242_#2	208	32.1	4	4	4	4.39896	0.000710866	49	3	4	5	4	4	5	6	6	4	1	3	4	17	24	32	27	20	26	5.06667	5.06667	2.34104	9.33803e-05	Blue
WP_011603389.1	FRAAL2220	hypothetical protein	5.064	5.03979	27048	F207057.dat	Q21647_MS17-022_P242_#1	947	67.6	14	14	20	8.39249	0.00135622	227	17	22	14	21	16	18	20	23	17	20	21	18	95	130	89	141	79	93	5.064	5.064	2.34028	0.000385254	Blue
WP_011602425.1	FRAAL1224	hypothetical protein	5.04348	5.10957	31350	F207053.dat	Q21643_MS17-022_P240_#1	192	21.7	3	3	6	1.14833	0.000185568	36	3	5	3	2	3	3	2	3	3	2	4	3	17	30	19	13	15	16	5.04348	5.04348	2.33442	0.00140424	Blue
WP_011602282.1	FRAAL1055	orotate phosphoribosyltransferase	5	5.31455	18655	F207055.dat	Q21645_MS17-022_P241_#1	75	14.7	2	2	3	1.01849	0.000164587	19	2	2	2	2	2	1	1	2	1	1	1	2	11	12	13	13	10	5	5	5	2.32193	0.000522858	Blue
WP_011602130.1	FRAAL0899	hypothetical protein	4.91667	5.49709	23660	F207060.dat	Q21650_MS17-022_P243_#2	121	8.7	2	2	3	0.633981	0.000102451	15	1	1	2	2	2	1	0	1	0	2	1	2	6	6	13	13	10	5	4.91667	4.91667	2.29768	0.00273085	Blue
WP_041939967.1	FRAAL6738	phosphoribosylformylglycinamidine synthase	4.91667	4.74986	9339	F207051.dat	Q21641_MS17-022_P239_#1	90	43.8	2	2	2	1.60617	0.000259555	15	2	1	2	2	1	1	1	1	1	1	1	1	11	6	13	13	5	5	4.91667	4.91667	2.29768	0.00449484	Blue
WP_041939945.1	FRAAL6664	phosphoribosylaminoimidazole carboxylase	4.89873	4.9555	17426	F207053.dat	Q21643_MS17-022_P240_#1	347	42	5	5	5	7.97659	0.00128901	139	11	10	12	11	13	9	13	11	11	12	13	13	61	59	76	74	64	47	4.89873	4.89873	2.29241	6.97222e-05	Blue
WP_035923438.1	FRAAL6556	Crp/Fnr family transcriptional regulator	4.82941	6.34839	25140	F207061.dat	Q21651_MS17-022_P244_#1	830	71.6	15	15	21	12.1718	0.00196695	306	25	24	20	22	26	25	28	27	26	26	28	29	140	142	127	148	128	130	4.82941	4.82941	2.27185	4.78064e-07	Blue
WP_011606876.1	FRAAL5804	ribonuclease III	4.82353	5.05354	28245	F207060.dat	Q21650_MS17-022_P243_#2	155	15.4	2	2	5	0.849708	0.000137312	24	3	2	3	2	1	2	1	2	1	2	2	3	17	12	19	13	5	10	4.82353	4.82353	2.27009	0.00293962	Blue
WP_011604517.1	FRAAL3370	hypothetical protein	4.80392	5.32186	11663	F207058.dat	Q21648_MS17-022_P242_#2	365	73.4	7	7	9	7.37375	0.00119159	86	7	8	7	7	6	6	6	11	5	7	7	9	39	47	45	47	30	31	4.80392	4.80392	2.26421	8.38629e-05	Blue
WP_041939534.1	FRAAL4560	Fe-S cluster assembly ATPase SufC	4.61875	5.61159	28269	F207058.dat	Q21648_MS17-022_P242_#2	757	52.4	12	12	15	9.97559	0.00161204	282	26	24	18	16	22	22	27	24	24	25	26	28	145	142	115	108	109	114	4.61875	4.61875	2.2075	2.89017e-05	Blue
WP_011603306.1	FRAAL2141	Holliday junction DNA helicase RuvB	4.6	5.11897	38463	F207058.dat	Q21648_MS17-022_P242_#2	45	6.3	2	2	3	0.285989	4.62155e-05	11	0	1	1	2	1	2	1	2	0	0	1	0	0	6	6	13	5	10	4.6	4.6	2.20163	0.0208259	Blue
WP_011605202.1	FRAAL4072	polyketide synthase	4.5625	5.15777	661889	F207052.dat	Q21642_MS17-022_P239_#2	44	0.2	2	2	5	0.0755414	1.22074e-05	50	4	5	4	4	4	3	3	5	4	5	5	4	22	30	25	27	20	16	4.5625	4.5625	2.18982	0.000204265	Blue
WP_011601665.1	FRAAL0409	acetyl-CoA acetyltransferase	4.52941	5.09045	39948	F207062.dat	Q21652_MS17-022_P244_#2	100	7.5	2	2	2	0.575748	9.30402e-05	23	1	2	2	3	2	2	2	1	1	3	2	2	6	12	13	20	10	10	4.52941	4.52941	2.17932	0.0030319	Blue
WP_011606938.1	FRAAL5877	electron transfer flavoprotein subunit alpha	4.48048	5.13293	32579	F207062.dat	Q21652_MS17-022_P244_#2	1042	68.4	15	15	16	17.9564	0.00290172	585	46	43	41	40	46	42	57	58	51	49	57	55	257	254	261	269	227	218	4.48048	4.48048	2.16365	1.58598e-06	Blue
WP_011601417.1	FRAAL0156	glutamate dehydrogenase	4.47059	5.59467	118452	F207059.dat	Q21649_MS17-022_P243_#1	98	1.4	2	2	4	0.194171	3.13779e-05	23	2	2	4	1	3	0	3	1	3	1	2	1	11	12	25	7	15	0	4.47059	4.47059	2.16046	0.033901	Blue
WP_011606928.1	FRAAL5860	hypothetical protein	4.40816	5.32876	36262	F207062.dat	Q21652_MS17-022_P244_#2	539	42.6	8	8	13	2.20617	0.000356514	80	5	6	5	6	8	7	7	7	5	7	7	10	28	35	32	40	39	36	4.40816	4.40816	2.14018	5.0136e-06	Blue
WP_011603032.1	FRAAL1854	hypothetical protein	4.37778	9.28669	14558	F207061.dat	Q21651_MS17-022_P244_#1	216	47.6	3	3	4	4.94573	0.000799224	72	6	6	5	5	6	5	7	6	6	7	7	6	34	35	32	34	30	26	4.37778	4.37778	2.1302	5.95575e-06	Blue
WP_011606693.1	FRAAL5612	malate dehydrogenase	4.37368	5.19774	34520	F207058.dat	Q21648_MS17-022_P242_#2	1448	71.7	23	23	26	19.1483	0.00309434	661	58	53	40	45	45	46	64	68	64	61	57	60	324	313	255	303	222	239	4.37368	4.37368	2.12885	5.88701e-05	Blue
WP_011603090.1	FRAAL1915	nucleoside diphosphate kinase	4.36328	5.38514	14496	F207056.dat	Q21646_MS17-022_P241_#2	564	62	11	11	13	30.4912	0.00492733	442	38	31	31	31	32	29	38	46	44	37	45	40	212	183	198	209	158	151	4.36328	4.36328	2.12541	3.04725e-05	Blue
WP_041939163.1	FRAAL2601	protein disaggregation chaperone	4.22222	5.28071	97444	F207052.dat	Q21642_MS17-022_P239_#2	68	2.7	3	3	5	0.246295	3.9801e-05	24	2	3	2	1	1	3	2	2	2	2	2	2	11	18	13	7	5	16	4.22222	4.22222	2.078	0.00537503	Blue
WP_011606244.1	FRAAL5138	adenosylcobinamide kinase	4.14286	5.23429	50631	F207057.dat	Q21647_MS17-022_P242_#1	26	4.3	1	1	2	0.0987537	1.59585e-05	5	0	0	1	1	1	1	1	0	0	0	0	0	0	0	6	7	5	5	4.14286	4.14286	2.05063	0.0320877	Blue
WP_009742788.1	FRAAL5240	XRE family transcriptional regulator	4.13622	5.74592	17998	F207053.dat	Q21643_MS17-022_P240_#1	750	72.1	14	14	16	30.3923	0.00491135	547	42	42	38	35	37	36	58	54	53	49	51	52	235	248	242	235	183	187	4.13622	4.13622	2.04831	2.59413e-05	Blue
WP_041939341.1	FRAAL3434	NADPH:quinone reductase	4.125	4.80195	32512	F207051.dat	Q21641_MS17-022_P239_#1	316	24.5	8	8	13	2.73745	0.000442369	89	9	8	6	5	6	5	10	8	10	6	8	8	50	47	38	34	30	26	4.125	4.125	2.04439	0.000550252	Blue
WP_050997378.1	FRAAL3442	luciferase	4.1	5.5963	40337	F207051.dat	Q21641_MS17-022_P239_#1	22	1.9	1	1	2	0.247911	4.00622e-05	10	1	1	1	1	1	1	1	1	1	0	1	0	6	6	6	7	5	5	4.1	4.1	2.03562	2.63604e-07	Blue
WP_011605495.1	FRAAL4373	hypothetical protein	4.08333	4.61726	16557	F207056.dat	Q21646_MS17-022_P241_#2	166	22.6	2	2	3	2.05351	0.000331845	34	4	3	2	2	2	3	3	3	3	3	2	4	22	18	13	13	10	16	4.08333	4.08333	2.02975	0.000772318	Blue
WP_011606939.1	FRAAL5878	electron transfer flavoprotein subunit beta, EtfB	4.05169	5.36076	26847	F207058.dat	Q21648_MS17-022_P242_#2	1515	88.5	20	20	29	28.0106	0.00452647	752	59	57	47	43	56	51	80	77	69	66	75	72	330	337	300	289	276	265	4.05169	4.05169	2.01852	4.45475e-06	Blue
WP_041939783.1	FRAAL5930	ATP synthase F0F1 subunit epsilon	4.04348	4.81769	8813	F207062.dat	Q21652_MS17-022_P244_#2	172	54.7	2	2	2	3.631	0.000586765	32	3	2	2	3	3	2	3	3	3	2	2	4	17	12	13	20	15	10	4.04348	4.04348	2.0156	0.000395583	Blue
WP_041940857.1	FRAAL4977	phosphoribosyl isomerase	4.01613	4.40374	24956	F207058.dat	Q21648_MS17-022_P242_#2	559	38.8	7	7	10	3.92691	0.000634584	98	9	7	8	6	5	7	9	11	6	7	12	11	50	41	51	40	25	36	4.01613	4.01613	2.00581	0.00033893	Blue
WP_011602227.1	FRAAL1000	3-oxoacyl-ACP reductase	4	5.06315	25643	F207052.dat	Q21642_MS17-022_P239_#2	219	25.1	3	3	6	1.2479	0.00020166	32	2	4	2	1	3	3	4	4	2	4	1	2	11	24	13	7	15	16	4	4	2	0.00372029	Blue
WP_041939835.1	FRAAL6152	fumarase	3.96194	5.26128	48998	F207057.dat	Q21647_MS17-022_P242_#1	1218	52.9	23	23	30	9.85755	0.00159297	483	34	30	28	29	40	39	51	49	42	44	48	49	190	177	178	195	197	202	3.96194	3.96194	1.98621	4.88132e-08	Blue
WP_011604941.1	FRAAL3804	hypothetical protein	3.93333	5.05405	13830	F207057.dat	Q21647_MS17-022_P242_#1	134	32.8	3	3	3	1.30152	0.000210324	18	1	1	2	2	1	2	3	1	1	1	2	1	6	6	13	13	5	10	3.93333	3.93333	1.97575	0.00379095	Blue
WP_011605475.1	FRAAL4353	hypothetical protein	3.875	5.10594	132072	F207060.dat	Q21650_MS17-022_P243_#2	60	0.6	1	1	3	0.0454298	7.34139e-06	6	1	1	1	1	0	0	0	0	1	1	0	0	6	6	6	7	0	0	3.875	3.875	1.9542	0.0337577	Blue
WP_011602811.1	FRAAL1622	NADH dehydrogenase	3.86339	7.89559	52891	F207059.dat	Q21649_MS17-022_P243_#1	999	43.5	17	17	25	5.69095	0.00091965	301	17	21	15	16	28	27	25	25	30	31	34	32	95	124	96	108	138	140	3.86339	3.86339	1.94987	9.30325e-05	Blue
WP_041939484.1	FRAAL4337	superoxide dismutase	3.8534	5.00882	22141	F207053.dat	Q21643_MS17-022_P240_#1	623	40.9	8	8	10	14.0463	0.00226987	311	21	21	22	21	22	19	36	29	35	25	30	30	117	124	140	141	109	99	3.8534	3.8534	1.94613	2.30743e-05	Blue
WP_041938929.1	FRAAL1502	purine NTP phosphatase	3.82857	5.09485	21838	F207051.dat	Q21641_MS17-022_P239_#1	207	29.5	4	4	5	2.33538	0.000377394	51	5	2	4	4	3	4	6	6	4	3	6	4	28	12	25	27	15	21	3.82857	3.82857	1.93681	0.00139402	Blue
WP_011606763.1	FRAAL5690	hypothetical protein	3.79642	9.21288	12296	F207059.dat	Q21649_MS17-022_P243_#1	978	75.2	13	13	17	82.1405	0.0132738	1010	72	64	76	60	68	62	121	102	103	92	101	89	402	378	484	404	335	322	3.79642	3.79642	1.92464	4.74999e-05	Blue
WP_041938637.1	FRAAL0221	hypothetical protein	3.77778	5.89651	56328	F207056.dat	Q21646_MS17-022_P241_#2	35	1.3	1	1	2	0.142025	2.29511e-05	8	1	1	1	0	1	1	0	0	1	2	0	0	6	6	6	0	5	5	3.77778	3.77778	1.91754	0.00574075	Blue
WP_011606995.1	FRAAL5935	ATP synthase subunit b	3.76735	4.99195	21166	F207059.dat	Q21649_MS17-022_P243_#1	762	48.5	14	14	21	18.851	0.0030463	399	30	23	25	24	30	28	47	37	42	38	41	34	168	136	159	161	148	145	3.76735	3.76735	1.91355	2.84496e-07	Blue
WP_011602397.1	FRAAL1194	pyrimidine-nucleoside phosphorylase	3.73333	5.9554	45971	F207055.dat	Q21645_MS17-022_P241_#1	93	8.1	2	2	4	0.391551	6.32742e-05	18	2	1	1	1	2	2	2	1	1	2	1	2	11	6	6	7	10	10	3.73333	3.73333	1.90046	0.000489271	Blue
WP_041938638.1	FRAAL0222	hypothetical protein	3.72727	5.05155	51764	F207057.dat	Q21647_MS17-022_P242_#1	135	6.2	2	2	5	0.212503	3.43402e-05	11	1	1	1	1	1	1	2	1	2	0	0	0	6	6	6	7	5	5	3.72727	3.72727	1.89812	2.91406e-06	Blue
WP_011603188.1	FRAAL2016	DNA repair protein RecO	3.72727	9.44924	25803	F207057.dat	Q21647_MS17-022_P242_#1	94	5.8	2	2	2	0.426307	6.88907e-05	11	1	1	1	1	1	1	2	0	0	1	1	1	6	6	6	7	5	5	3.72727	3.72727	1.89812	4.33896e-07	Blue
WP_011602802.1	FRAAL1613	nitroreductase	3.69565	5.44873	16295	F207057.dat	Q21647_MS17-022_P242_#1	299	37	4	4	5	4.17306	0.000674361	68	5	5	6	4	4	4	7	8	8	4	7	6	28	30	38	27	20	21	3.69565	3.69565	1.88583	0.000420896	Blue
WP_011604552.1	FRAAL3406	ring-cleavage extradiol dioxygenase	3.69565	4.85265	21079	F207061.dat	Q21651_MS17-022_P244_#1	115	25.3	3	3	4	1.47066	0.000237656	31	2	3	1	2	3	3	2	3	3	3	3	3	11	18	6	13	15	16	3.69565	3.69565	1.88583	0.00185427	Blue
WP_041939917.1	FRAAL6545	glutamyl-tRNA amidotransferase	3.66667	8.01051	16735	F207060.dat	Q21650_MS17-022_P243_#2	380	50.6	7	7	9	7.52913	0.0012167	126	9	9	9	6	9	9	12	15	12	11	12	13	50	53	57	40	44	47	3.66667	3.66667	1.87447	1.65743e-05	Blue
WP_011607908.1	FRAAL6873	thioredoxin	3.62963	4.91001	11727	F207058.dat	Q21648_MS17-022_P242_#2	348	54.2	7	7	8	10.5739	0.00170873	124	8	10	8	10	7	6	14	14	12	11	12	12	45	59	51	67	35	31	3.62963	3.62963	1.85982	0.00144427	Blue
WP_041939061.1	FRAAL2131	elongation factor G	3.61538	5.3673	79233	F207062.dat	Q21652_MS17-022_P244_#2	70	3.2	2	2	5	0.176694	2.85535e-05	14	1	2	1	1	1	1	2	1	1	0	1	2	6	12	6	7	5	5	3.61538	3.61538	1.85415	0.0025473	Blue
WP_009742888.1	FRAAL5127	hypothetical protein	3.59794	4.3744	12909	F207062.dat	Q21652_MS17-022_P244_#2	583	81.7	7	7	9	11.6198	0.00187774	150	12	13	9	10	8	7	13	15	18	13	16	16	67	77	57	67	39	36	3.59794	3.59794	1.84717	0.00146131	Blue
WP_011605964.1	FRAAL4850	DNA-binding protein	3.58	5.44009	15953	F207057.dat	Q21647_MS17-022_P242_#1	278	31.6	4	4	5	4.63863	0.000749596	74	6	5	3	5	5	6	11	10	4	4	8	7	34	30	19	34	25	31	3.58	3.58	1.83996	6.56346e-05	Blue
WP_011602965.1	FRAAL1783	glutathione peroxidase	3.55446	4.49294	19545	F207061.dat	Q21651_MS17-022_P244_#1	765	75.3	11	11	12	16.3213	0.0026375	319	26	24	19	18	17	19	32	34	32	28	36	34	145	142	121	121	84	99	3.55446	3.55446	1.82963	0.000277596	Blue
WP_011603302.1	FRAAL2137	pyridoxal 5'-phosphate synthase subunit PdxT	3.53333	5.22622	21053	F207060.dat	Q21650_MS17-022_P243_#2	296	35.2	6	6	7	3.08745	0.000498927	65	5	5	5	4	4	3	6	5	5	8	7	8	28	30	32	27	20	16	3.53333	3.53333	1.82103	0.000487243	Blue
WP_041939532.1	FRAAL4552	glycosyl transferase family 1	3.5	5.33734	41845	F207051.dat	Q21641_MS17-022_P239_#1	249	17	5	5	9	1.21878	0.000196954	51	5	4	3	2	4	3	6	4	5	5	5	5	28	24	19	13	20	16	3.5	3.5	1.80735	0.000971083	Blue
WP_011606975.1	FRAAL5914	sugar-binding protein	3.48718	4.84749	25759	F207057.dat	Q21647_MS17-022_P242_#1	719	68.1	14	14	20	6.98785	0.00112923	180	10	11	12	14	11	11	22	22	16	16	15	20	56	65	76	94	54	57	3.48718	3.48718	1.80206	0.000463271	Blue
WP_011605703.1	FRAAL4587	phosphoglycerate kinase	3.47535	5.15557	40767	F207057.dat	Q21647_MS17-022_P242_#1	1391	60.5	24	24	25	10.9648	0.00177189	447	30	27	25	33	27	27	54	47	46	43	45	43	168	159	159	222	133	140	3.47535	3.47535	1.79716	0.000233846	Blue
WP_009740537.1	FRAAL1069	50S ribosomal protein L7/L12	3.46243	4.5732	13371	F207061.dat	Q21651_MS17-022_P244_#1	823	93.1	12	12	14	40.7599	0.00658674	545	38	39	36	33	28	31	61	56	47	51	61	64	212	230	229	222	138	161	3.46243	3.46243	1.79178	0.000247187	Blue
WP_041939851.1	FRAAL6233	enolase	3.45877	4.65652	44718	F207061.dat	Q21651_MS17-022_P244_#1	1818	60.9	24	24	31	16.7718	0.0027103	750	44	46	45	45	50	53	83	79	74	75	76	80	246	272	287	303	247	275	3.45877	3.45877	1.79026	2.94434e-06	Blue
WP_041939110.1	FRAAL2356	malate synthase	3.42857	6.1614	60467	F207060.dat	Q21650_MS17-022_P243_#2	22	1.6	1	1	2	0.248069	4.00877e-05	15	0	2	2	1	1	1	1	1	2	1	2	1	0	12	13	7	5	5	3.42857	3.42857	1.77761	0.0352881	Blue
WP_011607093.1	FRAAL6041	peptidase M16	3.42657	5.0149	44955	F207058.dat	Q21648_MS17-022_P242_#2	881	43.3	16	16	20	4.91603	0.000794424	221	11	14	15	13	16	15	23	25	24	22	19	24	61	83	96	87	79	78	3.42657	3.42657	1.77677	4.65977e-05	Blue
WP_050997022.1	FRAAL1390	C4-dicarboxylate transporter	3.41667	6.14382	52733	F207060.dat	Q21650_MS17-022_P243_#2	29	1.8	1	1	2	0.227561	3.67736e-05	12	1	1	1	1	1	1	1	1	1	1	1	1	6	6	6	7	5	5	3.41667	3.41667	1.77259	1.88965e-05	Blue
WP_011606081.1	FRAAL4967	tryptophan synthase subunit alpha	3.39286	4.59784	27561	F207057.dat	Q21647_MS17-022_P242_#1	234	19.3	4	4	6	1.34248	0.000216943	37	2	3	4	3	2	1	4	4	4	3	4	3	11	18	25	20	10	5	3.39286	3.39286	1.7625	0.0140438	Blue
WP_011605680.1	FRAAL4563	Fe-S cluster assembly protein SufB	3.3875	5.02584	51814	F207061.dat	Q21651_MS17-022_P244_#1	507	30	11	11	15	2.33528	0.000377378	121	7	7	5	7	11	10	10	11	12	14	14	13	39	41	32	47	54	52	3.3875	3.3875	1.76022	0.000177953	Blue
WP_011602292.1	FRAAL1068	50S ribosomal protein L10	3.37551	5.05896	19936	F207062.dat	Q21652_MS17-022_P244_#2	809	78.4	14	14	18	19.1112	0.00308834	381	27	25	23	22	24	21	37	34	40	39	47	42	151	148	147	148	118	109	3.37551	3.37551	1.75511	2.60285e-05	Blue
WP_011606850.1	FRAAL5778	ribosome-recycling factor	3.34862	5.36781	20742	F207057.dat	Q21647_MS17-022_P242_#1	571	55.7	13	13	16	7.95487	0.0012855	165	12	13	9	10	10	8	21	18	15	15	19	15	67	77	57	67	49	42	3.34862	3.34862	1.74357	0.000366343	Blue
WP_011605704.1	FRAAL4588	glyceraldehyde-3-phosphate dehydrogenase	3.34184	5.67104	35562	F207057.dat	Q21647_MS17-022_P242_#1	1768	84.8	25	25	27	25.9266	0.0041897	922	61	58	54	52	62	53	110	107	95	86	93	91	341	343	344	350	306	275	3.34184	3.34184	1.74064	1.87046e-06	Blue
WP_009399485.1	FRAAL4541	transcriptional regulator	3.3318	10.9749	7804	F207057.dat	Q21647_MS17-022_P242_#1	494	68.1	10	10	11	42.9267	0.0069369	335	25	18	24	18	21	18	43	29	43	27	44	25	140	106	153	121	104	93	3.3318	3.3318	1.7363	0.0001066	Blue
WP_011605623.1	FRAAL4504	ferritin	3.31579	4.45041	14890	F207059.dat	Q21649_MS17-022_P243_#1	132	28.7	3	3	4	1.54466	0.000249615	23	2	2	1	2	2	1	3	2	3	1	3	1	11	12	6	13	10	5	3.31579	3.31579	1.72935	0.00200835	Blue
WP_011607075.1	FRAAL6023	FAD-dependent oxidoreductase	3.3125	9.59595	51265	F207062.dat	Q21652_MS17-022_P244_#2	115	3.7	2	2	3	0.351117	5.674e-05	18	1	2	1	2	2	0	2	1	2	1	2	2	6	12	6	13	10	0	3.3125	3.3125	1.72792	0.0258454	Blue
WP_011603085.1	FRAAL1910	ATP-dependent Clp protease ClpP	3.31061	4.92473	23093	F207061.dat	Q21651_MS17-022_P244_#1	433	40.4	5	5	7	8.66063	0.00139955	200	13	13	12	14	11	11	21	22	20	23	19	21	73	77	76	94	54	57	3.31061	3.31061	1.7271	0.000347324	Blue
WP_050997016.1	FRAAL1276	sugar dehydratase	3.2963	4.3881	17627	F207060.dat	Q21650_MS17-022_P243_#2	146	25.1	2	2	2	1.98559	0.000320869	35	3	3	2	3	1	2	4	3	3	3	4	4	17	18	13	20	5	10	3.2963	3.2963	1.72085	0.00629322	Blue
WP_011602135.1	FRAAL0904	nitrogen regulatory protein P-II 1	3.26923	6.09204	12114	F207059.dat	Q21649_MS17-022_P243_#1	136	27.4	4	4	5	2.80667	0.000453554	34	3	3	1	1	3	3	5	3	4	2	4	2	17	18	6	7	15	16	3.26923	3.26923	1.70895	0.00525256	Blue
WP_041938850.1	FRAAL1097	50S ribosomal protein L18	3.25333	11.4902	13187	F207059.dat	Q21649_MS17-022_P243_#1	389	53.2	6	6	9	8.34155	0.00134798	110	5	7	6	9	8	6	10	12	13	13	10	11	28	41	38	61	39	31	3.25333	3.25333	1.70192	0.001792	Blue
WP_041939813.1	FRAAL6042	peptidase M16	3.22449	4.82965	46673	F207057.dat	Q21647_MS17-022_P242_#1	425	18.5	7	7	11	1.4998	0.000242365	70	7	2	2	4	6	6	10	7	7	6	7	6	39	12	13	27	30	31	3.22449	3.22449	1.68907	0.00850663	Blue
WP_011604389.1	FRAAL3240	peptidase	3.18182	5.05825	48862	F207057.dat	Q21647_MS17-022_P242_#1	113	6.3	3	3	3	0.552577	8.92957e-05	27	1	2	2	2	2	2	4	2	1	6	1	2	6	12	13	13	10	10	3.18182	3.18182	1.66985	0.000202307	Blue
WP_011602304.1	FRAAL1089	50S ribosomal protein L29	3.16667	5.13226	9844	F207059.dat	Q21649_MS17-022_P243_#1	574	69.7	9	9	11	21.8407	0.00352943	215	13	9	14	17	13	11	19	22	25	25	26	21	73	53	89	114	64	57	3.16667	3.16667	1.66297	0.00249801	Blue
WP_011606959.1	FRAAL5898	chemical-damaging agent resistance protein C	3.1625	4.52735	20183	F207059.dat	Q21649_MS17-022_P243_#1	931	84.3	10	9	12	18.035	0.00291443	364	25	20	23	20	20	22	39	41	40	40	42	32	140	118	147	135	99	114	3.1625	3.1625	1.66107	5.56375e-05	Blue
WP_011604497.1	FRAAL3350	cysteine synthase	3.15909	5.01582	32286	F207058.dat	Q21648_MS17-022_P242_#2	450	33.2	9	9	12	4.02651	0.000650679	130	9	11	5	6	10	7	14	16	13	10	15	14	50	65	32	40	49	36	3.15909	3.15909	1.65951	0.00111862	Blue
WP_011606291.1	FRAAL5189	hypothetical protein	3.11111	5.10681	49070	F207057.dat	Q21647_MS17-022_P242_#1	244	16.8	5	5	8	0.713267	0.000115263	35	3	1	1	2	3	4	7	3	5	2	3	1	17	6	6	13	15	21	3.11111	3.11111	1.63743	0.0101612	Blue
WP_041939420.1	FRAAL3947	TfxG immunity protein against TfxA peptides	3.08333	5.75124	27591	F207061.dat	Q21651_MS17-022_P244_#1	341	39.3	7	7	8	2.42833	0.000392415	67	4	5	3	3	5	5	8	5	8	6	8	7	22	30	19	20	25	26	3.08333	3.08333	1.62449	8.57223e-05	Blue
WP_011606224.1	FRAAL5116	rubrerythrin	3.07882	4.84862	15846	F207057.dat	Q21647_MS17-022_P242_#1	777	88.4	12	12	13	19.1847	0.00310022	304	18	20	18	16	17	18	39	38	30	31	27	32	101	118	115	108	84	93	3.07882	3.07882	1.62238	1.22555e-05	Blue
WP_011604201.1	FRAAL3052	short-chain dehydrogenase	3.07692	5.56185	27658	F207058.dat	Q21648_MS17-022_P242_#2	139	18.8	2	2	4	0.470027	7.59557e-05	13	2	1	0	1	1	1	0	2	2	1	0	2	11	6	0	7	5	5	3.07692	3.07692	1.62149	0.0257198	Blue
WP_011601855.1	FRAAL0606	chemical-damaging agent resistance protein C	3.0473	4.49519	20665	F207059.dat	Q21649_MS17-022_P243_#1	1013	86.6	11	11	11	10.5976	0.00171256	219	15	11	13	13	14	11	26	23	25	23	24	21	84	65	83	87	69	57	3.0473	3.0473	1.60753	0.00013357	Blue
WP_041939260.1	FRAAL2956	aldo/keto reductase	3.03191	4.8823	34565	F207057.dat	Q21647_MS17-022_P242_#1	678	46.1	11	10	15	3.93462	0.000635829	136	7	8	9	8	6	10	13	15	17	16	11	16	39	47	57	54	30	52	3.03191	3.03191	1.60023	0.000463795	Blue
WP_050997055.1	FRAAL2130	HIT family hydrolase	3	5.18583	21242	F207057.dat	Q21647_MS17-022_P242_#1	97	12.5	2	2	3	0.517842	8.36826e-05	11	1	1	1	1	0	1	2	0	1	1	1	1	6	6	6	7	0	5	3	3	1.58496	0.0106284	Blue
WP_041940785.1	FRAAL4610	peptidase M4	3	4.83895	37594	F207058.dat	Q21648_MS17-022_P242_#2	270	26.6	7	7	7	0.9576	0.000154747	36	4	2	1	2	4	1	4	7	2	3	2	4	22	12	6	13	20	5	3	3	1.58496	0.020881	Blue
WP_050997011.1	FRAAL1090	30S ribosomal protein S17	2.97281	9.90827	11369	F207057.dat	Q21647_MS17-022_P242_#1	839	86.3	13	13	16	43.5394	0.00703592	495	28	28	26	27	29	32	57	47	61	49	65	46	156	165	166	182	143	166	2.97281	2.97281	1.57183	7.07525e-08	Blue
WP_011605105.1	FRAAL3973	acetyl-CoA acetyltransferase	2.94521	5.29512	40243	F207058.dat	Q21648_MS17-022_P242_#2	479	34.6	8	8	12	2.5843	0.00041762	104	7	5	6	4	8	7	12	13	9	7	13	13	39	30	38	27	39	36	2.94521	2.94521	1.55837	1.38858e-05	Blue
WP_041939848.1	FRAAL6213	transcription elongation factor GreA	2.93976	4.86784	17333	F207057.dat	Q21647_MS17-022_P242_#1	536	47.5	7	7	9	6.80782	0.00110014	118	6	7	6	8	7	7	11	13	14	14	12	13	34	41	38	54	35	36	2.93976	2.93976	1.5557	0.000257196	Blue
WP_011607692.1	FRAAL6655	fructose-bisphosphate aldolase	2.93651	5.28158	36877	F207060.dat	Q21650_MS17-022_P243_#2	1117	75.1	18	18	22	10.1689	0.00164329	375	23	21	16	19	27	23	44	46	34	43	38	41	128	124	102	128	133	119	2.93651	2.93651	1.5541	1.24235e-06	Blue
WP_011602532.1	FRAAL1335	hypothetical protein	2.92857	5.32758	10689	F207057.dat	Q21647_MS17-022_P242_#1	94	12.6	1	1	2	1.30976	0.000211655	14	1	1	1	1	1	1	2	1	1	1	2	1	6	6	6	7	5	5	2.92857	2.92857	1.5502	8.46819e-07	Blue
WP_011603586.1	FRAAL2428	nitroreductase	2.9	5.81769	19206	F207057.dat	Q21647_MS17-022_P242_#1	305	52.6	8	8	11	5.10257	0.000824569	98	7	6	6	5	5	5	14	12	12	9	9	8	39	35	38	34	25	26	2.9	2.9	1.53605	9.73283e-05	Blue
WP_041940474.1	FRAAL2882	hypothetical protein	2.9	10.6806	7759	F207058.dat	Q21648_MS17-022_P242_#2	133	43.7	3	3	3	2.9643	0.000479027	23	2	1	2	1	2	1	2	3	2	2	2	3	11	6	13	7	10	5	2.9	2.9	1.53605	0.00397418	Blue
WP_050997325.1	FRAAL1275	anti-anti-sigma factor	2.87037	5.13768	30752	F207059.dat	Q21649_MS17-022_P243_#1	412	34.3	8	8	10	2.40635	0.000388863	74	6	5	3	3	5	4	7	8	10	6	9	8	34	30	19	20	25	21	2.87037	2.87037	1.52124	0.000776531	Blue
WP_041940927.1	FRAAL5400	glycosyl transferase	2.85	7.81912	46508	F207062.dat	Q21652_MS17-022_P244_#2	180	10.2	4	4	5	0.494539	7.99168e-05	23	2	1	1	2	1	2	1	2	2	3	2	4	11	6	6	13	5	10	2.85	2.85	1.51096	0.00457455	Blue
WP_011602281.1	FRAAL1054	hypothetical protein	2.84746	7.8823	18049	F207058.dat	Q21648_MS17-022_P242_#2	786	72.8	11	11	13	9.3634	0.00151311	169	12	12	9	8	8	8	22	20	13	19	19	19	67	71	57	54	39	42	2.84746	2.84746	1.50967	0.000728003	Blue
WP_011603184.1	FRAAL2012	cytidine deaminase	2.83333	4.75788	13358	F207059.dat	Q21649_MS17-022_P243_#1	152	26.9	2	2	3	1.49723	0.00024195	20	2	2	0	1	1	2	1	3	3	1	2	2	11	12	0	7	5	10	2.83333	2.83333	1.5025	0.0297004	Blue
WP_011602360.1	FRAAL1157	succinyl-CoA synthetase subunit alpha	2.83287	5.40139	29742	F207057.dat	Q21647_MS17-022_P242_#1	1081	62.1	14	14	16	17.7863	0.00287424	529	31	35	27	23	28	32	66	54	55	55	62	61	173	207	172	155	138	166	2.83287	2.83287	1.50226	5.10861e-05	Blue
WP_041940213.1	FRAAL1352	peptide chain release factor 2	2.82716	4.78431	40367	F207058.dat	Q21648_MS17-022_P242_#2	558	37.7	10	10	12	2.82409	0.000456369	114	6	6	6	5	7	9	14	16	11	11	12	11	34	35	38	34	35	47	2.82716	2.82716	1.49935	1.56434e-05	Blue
WP_011603193.1	FRAAL2021	transketolase	2.79622	5.11437	65690	F207060.dat	Q21650_MS17-022_P243_#2	2155	68.4	28	28	37	10.7322	0.00173431	705	37	38	32	25	52	51	88	78	84	74	80	66	207	224	204	168	257	265	2.79622	2.79622	1.48348	0.000138879	Blue
WP_041939090.1	FRAAL2257	3-beta hydroxysteroid dehydrogenase	2.77419	5.53501	30782	F207061.dat	Q21651_MS17-022_P244_#1	290	23.1	5	5	7	1.26697	0.000204741	39	3	2	2	2	3	2	4	4	4	3	5	5	17	12	13	13	15	10	2.77419	2.77419	1.47207	0.00012025	Blue
WP_041939648.1	FRAAL5149	aminopeptidase A	2.77273	4.71004	52109	F207058.dat	Q21648_MS17-022_P242_#2	874	38.7	13	13	18	4.8744	0.000787696	254	13	15	12	13	14	17	29	30	27	28	29	27	73	89	76	87	69	88	2.77273	2.77273	1.47131	2.13105e-05	Blue
WP_011603123.1	FRAAL1950	O-succinylbenzoate--CoA ligase	2.76712	4.79285	52824	F207057.dat	Q21647_MS17-022_P242_#1	564	25.5	9	9	12	1.93094	0.000312038	102	6	6	4	4	8	7	13	14	10	10	11	9	34	35	25	27	39	36	2.76712	2.76712	1.46839	7.97588e-05	Blue
WP_011606416.1	FRAAL5329	aminoglycoside phosphotransferase	2.76471	5.50153	42270	F207062.dat	Q21652_MS17-022_P244_#2	84	8.9	2	2	4	0.425834	6.88142e-05	18	2	1	1	2	1	0	3	2	1	1	2	2	11	6	6	13	5	0	2.76471	2.76471	1.46713	0.0450728	Blue
WP_006541558.1	FRAAL1105	translation initiation factor IF-1	2.72277	9.76653	8537	F207061.dat	Q21651_MS17-022_P244_#1	437	78.1	7	7	8	16.6335	0.00268795	142	10	7	8	6	8	8	16	13	16	15	20	15	56	41	51	40	39	42	2.72277	2.72277	1.44508	6.38558e-05	Blue
WP_011603301.1	FRAAL2136	pyridoxal biosynthesis lyase	2.70968	5.4725	32220	F207061.dat	Q21651_MS17-022_P244_#1	1064	52.6	13	13	14	11.0801	0.00179053	357	21	20	17	21	18	18	37	33	40	46	44	42	117	118	108	141	89	93	2.70968	2.70968	1.43812	0.000165232	Blue
WP_011602754.1	FRAAL1567	6-phosphogluconate dehydrogenase	2.67376	4.99685	36176	F207062.dat	Q21652_MS17-022_P244_#2	710	55.7	12	12	14	5.55617	0.00089787	201	12	12	7	7	16	12	23	22	25	22	24	19	67	71	45	47	79	62	2.67376	2.67376	1.41887	0.000725605	Blue
WP_050997264.1	FRAAL6276	4-diphosphocytidyl-2C-methyl-D-erythritol kinase	2.66154	4.73299	37127	F207057.dat	Q21647_MS17-022_P242_#1	510	27.9	7	7	10	2.37024	0.000383028	88	7	7	1	6	3	5	11	10	8	10	9	11	39	41	6	40	15	26	2.66154	2.66154	1.41226	0.030478	Blue
WP_011607084.1	FRAAL6032	hydrolase	2.65686	4.71029	49234	F207059.dat	Q21649_MS17-022_P243_#1	657	33.6	11	11	13	2.9045	0.000469363	143	6	6	6	7	11	11	15	18	17	15	14	17	34	35	38	47	54	57	2.65686	2.65686	1.40972	0.00083501	Blue
WP_009742347.1	FRAAL5772	4-hydroxy-3-methylbut-2-en-1-yl diphosphate synthase (flavodoxin)	2.65657	5.50802	40108	F207060.dat	Q21650_MS17-022_P243_#2	889	50	13	13	20	7.08088	0.00114426	284	19	17	11	10	18	17	27	27	36	36	34	32	106	100	70	67	89	88	2.65657	2.65657	1.40956	0.000219806	Blue
WP_011605917.1	FRAAL4802	F420-dependent oxidoreductase	2.64706	5.08559	33310	F207060.dat	Q21650_MS17-022_P243_#2	160	10.9	2	2	5	0.540378	8.73244e-05	18	2	0	1	1	2	1	1	2	1	2	3	2	11	0	6	7	10	5	2.64706	2.64706	1.40439	0.0329937	Blue
WP_041939936.1	FRAAL6640	co-chaperone GrpE	2.6413	4.51799	27734	F207057.dat	Q21647_MS17-022_P242_#1	583	66.5	11	11	16	4.57922	0.000739996	127	10	5	7	6	6	7	16	15	12	13	16	14	56	30	45	40	30	36	2.6413	2.6413	1.40125	0.0014111	Blue
WP_011605896.1	FRAAL4781	thioesterase	2.62745	5.60596	20641	F207062.dat	Q21652_MS17-022_P244_#2	231	29.8	5	5	8	3.24597	0.000524544	67	4	5	4	3	3	3	6	8	8	6	8	9	22	30	25	20	15	16	2.62745	2.62745	1.39366	0.00150226	Blue
WP_011602277.1	FRAAL1050	2-oxoacid ferredoxin oxidoreductase subunit beta	2.6124	5.67727	37606	F207059.dat	Q21649_MS17-022_P243_#1	1329	68.6	19	19	24	14.8115	0.00239351	557	29	31	27	22	32	35	61	62	67	63	64	64	162	183	172	148	158	182	2.6124	2.6124	1.38538	6.56199e-06	Blue
WP_011602637.1	FRAAL1447	urease subunit alpha	2.61111	5.27698	60154	F207058.dat	Q21648_MS17-022_P242_#2	129	7.8	3	3	5	0.315856	5.10419e-05	19	1	2	1	1	1	1	1	3	3	2	1	2	6	12	6	7	5	5	2.61111	2.61111	1.38466	0.00512975	Blue
WP_011604006.1	FRAAL2860	carboxylate-amine ligase	2.6	4.8043	30243	F207058.dat	Q21648_MS17-022_P242_#2	188	22.5	4	4	6	0.727441	0.000117554	22	2	2	1	1	1	1	2	4	1	2	1	4	11	12	6	7	5	5	2.6	2.6	1.37851	0.00622352	Blue
WP_011603303.1	FRAAL2138	transcriptional regulator	2.58974	4.63551	26324	F207061.dat	Q21651_MS17-022_P244_#1	609	55	10	10	10	6.15408	0.000994491	162	10	11	7	9	8	6	15	18	19	19	20	20	56	65	45	61	39	31	2.58974	2.58974	1.37281	0.00213752	Blue
WP_011606921.1	FRAAL5853	aspartyl/glutamyl-tRNA amidotransferase subunit B	2.57692	5.13369	53948	F207059.dat	Q21649_MS17-022_P243_#1	882	35.8	14	14	23	3.39216	0.000548168	183	8	9	5	7	16	14	26	21	24	20	18	15	45	53	32	47	79	73	2.57692	2.57692	1.36565	0.00474549	Blue
WP_011606851.1	FRAAL5779	elongation factor Ts	2.57266	6.7677	22368	F207061.dat	Q21651_MS17-022_P244_#1	1984	81.4	28	28	31	36.9725	0.0059747	827	42	48	43	42	40	40	95	88	93	86	109	101	235	284	274	283	197	208	2.57266	2.57266	1.36326	0.000144607	Blue
WP_011605395.1	FRAAL4269	ATP-dependent Clp protease proteolytic subunit	2.56186	5.63408	23971	F207060.dat	Q21650_MS17-022_P243_#2	334	28.5	6	3	6	11.3888	0.00184041	273	15	17	13	13	13	14	30	32	32	28	30	36	84	100	83	87	64	73	2.56186	2.56186	1.35719	0.000110228	Blue
WP_011607359.1	FRAAL6311	MerR family transcriptional regulator	2.56	5.43641	14444	F207058.dat	Q21648_MS17-022_P242_#2	205	40.7	4	4	4	2.00775	0.00032445	29	2	1	2	2	2	1	4	4	1	4	3	3	11	6	13	13	10	5	2.56	2.56	1.35614	0.00444155	Blue
WP_011602193.1	FRAAL0964	2,3-bisphosphoglycerate-dependent phosphoglycerate mutase	2.53927	5.18103	26825	F207061.dat	Q21651_MS17-022_P244_#1	915	80.7	15	15	15	9.99068	0.00161448	268	14	14	11	15	15	14	36	26	31	29	33	30	78	83	70	101	74	73	2.53927	2.53927	1.34441	5.79437e-05	Blue
WP_011606318.1	FRAAL5223	ribulose-phosphate 3-epimerase	2.53488	4.72282	26162	F207057.dat	Q21647_MS17-022_P242_#1	213	24.1	5	5	6	2.10229	0.000339727	55	4	5	2	2	3	2	7	6	6	7	5	6	22	30	13	13	15	10	2.53488	2.53488	1.34192	0.0151783	Blue
WP_009739504.1	FRAAL2273	hypothetical protein	2.53333	4.45798	17629	F207061.dat	Q21651_MS17-022_P244_#1	131	17.4	3	3	3	2.04209	0.000329999	36	2	3	2	2	1	2	4	3	4	4	5	4	11	18	13	13	5	10	2.53333	2.53333	1.34104	0.00669126	Blue
WP_011602490.1	FRAAL1291	PPOX class F420-dependent enzyme	2.48936	5.74352	17811	F207062.dat	Q21652_MS17-022_P244_#2	204	38.4	4	4	6	3.3687	0.000544378	60	3	4	3	3	3	3	7	7	7	8	5	7	17	24	19	20	15	16	2.48936	2.48936	1.31578	0.00017379	Blue
WP_011604445.1	FRAAL3297	isocitrate dehydrogenase	2.48422	4.944	78781	F207059.dat	Q21649_MS17-022_P243_#1	2857	69.4	43	43	50	13.2012	0.00213329	1040	44	49	51	41	65	67	131	126	113	127	111	115	246	289	325	276	321	348	2.48422	2.48422	1.3128	4.55812e-05	Blue
WP_041939927.1	FRAAL6584	inorganic pyrophosphatase	2.45395	4.84994	20541	F207057.dat	Q21647_MS17-022_P242_#1	600	59.2	11	11	13	10.2235	0.0016521	210	16	9	11	8	12	8	26	24	26	23	22	25	89	53	70	54	59	42	2.45395	2.45395	1.2951	0.00259839	Blue
WP_011602289.1	FRAAL1064	transcription termination/antitermination factor NusG	2.45	4.24779	31458	F207062.dat	Q21652_MS17-022_P244_#2	843	49.1	14	14	18	9.72726	0.00157191	306	12	15	15	17	16	17	37	34	34	37	36	36	67	89	96	114	79	88	2.45	2.45	1.29278	0.000414526	Blue
WP_011605691.1	FRAAL4574	transaldolase	2.44495	4.80563	39932	F207057.dat	Q21647_MS17-022_P242_#1	913	44.5	19	19	21	7.61294	0.00123024	304	15	16	14	12	16	19	40	38	30	31	39	34	84	95	89	81	79	99	2.44495	2.44495	1.28981	8.74627e-07	Blue
WP_011603084.1	FRAAL1909	trigger factor	2.44444	4.31363	53221	F207059.dat	Q21649_MS17-022_P243_#1	1168	43.4	19	19	25	7.34672	0.00118722	391	17	20	19	16	22	24	46	48	50	47	42	40	95	118	121	108	109	125	2.44444	2.44444	1.28951	5.91192e-06	Blue
WP_011601660.1	FRAAL0404	hypothetical protein	2.42857	5.68346	35878	F207055.dat	Q21645_MS17-022_P241_#1	26	4.1	1	1	2	0.362339	5.85535e-05	13	1	1	1	0	1	1	1	2	2	1	1	1	6	6	6	0	5	5	2.42857	2.42857	1.28011	0.0164635	Blue
WP_011603086.1	FRAAL1911	ATP-dependent Clp protease proteolytic subunit	2.42545	5.53174	25346	F207059.dat	Q21649_MS17-022_P243_#1	701	37.6	11	8	12	15.1109	0.0024419	383	22	24	18	17	16	17	46	42	49	38	47	47	123	142	115	114	79	88	2.42545	2.42545	1.27826	0.000817799	Blue
WP_041939224.1	FRAAL2799	peptide deformylase	2.42222	4.99062	20659	F207062.dat	Q21652_MS17-022_P244_#2	303	50.5	6	6	10	2.75909	0.000445865	57	4	4	3	2	3	2	7	6	6	7	6	7	22	24	19	13	15	10	2.42222	2.42222	1.27633	0.00464304	Blue
WP_011605622.1	FRAAL4503	bacteriocin	2.42222	4.95944	28596	F207057.dat	Q21647_MS17-022_P242_#1	618	37.7	11	11	14	6.46944	0.00104545	185	11	11	9	7	10	8	24	20	24	21	20	20	61	65	57	47	49	42	2.42222	2.42222	1.27633	0.00021699	Blue
WP_007514815.1	FRAAL1080	30S ribosomal protein S10	2.42089	9.37108	11639	F207061.dat	Q21651_MS17-022_P244_#1	774	73.5	14	14	16	37.8899	0.00612295	441	20	23	22	22	21	23	48	52	49	52	49	60	112	136	140	148	104	119	2.42089	2.42089	1.27554	7.45391e-05	Blue
WP_041939913.1	FRAAL6527	hypothetical protein	2.41791	10.201	24649	F207059.dat	Q21649_MS17-022_P243_#1	411	39.9	4	4	4	3.61069	0.000583484	89	3	5	3	3	8	6	9	11	10	11	10	10	17	30	19	20	39	31	2.41791	2.41791	1.27376	0.00643486	Blue
WP_041939463.1	FRAAL4180	hypothetical protein	2.41772	5.01009	12637	F207057.dat	Q21647_MS17-022_P242_#1	415	46.2	9	9	10	8.30893	0.00134271	105	8	6	5	4	5	4	18	11	14	7	15	8	45	35	32	27	25	21	2.41772	2.41772	1.27365	0.00174242	Blue
WP_009742799.1	FRAAL5229	DNA-directed RNA polymerase subunit omega	2.41176	4.65999	10100	F207060.dat	Q21650_MS17-022_P243_#2	85	47.9	2	2	2	1.68317	0.000271998	17	1	1	1	1	1	1	2	2	2	2	2	1	6	6	6	7	5	5	2.41176	2.41176	1.27009	4.15335e-06	Blue
WP_011606767.1	FRAAL5694	acetyltransferase	2.40625	6.67824	92002	F207057.dat	Q21647_MS17-022_P242_#1	77	3.6	2	2	8	0.413034	6.67458e-05	38	2	2	2	3	1	2	4	5	3	5	3	6	11	12	13	20	5	10	2.40625	2.40625	1.26679	0.0119314	Blue
WP_009742365.1	FRAAL5754	30S ribosomal protein S15	2.40415	10.8662	10466	F207057.dat	Q21647_MS17-022_P242_#1	564	68.5	12	12	13	25.4156	0.00410713	266	13	9	16	14	15	12	33	30	31	29	32	32	73	53	102	94	74	62	2.40415	2.40415	1.26552	0.00188364	Blue
WP_011605492.1	FRAAL4370	acetyltransferase	2.39474	7.03489	32247	F207058.dat	Q21648_MS17-022_P242_#2	658	57.3	11	11	11	4.80665	0.000776748	155	9	7	8	5	8	10	19	19	18	20	14	18	50	41	51	34	39	52	2.39474	2.39474	1.25987	0.000197754	Blue
WP_041939387.1	FRAAL3739	methionine aminopeptidase	2.36842	4.92304	26532	F207057.dat	Q21647_MS17-022_P242_#1	150	15.8	3	3	6	0.753807	0.000121814	20	1	1	0	1	2	2	3	3	2	2	1	2	6	6	0	7	10	10	2.36842	2.36842	1.24393	0.0335087	Blue
WP_041939424.1	FRAAL3959	phosphoesterase	2.36667	6.31317	60904	F207062.dat	Q21652_MS17-022_P244_#2	210	8.8	4	4	6	0.574675	9.28667e-05	35	3	2	2	2	1	1	5	5	4	3	3	4	17	12	13	13	5	5	2.36667	2.36667	1.24286	0.0172668	Blue
WP_011603254.1	FRAAL2088	1-deoxy-D-xylulose-5-phosphate synthase	2.34021	5.30023	69522	F207059.dat	Q21649_MS17-022_P243_#1	1401	50.2	25	25	33	3.84051	0.000620622	267	14	13	11	9	18	14	27	27	35	35	32	32	78	77	70	61	89	73	2.34021	2.34021	1.22664	2.4591e-05	Blue
WP_011602302.1	FRAAL1086	50S ribosomal protein L22	2.31159	10.8342	15309	F207058.dat	Q21648_MS17-022_P242_#2	505	67.4	9	9	9	12.215	0.00197393	187	10	10	7	7	12	9	20	21	25	22	24	20	56	59	45	47	59	47	2.31159	2.31159	1.20889	3.67072e-05	Blue
WP_041939238.1	FRAAL2873	proteasome subunit beta	2.30612	5.04981	27596	F207058.dat	Q21648_MS17-022_P242_#2	1024	70.1	15	15	19	9.71155	0.00156937	268	17	14	12	9	13	13	36	37	28	33	30	26	95	83	76	61	64	67	2.30612	2.30612	1.20547	0.000238509	Blue
WP_011606915.1	FRAAL5848	3-phosphoglycerate dehydrogenase	2.29111	4.85086	54569	F207059.dat	Q21649_MS17-022_P243_#1	1562	50.9	22	22	24	11.4167	0.00184493	623	27	28	25	29	35	35	74	79	74	72	71	74	151	165	159	195	173	182	2.29111	2.29111	1.19605	1.75728e-05	Blue
WP_011607008.1	FRAAL5950	threonine synthase	2.25714	5.83844	41672	F207057.dat	Q21647_MS17-022_P242_#1	962	48.9	14	14	16	3.35957	0.000542902	140	8	6	6	4	9	8	19	15	17	16	15	17	45	35	38	27	44	42	2.25714	2.25714	1.1745	0.000365416	Blue
WP_041939784.1	FRAAL5931	ATP synthase subunit beta	2.24718	4.71157	52413	F207059.dat	Q21649_MS17-022_P243_#1	2302	89.8	29	29	31	23.4293	0.00378615	1228	57	51	48	53	70	69	153	149	160	149	134	135	318	301	306	357	345	358	2.24718	2.24718	1.16811	1.49116e-06	Blue
WP_035921112.1	FRAAL1133	molecular chaperone GroES	2.20386	4.94533	10940	F207057.dat	Q21647_MS17-022_P242_#1	751	93.1	11	11	13	45.1554	0.00729705	494	22	24	25	22	23	21	61	69	55	55	60	57	123	142	159	148	113	109	2.20386	2.20386	1.14003	0.000192922	Blue
WP_041940874.1	FRAAL5111	cytochrome C	2.19355	8.79024	31291	F207061.dat	Q21651_MS17-022_P244_#1	626	39.1	8	8	8	5.27308	0.000852123	165	7	7	6	7	10	10	21	18	17	16	23	23	39	41	38	47	49	52	2.19355	2.19355	1.13327	2.12956e-05	Blue
WP_041939785.1	FRAAL5932	ATP synthase F0F1 subunit gamma	2.19142	9.06484	32294	F207060.dat	Q21650_MS17-022_P243_#2	955	61.7	16	16	19	12.7578	0.00206164	412	21	19	17	16	20	22	46	52	49	50	51	49	117	112	108	108	99	114	2.19142	2.19142	1.13187	4.66365e-07	Blue
WP_011602885.1	FRAAL1699	molecular chaperone GroEL	2.16496	4.87423	56700	F207057.dat	Q21647_MS17-022_P242_#1	4062	71.8	55	0	64	37.866	0.00611909	2147	100	92	95	87	111	104	263	276	266	267	240	246	559	543	605	585	548	540	2.16496	2.16496	1.11434	1.41932e-08	Blue
WP_011602318.1	FRAAL1111	50S ribosomal protein L17	2.14516	6.99583	21824	F207057.dat	Q21647_MS17-022_P242_#1	600	48.5	10	10	12	15.3043	0.00247315	334	18	14	15	11	19	15	43	36	42	38	46	37	101	83	96	74	94	78	2.14516	2.14516	1.10109	4.20032e-05	Blue
WP_041938948.1	FRAAL1586	nitroreductase	2.13043	4.8752	37072	F207057.dat	Q21647_MS17-022_P242_#1	993	64.5	17	17	21	7.49892	0.00121182	278	14	10	10	10	15	18	38	35	30	32	34	32	78	59	64	67	74	93	2.13043	2.13043	1.09115	0.00037892	Blue
WP_050997456.1	FRAAL6068	chorismate mutase	2.125	5.32768	11233	F207059.dat	Q21649_MS17-022_P243_#1	193	40.2	3	3	4	2.31461	0.000374038	26	2	1	1	1	2	1	2	3	4	3	3	3	11	6	6	7	10	5	2.125	2.125	1.08746	0.0052607	Blue
WP_041940170.1	FRAAL1092	50S ribosomal protein L24	2.11688	10.7205	11555	F207061.dat	Q21651_MS17-022_P244_#1	545	66.7	8	8	10	17.6547	0.00285298	204	13	8	9	7	10	9	22	21	26	24	28	27	73	47	57	47	49	47	2.11688	2.11688	1.08194	0.000745081	Blue
WP_011606993.1	FRAAL5933	ATP synthase subunit alpha	2.1089	5.12245	59505	F207062.dat	Q21652_MS17-022_P244_#2	2724	73.2	41	41	51	26.5356	0.00428812	1579	69	67	58	59	84	91	192	205	205	192	182	175	385	396	370	397	414	472	2.1089	2.1089	1.07649	7.13364e-06	Blue
WP_011605841.1	FRAAL4726	aldo/keto reductase	2.1	5.51487	35628	F207059.dat	Q21649_MS17-022_P243_#1	158	17.3	4	2	7	0.954306	0.000154215	34	1	2	1	2	2	2	2	4	5	4	4	5	6	12	6	13	10	10	2.1	2.1	1.07039	0.00455752	Blue
WP_011607575.1	FRAAL6535	phosphate ABC transporter substrate-binding protein	2.09211	5.0242	35983	F207057.dat	Q21647_MS17-022_P242_#1	812	49.4	12	12	14	2.66793	0.000431134	96	6	5	6	3	2	4	13	11	13	10	12	11	34	30	38	20	10	21	2.09211	2.09211	1.06496	0.0220785	Blue
WP_041939039.1	FRAAL2001	30S ribosomal protein S20	2.08377	11.4419	9836	F207061.dat	Q21651_MS17-022_P244_#1	488	60.7	10	10	12	25.9252	0.00418947	255	13	6	10	8	20	13	34	32	35	20	39	25	73	35	64	54	99	67	2.08377	2.08377	1.0592	0.00888449	Blue
WP_011607885.1	FRAAL6850	50S ribosomal protein L9	2.04301	9.86421	15737	F207061.dat	Q21651_MS17-022_P244_#1	794	79.7	11	11	14	15.5049	0.00250557	244	11	12	11	12	10	8	27	23	30	28	37	35	61	71	70	81	49	42	2.04301	2.04301	1.0307	0.00199623	Blue
WP_041938849.1	FRAAL1095	30S ribosomal protein S8	2.03984	9.73918	14627	F207058.dat	Q21648_MS17-022_P242_#2	440	51.5	8	8	9	22.6978	0.00366793	332	14	15	15	15	11	17	39	42	37	40	41	46	78	89	96	101	54	88	2.03984	2.03984	1.02846	0.00122017	Blue
WP_011607801.1	FRAAL6765	peptidyl-prolyl cis-trans isomerase	1.99282	6.05968	19003	F207059.dat	Q21649_MS17-022_P243_#1	1010	70.3	15	15	16	29.2059	0.00471964	555	22	26	24	23	25	23	72	72	69	64	67	68	123	154	153	155	123	119	1.99282	1.99282	0.994814	0.000168378	Blue
WP_011606867.1	FRAAL5795	signal recognition particle-docking protein FtsY	1.9779	5.07389	43433	F207059.dat	Q21649_MS17-022_P243_#1	897	49.5	18	18	21	5.45668	0.000881793	237	10	12	7	8	12	13	34	31	28	28	29	25	56	71	45	54	59	67	1.9779	1.9779	0.98397	0.000311879	Blue
WP_011606910.1	FRAAL5843	3-isopropylmalate dehydrogenase	1.97175	5.45594	36181	F207060.dat	Q21650_MS17-022_P243_#2	874	47.7	14	14	16	6.38457	0.00103174	231	12	10	10	7	13	8	28	28	26	30	29	30	67	59	64	47	64	42	1.97175	1.97175	0.979478	0.000903281	Blue
WP_011607258.1	FRAAL6208	hypothetical protein	1.97059	5.13886	71351	F207057.dat	Q21647_MS17-022_P242_#1	219	9.5	6	5	9	0.546594	8.83288e-05	39	2	1	1	1	3	3	6	6	6	3	4	3	11	6	6	7	15	16	1.97059	1.97059	0.978626	0.0299006	Blue
WP_041941053.1	FRAAL6153	pyridine nucleotide-disulfide oxidoreductase	1.96104	5.91732	50848	F207059.dat	Q21649_MS17-022_P243_#1	435	20	8	8	15	1.90765	0.000308273	97	4	5	4	1	5	7	10	9	14	14	12	12	22	30	25	7	25	36	1.96104	1.96104	0.971618	0.0260028	Blue
WP_011606610.1	FRAAL5526	aldo/keto reductase	1.96	5.54222	38199	F207062.dat	Q21652_MS17-022_P244_#2	683	45.7	13	13	14	3.35087	0.000541497	128	5	2	3	6	9	9	14	14	16	16	15	19	28	12	19	40	44	47	1.96	1.96	0.970854	0.0401221	Blue
WP_011606864.1	FRAAL5792	30S ribosomal protein S16	1.95707	9.89565	15866	F207059.dat	Q21649_MS17-022_P243_#1	870	83.8	15	15	15	33.0896	0.00534724	525	23	19	21	19	30	23	64	57	73	62	70	64	128	112	134	128	148	119	1.95707	1.95707	0.968696	9.18259e-06	Blue
WP_011602307.1	FRAAL1093	50S ribosomal protein L5	1.9434	9.96818	21752	F207061.dat	Q21651_MS17-022_P244_#1	1126	80.9	20	20	21	29.0088	0.00468779	631	29	27	25	25	27	27	73	75	83	76	89	75	162	159	159	168	133	140	1.9434	1.9434	0.95858	6.11202e-06	Blue
WP_011607527.1	FRAAL6486	molecular chaperone GroEL	1.94233	4.90193	57071	F207057.dat	Q21647_MS17-022_P242_#1	4607	83.4	58	2	70	44.1906	0.00714114	2522	110	101	100	97	117	113	325	340	326	316	287	290	614	597	637	653	577	587	1.94233	1.94233	0.957787	8.34235e-09	Blue
WP_011603562.1	FRAAL2402	cold-shock protein	1.92857	4.72282	14840	F207058.dat	Q21648_MS17-022_P242_#2	243	55.5	5	5	6	3.30189	0.000533581	49	2	2	3	2	2	2	7	7	6	5	4	7	11	12	19	13	10	10	1.92857	1.92857	0.947533	0.00397193	Blue
WP_011605381.1	FRAAL4255	PPOX class F420-dependent enzyme	1.92381	5.63106	14537	F207057.dat	Q21647_MS17-022_P242_#1	494	60.6	10	10	11	9.14907	0.00147848	133	7	6	5	5	6	5	19	17	18	16	15	14	39	35	32	34	30	26	1.92381	1.92381	0.943966	9.87707e-05	Blue
WP_011605234.1	FRAAL4105	AMP-dependent synthetase	1.91667	7.10144	99638	F207052.dat	Q21642_MS17-022_P239_#2	19	0.8	1	1	2	0.250908	4.05465e-05	25	1	1	1	1	1	2	3	3	3	3	3	3	6	6	6	7	5	10	1.91667	1.91667	0.938599	0.00367986	Blue
WP_011606966.1	FRAAL5905	hypothetical protein	1.88	4.84831	11517	F207062.dat	Q21652_MS17-022_P244_#2	102	30.1	2	2	2	2.25753	0.000364814	26	1	2	1	1	1	1	3	3	3	3	4	3	6	12	6	7	5	5	1.88	1.88	0.910733	0.018662	Blue
WP_011607738.1	FRAAL6701	molecular chaperone GroEL	1.84791	4.88266	56802	F207057.dat	Q21647_MS17-022_P242_#1	5262	95.4	70	7	80	54.9452	0.00887908	3121	132	119	122	115	137	135	405	415	407	397	369	368	737	703	777	774	676	701	1.84791	1.84791	0.885894	3.19334e-07	Blue
WP_041939535.1	FRAAL4562	Fe-S cluster assembly protein SufD	1.84127	5.57264	42879	F207060.dat	Q21650_MS17-022_P243_#2	463	23.6	7	7	8	1.77243	0.000286422	76	3	3	3	3	4	3	9	10	12	9	8	9	17	18	19	20	20	16	1.84127	1.84127	0.880701	1.76796e-06	Blue
WP_011606194.1	FRAAL5085	hypothetical protein	1.84	5.3538	19928	F207060.dat	Q21650_MS17-022_P243_#2	130	25.6	3	3	4	1.3047	0.000210837	26	1	1	1	1	2	1	3	2	4	4	3	3	6	6	6	7	10	5	1.84	1.84	0.879706	0.00303111	Blue
WP_011606255.1	FRAAL5151	dihydrolipoamide dehydrogenase	1.81609	5.36894	47814	F207057.dat	Q21647_MS17-022_P242_#1	1582	57.6	24	24	26	9.4533	0.00152764	452	18	18	18	12	22	22	55	60	52	56	59	60	101	106	115	81	109	114	1.81609	1.81609	0.860837	0.000150632	Blue
WP_011607915.1	FRAAL6880	single-stranded DNA-binding protein	1.81443	4.59916	19827	F207057.dat	Q21647_MS17-022_P242_#1	603	67	12	12	14	6.05235	0.000978052	120	7	5	6	4	4	3	15	16	15	14	14	17	39	30	38	27	20	16	1.81443	1.81443	0.859519	0.0175968	Blue
WP_011605712.1	FRAAL4596	Zn-dependent hydrolase	1.80556	4.87612	24228	F207062.dat	Q21652_MS17-022_P244_#2	245	19.3	3	3	4	1.65098	0.000266797	40	2	2	2	2	1	1	4	7	3	6	4	6	11	12	13	13	5	5	1.80556	1.80556	0.852443	0.0254106	Blue
WP_011602680.1	FRAAL1491	XRE family transcriptional regulator	1.80488	7.03473	54549	F207060.dat	Q21650_MS17-022_P243_#2	286	24.1	8	8	11	0.861611	0.000139235	47	2	1	2	1	3	3	5	5	6	8	6	5	11	6	13	7	15	16	1.80488	1.80488	0.851901	0.0210753	Blue
WP_011606556.1	FRAAL5471	malonic semialdehyde reductase	1.79085	4.92151	22615	F207060.dat	Q21650_MS17-022_P243_#2	822	69.2	10	10	12	8.53416	0.00137911	193	8	8	7	8	6	9	26	26	25	23	23	24	45	47	45	54	30	47	1.79085	1.79085	0.840644	0.00134016	Blue
WP_009740954.1	FRAAL0603	cold-shock protein	1.79006	5.08242	7280	F207061.dat	Q21651_MS17-022_P244_#1	430	98.5	6	6	6	31.5934	0.00510545	230	12	9	9	9	9	7	33	30	31	22	33	26	67	53	57	61	44	36	1.79006	1.79006	0.840004	0.00248774	Blue
WP_041939550.1	FRAAL4663	hypothetical protein	1.78261	5.72537	28853	F207062.dat	Q21652_MS17-022_P244_#2	178	19.4	4	4	4	1.8369	0.00029684	53	1	2	3	2	2	3	7	6	6	7	6	8	6	12	19	13	10	16	1.78261	1.78261	0.83399	0.0224466	Blue
WP_041938599.1	FRAAL0052	glucose-6-phosphate isomerase	1.7707	5.3263	60041	F207058.dat	Q21648_MS17-022_P242_#2	1114	44.4	17	17	20	3.33106	0.000538295	200	11	7	5	4	11	11	27	28	26	26	23	21	61	41	32	27	54	57	1.7707	1.7707	0.82432	0.0163307	Blue
WP_041938846.1	FRAAL1062	aspartate aminotransferase	1.76613	5.33826	42402	F207057.dat	Q21647_MS17-022_P242_#1	737	42.5	12	12	17	3.67907	0.000594533	156	7	6	3	5	8	9	19	21	20	21	19	18	39	35	19	34	39	47	1.76613	1.76613	0.820591	0.00837856	Blue
WP_011607175.1	FRAAL6124	2,3,4,5-tetrahydropyridine-2,6-carboxylate N-succinyltransferase	1.75543	5.26752	29237	F207057.dat	Q21647_MS17-022_P242_#1	945	55.7	15	15	20	8.00356	0.00129336	234	11	11	6	7	11	10	29	29	27	29	32	32	61	65	38	47	54	52	1.75543	1.75543	0.811828	0.00174291	Blue
WP_011606826.1	FRAAL5752	zinc protease	1.72222	4.91589	49190	F207059.dat	Q21649_MS17-022_P243_#1	462	28.3	9	9	12	1.28075	0.000206967	63	2	2	2	3	3	3	8	7	9	7	10	7	11	12	13	20	15	16	1.72222	1.72222	0.784271	0.0032652	Blue
WP_041938754.1	FRAAL0725	ABC transporter substrate-binding protein	1.71387	5.65744	39941	F207059.dat	Q21649_MS17-022_P243_#1	2223	87.5	28	28	32	22.0826	0.00356852	882	29	37	33	30	36	38	120	108	119	118	109	105	162	219	210	202	178	197	1.71387	1.71387	0.777257	0.000108218	Blue
WP_050997408.1	FRAAL4240	Puromycin resistance protein pur8	1.7037	7.81427	49966	F207059.dat	Q21649_MS17-022_P243_#1	110	4.7	2	2	3	0.560381	9.05569e-05	28	2	1	1	1	1	1	3	2	4	4	4	4	11	6	6	7	5	5	1.7037	1.7037	0.768674	0.016519	Blue
WP_041939970.1	FRAAL6751	serine/threonine protein phosphatase	1.7033	4.9828	50190	F207061.dat	Q21651_MS17-022_P244_#1	647	35.7	11	11	15	2.2116	0.000357391	111	5	5	4	3	5	4	15	14	15	15	14	12	28	30	25	20	25	21	1.7033	1.7033	0.76833	0.000692175	Blue
WP_011606223.1	FRAAL5115	hypothetical protein	1.7	4.69296	22069	F207057.dat	Q21647_MS17-022_P242_#1	219	41.4	5	5	5	1.45	0.000234318	32	2	1	1	1	2	1	5	5	3	3	3	5	11	6	6	7	10	5	1.7	1.7	0.765535	0.0148404	Blue
WP_041939759.1	FRAAL5780	30S ribosomal protein S2	1.69272	5.37001	31792	F207057.dat	Q21647_MS17-022_P242_#1	1831	84.5	29	29	29	30.4479	0.00492034	968	39	40	37	36	30	37	123	125	125	123	124	129	218	236	236	242	148	192	1.69272	1.69272	0.759339	0.00198048	Blue
WP_011602298.1	FRAAL1077	30S ribosomal protein S7	1.65014	10.481	17188	F207061.dat	Q21651_MS17-022_P244_#1	992	69.2	14	14	14	26.7629	0.00432484	460	19	18	18	14	16	18	59	63	58	58	58	61	106	106	115	94	79	93	1.65014	1.65014	0.722586	0.000548342	Blue
WP_009741926.1	FRAAL6293	hypothetical protein	1.64	4.99302	6926	F207061.dat	Q21651_MS17-022_P244_#1	173	59.1	3	3	3	3.60959	0.000583305	25	1	1	1	1	1	1	3	3	2	3	3	5	6	6	6	7	5	5	1.64	1.64	0.713696	0.000448016	Blue
WP_041938587.1	FRAAL0004	DNA polymerase III subunit beta	1.63542	4.73386	40963	F207060.dat	Q21650_MS17-022_P243_#2	580	42.9	11	10	12	2.83182	0.000457619	116	5	3	5	4	5	4	18	14	13	14	16	15	28	18	32	27	25	21	1.63542	1.63542	0.709658	0.00313056	Blue
WP_011605676.1	FRAAL4559	cysteine desulfurase	1.63158	5.5869	47566	F207057.dat	Q21647_MS17-022_P242_#1	246	22.9	6	6	11	0.882984	0.000142689	42	1	2	1	1	3	2	6	5	4	6	5	6	6	12	6	7	15	10	1.63158	1.63158	0.706269	0.0437742	Blue
WP_011607577.1	FRAAL6537	proline--tRNA ligase	1.62827	5.27212	50933	F207058.dat	Q21648_MS17-022_P242_#2	1170	54.5	19	19	23	4.69244	0.000758292	239	9	5	9	7	15	9	33	34	29	35	28	26	50	30	57	47	74	47	1.62827	1.62827	0.703342	0.0180865	Blue
WP_011601560.1	FRAAL0302	peroxidase	1.62802	4.98668	24010	F207060.dat	Q21650_MS17-022_P243_#2	1267	90.4	19	19	23	21.7826	0.00352004	523	20	23	20	18	16	18	78	68	62	61	71	68	112	136	127	121	79	93	1.62802	1.62802	0.703118	0.00350216	Blue
WP_041938851.1	FRAAL1114	50S ribosomal protein L13	1.62791	10.097	16228	F207059.dat	Q21649_MS17-022_P243_#1	568	87.1	11	11	11	20.0271	0.00323636	325	11	13	11	8	16	14	41	40	42	44	45	40	61	77	70	54	79	73	1.62791	1.62791	0.703018	0.000805346	Blue
WP_011607705.1	FRAAL6667	phosphoribosylaminoimidazole-succinocarboxamide synthase	1.61176	4.71796	33193	F207061.dat	Q21651_MS17-022_P244_#1	1401	77.9	22	22	29	12.8642	0.00207883	427	22	12	15	18	14	12	54	54	59	56	57	54	123	71	96	121	69	62	1.61176	1.61176	0.688641	0.0257103	Blue
WP_011606601.1	FRAAL5517	hypothetical protein	1.60294	4.6512	19815	F207062.dat	Q21652_MS17-022_P244_#2	409	62.5	8	8	8	4.03735	0.00065243	80	3	3	3	2	3	4	12	10	10	9	10	11	17	18	19	13	15	21	1.60294	1.60294	0.680721	0.0012902	Blue
WP_041939644.1	FRAAL5126	ribokinase	1.60109	4.75569	34935	F207060.dat	Q21650_MS17-022_P243_#2	946	63.5	15	15	16	6.49778	0.00105003	227	7	8	10	7	11	7	28	32	27	31	30	29	39	47	64	47	54	36	1.60109	1.60109	0.679057	0.00642243	Blue
WP_011606161.1	FRAAL5051	pyruvate dehydrogenase E1	1.59394	5.42261	102529	F207057.dat	Q21647_MS17-022_P242_#1	2744	56.4	47	47	54	10.2508	0.00165651	1051	28	34	34	29	61	46	134	142	146	137	128	132	156	201	217	195	301	239	1.59394	1.59394	0.672597	0.00914337	Blue
WP_011605735.1	FRAAL4619	transcriptional regulator	1.5933	5.19969	22164	F207057.dat	Q21647_MS17-022_P242_#1	964	74.4	14	14	17	11.7307	0.00189567	260	11	8	10	8	9	11	37	35	34	33	33	31	61	47	64	54	44	57	1.5933	1.5933	0.672019	0.00094684	Blue
WP_011606075.1	FRAAL4961	tellurium resistance protein	1.5812	5.18088	16333	F207059.dat	Q21649_MS17-022_P243_#1	620	69.5	8	8	9	8.69405	0.00140495	142	6	6	5	4	6	4	22	15	22	16	18	18	34	35	32	27	30	21	1.5812	1.5812	0.661017	0.00169153	Blue
WP_041939973.1	#N/A	membrane protein	1.57692	11.3419	9477	F207062.dat	Q21652_MS17-022_P244_#2	78	15.1	2	2	2	2.74348	0.000443344	26	1	1	1	1	1	1	3	3	3	4	3	4	6	6	6	7	5	5	1.57692	1.57692	0.657112	9.47812e-05	Blue
WP_011607189.1	FRAAL6139	GTP-binding protein	1.5679	4.68065	38160	F207057.dat	Q21647_MS17-022_P242_#1	639	40.8	10	10	12	2.51572	0.000406538	96	5	4	4	2	3	3	15	13	11	13	12	11	28	24	25	13	15	16	1.5679	1.5679	0.648835	0.0288148	Blue
WP_050997302.1	FRAAL0148	hypothetical protein	1.56154	8.86211	41004	F207060.dat	Q21650_MS17-022_P243_#2	866	48.2	13	13	13	3.85328	0.000622686	158	7	6	6	5	5	5	21	22	19	22	18	22	39	35	38	34	25	26	1.56154	1.56154	0.642968	0.00326923	Blue
WP_011607676.1	FRAAL6639	molecular chaperone DnaK	1.55646	4.75676	65021	F207058.dat	Q21648_MS17-022_P242_#2	2588	66.3	40	40	50	14.2877	0.00230887	929	28	31	27	30	42	42	129	124	135	118	112	111	156	183	172	202	207	218	1.55646	1.55646	0.638271	0.000386733	Blue
WP_041939942.1	FRAAL6659	hypothetical protein	1.55556	5.079	14853	F207057.dat	Q21647_MS17-022_P242_#1	180	27.6	3	3	3	2.62573	0.000424315	39	2	1	1	1	2	2	6	4	4	6	5	5	11	6	6	7	10	10	1.55556	1.55556	0.63743	0.013182	Blue
WP_011607011.1	FRAAL5953	arginine--tRNA ligase	1.55414	5.38642	58243	F207057.dat	Q21647_MS17-022_P242_#1	1096	43.1	18	18	21	3.29653	0.000532716	192	8	5	5	8	6	9	30	27	25	24	23	22	45	30	32	54	30	47	1.55414	1.55414	0.636117	0.0170721	Blue
WP_011607709.1	FRAAL6672	L-aspartate oxidase	1.54545	5.84897	58269	F207061.dat	Q21651_MS17-022_P244_#1	280	15.4	6	6	10	0.600662	9.70663e-05	35	1	1	1	1	2	2	4	2	4	7	6	4	6	6	6	7	10	10	1.54545	1.54545	0.628031	0.019762	Blue
WP_011602301.1	FRAAL1082	50S ribosomal protein L4	1.5348	10.3823	24666	F207060.dat	Q21650_MS17-022_P243_#2	800	69.9	12	12	12	13.7436	0.00222095	339	13	14	10	10	12	13	39	46	47	46	44	45	73	83	64	67	59	67	1.5348	1.5348	0.618049	0.000441696	Blue
WP_041939806.1	FRAAL6017	histidinol phosphatase	1.53333	4.75615	29818	F207057.dat	Q21647_MS17-022_P242_#1	332	27.2	5	5	5	1.67684	0.000270975	50	2	2	2	1	2	2	8	6	7	5	8	5	11	12	13	7	10	10	1.53333	1.53333	0.616671	0.00367025	Blue
WP_009742445.1	FRAAL5670	acyl carrier protein	1.52381	3.94707	8515	F207060.dat	Q21650_MS17-022_P243_#2	148	27.2	3	3	3	5.40223	0.000872994	46	2	1	2	2	1	2	6	6	5	5	8	6	11	6	13	13	5	10	1.52381	1.52381	0.607683	0.0474988	Blue
WP_009740501.1	FRAAL1110	DNA-directed RNA polymerase subunit alpha	1.52358	4.57616	37807	F207059.dat	Q21649_MS17-022_P243_#1	1971	71.6	33	33	34	20.393	0.00329549	771	30	23	26	25	34	24	98	96	111	103	100	101	168	136	166	168	168	125	1.52358	1.52358	0.607463	0.000744122	Blue
WP_041941002.1	FRAAL5842	branched-chain amino acid aminotransferase	1.52033	5.00186	33755	F207061.dat	Q21651_MS17-022_P244_#1	1088	66.6	17	17	20	9.00607	0.00145537	304	11	11	10	10	10	12	38	44	36	40	42	40	61	65	64	67	49	62	1.52033	1.52033	0.60438	0.000155074	Blue
WP_011606994.1	FRAAL5934	ATP synthase subunit delta	1.51064	9.60612	29589	F207059.dat	Q21649_MS17-022_P243_#1	963	56.7	20	20	20	15.8505	0.00256142	469	20	17	12	13	21	16	63	60	67	60	61	59	112	100	76	87	104	83	1.51064	1.51064	0.595158	0.00197376	Blue
WP_011602449.1	FRAAL1248	glycosyl transferase family 2	0.666667	8.99783	36779	F207058.dat	Q21648_MS17-022_P242_#2	391	21.4	7	7	8	1.98483	0.000320746	73	1	1	2	1	1	1	9	10	12	12	10	13	6	6	13	7	5	5	0.666667	-1.5	-0.584963	0.0222449	Blue
WP_041939065.1	FRAAL2153	seryl-tRNA synthetase	0.657534	5.48502	46974	F207058.dat	Q21648_MS17-022_P242_#2	689	39	15	15	21	3.32099	0.000536667	156	5	2	1	2	3	3	22	26	21	25	21	25	28	12	6	13	15	16	0.657534	-1.52083	-0.604862	0.0366666	Blue
WP_011607569.1	FRAAL6529	dna integrity scanning protein disa	0.657143	5.35166	38861	F207059.dat	Q21649_MS17-022_P243_#1	810	44.3	13	13	13	2.8306	0.000457422	110	1	3	1	2	2	2	17	16	18	16	16	16	6	18	6	13	10	10	0.657143	-1.52174	-0.605721	0.0224863	Blue
WP_011606927.1	FRAAL5859	DNA ligase	0.652778	5.16641	81377	F207059.dat	Q21649_MS17-022_P243_#1	450	17.9	12	12	15	0.897059	0.000144964	73	1	1	1	2	1	1	10	11	13	12	12	8	6	6	6	13	5	5	0.652778	-1.53191	-0.615336	0.0203827	Blue
WP_011607009.1	FRAAL5951	homoserine dehydrogenase	0.647887	5.09623	43903	F207057.dat	Q21647_MS17-022_P242_#1	491	28.8	11	11	12	1.63998	0.000265019	72	2	1	1	1	1	1	12	10	15	9	12	7	11	6	6	7	5	5	0.647887	-1.54348	-0.626185	0.0180045	Blue
WP_011603022.1	FRAAL1843	ABC transporter ATP-binding protein	0.64076	5.24983	61767	F207060.dat	Q21650_MS17-022_P243_#2	2098	66.1	31	31	40	10.3453	0.00167179	639	13	9	5	6	16	17	101	83	108	91	99	91	73	53	32	40	79	88	0.64076	-1.56065	-0.642144	0.011169	Blue
WP_041938817.1	FRAAL0943	thiosulfate sulfurtransferase	0.634043	4.92642	30874	F207061.dat	Q21651_MS17-022_P244_#1	843	69.7	15	15	17	8.22699	0.00132947	254	5	4	5	2	5	4	37	40	37	34	43	38	28	24	32	13	25	21	0.634043	-1.57718	-0.657348	0.00168992	Blue
WP_041939978.1	FRAAL6781	S-adenosyl-L-homocysteine hydrolase	0.630802	5.06402	51596	F207060.dat	Q21650_MS17-022_P243_#2	1325	54.4	24	24	30	10.0783	0.00162864	520	10	7	8	5	12	10	81	79	82	83	73	70	56	41	51	34	59	52	0.630802	-1.58528	-0.664742	0.000191533	Blue
WP_011601904.1	FRAAL0656	beta-mannanase	0.630769	9.68796	46705	F207062.dat	Q21652_MS17-022_P244_#2	508	21.7	8	8	8	1.39171	0.000224899	65	1	1	1	1	1	1	10	11	10	10	9	9	6	6	6	7	5	5	0.630769	-1.58537	-0.664816	3.38267e-06	Blue
WP_041938968.1	FRAAL1683	alcohol dehydrogenase	0.61875	5.26793	32476	F207057.dat	Q21647_MS17-022_P242_#1	775	52.6	13	13	14	5.23463	0.00084591	170	3	4	1	3	2	3	29	28	26	20	25	26	17	24	6	20	10	16	0.61875	-1.61616	-0.692571	0.0106944	Blue
WP_011607146.1	FRAAL6095	leucyl aminopeptidase	0.607843	4.74183	60843	F207059.dat	Q21649_MS17-022_P243_#1	993	35.5	15	15	20	1.74219	0.000281535	106	1	0	1	2	3	3	18	14	18	14	18	14	6	0	6	13	15	16	0.607843	-1.64516	-0.718229	0.0490241	Blue
WP_009740504.1	FRAAL1107	30S ribosomal protein S13	0.605797	11.0155	14578	F207057.dat	Q21647_MS17-022_P242_#1	804	65.9	17	17	18	25.7923	0.004168	376	2	3	6	3	12	11	56	55	60	55	52	61	11	18	38	20	59	57	0.605797	-1.65072	-0.723093	0.0435809	Blue
WP_011603309.1	FRAAL2144	preprotein translocase subunit SecD	0.601227	9.98572	65568	F207062.dat	Q21652_MS17-022_P244_#2	1187	38.5	17	17	18	2.63848	0.000426375	173	3	3	3	1	3	3	22	24	25	29	27	30	17	18	19	7	15	16	0.601227	-1.66327	-0.734018	0.000725005	Blue
WP_050997455.1	FRAAL6044	RNA polymerase subunit sigma	0.6	7.8385	52525	F207059.dat	Q21649_MS17-022_P243_#1	43	1.9	1	1	3	0.0761542	1.23064e-05	4	0	0	0	0	0	0	0	1	1	1	0	1	0	0	0	0	0	0	0.6	-1.66667	-0.736966	0.025031	Blue
WP_011601743.1	FRAAL0490	30S ribosomal protein S18	0.6	11.7945	9698	F207059.dat	Q21649_MS17-022_P243_#1	45	16.7	1	1	3	0.412456	6.66524e-05	4	0	0	0	0	0	0	1	1	1	1	0	0	0	0	0	0	0	0	0.6	-1.66667	-0.736966	0.025031	Blue
WP_011605306.1	FRAAL4178	hypothetical protein	0.6	6.42578	46222	F207060.dat	Q21650_MS17-022_P243_#2	59	5	1	1	2	0.0865389	1.39846e-05	4	0	0	0	0	0	0	1	1	1	1	0	0	0	0	0	0	0	0	0.6	-1.66667	-0.736966	0.025031	Blue
WP_011603384.1	FRAAL2215	peptidase S16	0.6	5.6555	24251	F207058.dat	Q21648_MS17-022_P242_#2	52	4.5	1	1	2	0.164942	2.66544e-05	4	0	0	0	0	0	0	1	1	0	1	1	0	0	0	0	0	0	0	0.6	-1.66667	-0.736966	0.025031	Blue
WP_041939500.1	FRAAL4399	enoyl-CoA hydratase	0.6	5.08191	26476	F207060.dat	Q21650_MS17-022_P243_#2	39	6.2	1	1	2	0.15108	2.44144e-05	4	0	0	0	0	0	0	1	0	1	1	0	1	0	0	0	0	0	0	0.6	-1.66667	-0.736966	0.025031	Blue
WP_041939292.1	FRAAL3150	hypothetical protein	0.6	8.62161	34782	F207058.dat	Q21648_MS17-022_P242_#2	43	3.9	1	1	2	0.115002	1.85842e-05	4	0	0	0	0	0	0	1	1	1	1	0	0	0	0	0	0	0	0	0.6	-1.66667	-0.736966	0.025031	Blue
WP_011604384.1	FRAAL3235	protease	0.6	9.63505	55787	F207057.dat	Q21647_MS17-022_P242_#1	40	2.1	1	1	2	0.0717013	1.15868e-05	4	0	0	0	0	0	0	1	0	1	0	1	1	0	0	0	0	0	0	0.6	-1.66667	-0.736966	0.025031	Blue
WP_011606484.1	FRAAL5401	S-adenosyl-L-methionine-dependent methyltransferase	0.6	5.42266	33609	F207061.dat	Q21651_MS17-022_P244_#1	39	2.9	1	1	2	0.119016	1.92328e-05	4	0	0	0	0	0	0	0	1	0	1	1	1	0	0	0	0	0	0	0.6	-1.66667	-0.736966	0.025031	Blue
WP_041938649.1	FRAAL0268	cobalamin biosynthesis protein CobW	0.6	6.29758	36252	F207057.dat	Q21647_MS17-022_P242_#1	46	4.3	1	1	2	0.110339	1.78306e-05	4	0	0	0	0	0	0	1	0	1	0	1	1	0	0	0	0	0	0	0.6	-1.66667	-0.736966	0.025031	Blue
WP_011604530.1	FRAAL3383	hypothetical protein	0.6	5.21482	32247	F207057.dat	Q21647_MS17-022_P242_#1	70	4.1	1	1	2	0.124043	2.00451e-05	4	0	0	0	0	0	0	1	1	0	0	1	1	0	0	0	0	0	0	0.6	-1.66667	-0.736966	0.025031	Blue
WP_041940992.1	FRAAL5775	plasmid partitioning protein	0.6	8.58409	44236	F207058.dat	Q21648_MS17-022_P242_#2	60	6.7	1	1	2	0.0904241	1.46124e-05	4	0	0	0	0	0	0	1	1	1	0	0	1	0	0	0	0	0	0	0.6	-1.66667	-0.736966	0.025031	Blue
WP_041940475.1	FRAAL2887	cobyric acid synthase	0.6	5.65907	54544	F207062.dat	Q21652_MS17-022_P244_#2	74	3.8	1	1	2	0.0733353	1.18509e-05	4	0	0	0	0	0	0	1	1	1	0	0	1	0	0	0	0	0	0	0.6	-1.66667	-0.736966	0.025031	Blue
WP_011604529.1	FRAAL3382	trans-aconitate 2-methyltransferase	0.6	4.97017	27082	F207059.dat	Q21649_MS17-022_P243_#1	71	5.2	1	1	2	0.1477	2.38681e-05	4	0	0	0	0	0	0	1	1	1	0	1	0	0	0	0	0	0	0	0.6	-1.66667	-0.736966	0.025031	Blue
WP_041938623.1	FRAAL0135	hypothetical protein	0.6	10.9216	32618	F207058.dat	Q21648_MS17-022_P242_#2	41	3	1	1	2	0.122632	1.98171e-05	4	0	0	0	0	0	0	1	1	1	0	0	1	0	0	0	0	0	0	0.6	-1.66667	-0.736966	0.025031	Blue
WP_011607284.1	FRAAL6234	signal peptidase	0.59596	7.134	78098	F207059.dat	Q21649_MS17-022_P243_#1	1002	28.4	20	20	25	2.71454	0.000438666	212	3	2	3	2	5	5	28	33	34	35	33	29	17	12	19	13	25	26	0.59596	-1.67797	-0.746714	0.00144572	Blue
WP_011602310.1	FRAAL1096	50S ribosomal protein L6	0.595041	10.1727	19249	F207061.dat	Q21651_MS17-022_P244_#1	1208	88.2	21	21	22	20.5205	0.00331609	395	4	4	3	5	12	10	58	56	63	60	62	58	22	24	19	34	59	52	0.595041	-1.68056	-0.748938	0.0154788	Blue
WP_041940230.1	FRAAL1461	bifunctional allantoicase/OHCU decarboxylase	0.592105	5.1227	56205	F207060.dat	Q21650_MS17-022_P243_#2	970	51	20	20	24	2.86451	0.000462902	161	1	3	1	2	3	5	25	24	25	27	22	23	6	18	6	13	15	26	0.592105	-1.68889	-0.756074	0.0198995	Blue
WP_011604103.1	FRAAL2957	hypothetical protein	0.591241	4.85153	31315	F207060.dat	Q21650_MS17-022_P243_#2	671	54.4	10	8	14	4.59844	0.000743101	144	2	2	3	2	3	1	23	19	23	21	23	22	11	12	19	13	15	5	0.591241	-1.69136	-0.758182	0.00321391	Blue
WP_011607803.1	FRAAL6767	hypothetical protein	0.58982	11.1326	26134	F207057.dat	Q21647_MS17-022_P242_#1	1419	69.2	19	19	21	13.8134	0.00223223	361	4	4	7	6	8	4	65	50	59	49	56	49	22	24	45	40	39	21	0.58982	-1.69543	-0.761652	0.00188368	Blue
WP_011602186.1	FRAAL0957	hypothetical protein	0.588235	9.22075	47780	F207057.dat	Q21647_MS17-022_P242_#1	918	45.6	19	19	25	2.99288	0.000483646	143	4	1	2	2	3	1	27	21	20	20	25	17	22	6	13	13	15	5	0.588235	-1.7	-0.765535	0.0133399	Blue
WP_011605889.1	FRAAL4774	F420-dependent oxidoreductase	0.587302	5.78431	36420	F207057.dat	Q21647_MS17-022_P242_#1	1048	65.4	17	17	20	3.62438	0.000585696	132	2	3	1	1	2	3	24	20	19	21	18	18	11	18	6	7	10	16	0.587302	-1.7027	-0.767827	0.00502166	Blue
WP_041938873.1	FRAAL1197	deoxyribose-phosphate aldolase	0.58	5.31051	26667	F207057.dat	Q21647_MS17-022_P242_#1	302	37.7	7	7	8	1.79998	0.000290874	48	0	1	0	1	1	1	11	8	6	7	6	6	0	6	0	7	5	5	0.58	-1.72414	-0.785875	0.0443168	Blue
WP_011607698.1	FRAAL6660	adenylosuccinate synthetase	0.578125	6.04255	46136	F207061.dat	Q21651_MS17-022_P244_#1	1035	55.7	18	18	23	4.44338	0.000718045	205	5	2	1	2	5	4	31	32	32	29	32	30	28	12	6	13	25	21	0.578125	-1.72973	-0.790547	0.0110861	Blue
WP_009741495.1	FRAAL6851	30S ribosomal protein S18	0.576923	10.2552	8899	F207061.dat	Q21651_MS17-022_P244_#1	433	67.9	8	8	10	15.2826	0.00246965	136	2	2	2	2	2	2	20	16	23	20	23	22	11	12	13	13	10	10	0.576923	-1.73333	-0.793549	9.64495e-05	Blue
WP_011603376.1	FRAAL2211	hypothetical protein	0.575758	5.143	24094	F207058.dat	Q21648_MS17-022_P242_#2	475	50.9	9	9	11	7.26322	0.00117373	175	3	2	1	2	5	3	29	29	24	21	29	27	17	12	6	13	25	16	0.575758	-1.73684	-0.796467	0.00435759	Blue
WP_011603543.1	FRAAL2382	ABC transporter substrate-binding protein	0.575	5.72655	28934	F207061.dat	Q21651_MS17-022_P244_#1	723	58.3	9	9	9	2.79947	0.000452392	81	1	1	1	1	1	2	14	11	10	13	13	13	6	6	6	7	5	10	0.575	-1.73913	-0.798366	0.000142706	Blue
WP_011601854.1	FRAAL0605	aspartokinase	0.567073	4.97871	44023	F207059.dat	Q21649_MS17-022_P243_#1	941	52.1	16	16	21	3.92976	0.000635045	173	2	2	3	3	3	2	26	26	30	24	24	28	11	12	19	20	15	10	0.567073	-1.76344	-0.818393	0.000359731	Blue
WP_011602317.1	FRAAL1109	30S ribosomal protein S4	0.563406	9.72492	23864	F207059.dat	Q21649_MS17-022_P243_#1	1259	77.5	22	22	25	25.2263	0.00407653	602	4	5	5	5	19	18	84	79	94	95	102	92	22	30	32	34	94	93	0.563406	-1.77492	-0.827754	0.0307427	Blue
WP_011605637.1	FRAAL4518	3-oxoacyl-ACP reductase	0.563107	5.92994	24160	F207062.dat	Q21652_MS17-022_P244_#2	566	45.8	9	9	11	4.38742	0.000709001	106	1	2	3	0	1	2	14	16	16	16	17	18	6	12	19	0	5	10	0.563107	-1.77586	-0.82852	0.0373733	Blue
WP_041939236.1	FRAAL2869	proteasome-associated ATPase	0.560132	5.00795	66449	F207057.dat	Q21647_MS17-022_P242_#1	2743	79.7	49	49	52	9.93243	0.00160507	660	8	8	8	8	12	15	106	99	101	107	100	88	45	47	51	54	59	78	0.560132	-1.78529	-0.836162	5.18329e-05	Blue
WP_011601277.1	FRAAL0009	DNA gyrase subunit A	0.55786	5.59855	92041	F207059.dat	Q21649_MS17-022_P243_#1	3214	63.5	51	51	56	10.8756	0.00175748	1001	10	13	11	8	24	25	158	148	167	149	158	130	56	77	70	54	118	130	0.55786	-1.79256	-0.842024	0.00247814	Blue
WP_041939794.1	FRAAL5981	alpha-ketoglutarate decarboxylase	0.551479	5.8637	137394	F207059.dat	Q21649_MS17-022_P243_#1	3660	53.8	58	58	68	6.70335	0.00108325	921	10	11	10	10	20	21	140	134	149	144	136	136	56	65	64	67	99	109	0.551479	-1.8133	-0.858621	0.000579328	Blue
WP_011602459.1	FRAAL1258	hypothetical protein	0.547368	9.09592	28078	F207059.dat	Q21649_MS17-022_P243_#1	427	35.2	7	7	8	3.45466	0.000558269	97	1	2	1	1	1	2	14	13	17	14	17	14	6	12	6	7	5	10	0.547368	-1.82692	-0.869416	0.000517996	Blue
WP_041938718.1	FRAAL0556	carboxylesterase	0.545455	4.97196	54150	F207058.dat	Q21648_MS17-022_P242_#2	61	4.4	2	2	4	0.0923361	1.49214e-05	5	0	0	0	0	0	0	1	2	0	1	0	1	0	0	0	0	0	0	0.545455	-1.83333	-0.874469	0.042194	Blue
WP_041939487.1	FRAAL4354	ABC transporter substrate-binding protein	0.545455	5.1913	45349	F207061.dat	Q21651_MS17-022_P244_#1	64	6	2	2	3	0.110256	1.78172e-05	5	0	0	0	0	0	0	0	1	1	0	2	1	0	0	0	0	0	0	0.545455	-1.83333	-0.874469	0.042194	Blue
WP_011603949.1	FRAAL2797	tRNA N6-adenosine threonylcarbamoyltransferase	0.545455	5.52873	36354	F207061.dat	Q21651_MS17-022_P244_#1	106	8.4	2	2	3	0.137536	2.22257e-05	5	0	0	0	0	0	0	1	1	1	0	2	0	0	0	0	0	0	0	0.545455	-1.83333	-0.874469	0.042194	Blue
WP_041940310.1	FRAAL1962	plasmid partitioning protein	0.545455	8.58388	33592	F207062.dat	Q21652_MS17-022_P244_#2	66	15.9	2	2	3	0.148845	2.40532e-05	5	0	0	0	0	0	0	0	1	0	1	1	2	0	0	0	0	0	0	0.545455	-1.83333	-0.874469	0.042194	Blue
WP_011605590.1	FRAAL4467	hypothetical protein	0.545455	4.19212	34535	F207058.dat	Q21648_MS17-022_P242_#2	26	3.1	1	1	3	0.144781	2.33964e-05	5	0	0	0	0	0	0	1	1	1	1	0	1	0	0	0	0	0	0	0.545455	-1.83333	-0.874469	0.00410472	Blue
WP_041939972.1	FRAAL6756	para-aminobenzoate synthase	0.545455	5.09909	23058	F207062.dat	Q21652_MS17-022_P244_#2	75	13.9	2	2	3	0.216844	3.50418e-05	5	0	0	0	0	0	0	0	0	1	1	1	2	0	0	0	0	0	0	0.545455	-1.83333	-0.874469	0.042194	Blue
WP_011601783.1	FRAAL0530	transcriptional regulator	0.545455	5.37364	25834	F207058.dat	Q21648_MS17-022_P242_#2	73	9.4	2	2	3	0.193543	3.12764e-05	5	0	0	0	0	0	0	1	2	0	1	0	1	0	0	0	0	0	0	0.545455	-1.83333	-0.874469	0.042194	Blue
WP_041939473.1	FRAAL4241	TetR family transcriptional regulator	0.545455	5.64123	22386	F207061.dat	Q21651_MS17-022_P244_#1	48	5.7	1	1	3	0.223354	3.60937e-05	5	0	0	0	0	0	0	0	1	0	2	1	1	0	0	0	0	0	0	0.545455	-1.83333	-0.874469	0.042194	Blue
WP_011604047.1	FRAAL2901	methyltransferase	0.545455	5.84069	21616	F207058.dat	Q21648_MS17-022_P242_#2	93	12.6	2	2	3	0.23131	3.73794e-05	5	0	0	0	0	0	0	0	2	1	1	0	1	0	0	0	0	0	0	0.545455	-1.83333	-0.874469	0.042194	Blue
WP_011606117.1	FRAAL5006	methyltransferase	0.545455	6.37824	65640	F207060.dat	Q21650_MS17-022_P243_#2	60	3.8	2	2	3	0.0761731	1.23095e-05	5	0	0	0	0	0	0	1	1	1	2	0	0	0	0	0	0	0	0	0.545455	-1.83333	-0.874469	0.042194	Blue
WP_041939018.1	FRAAL1922	radical SAM protein	0.545455	10.4741	27231	F207062.dat	Q21652_MS17-022_P244_#2	75	9.9	2	2	3	0.183614	2.96718e-05	5	0	0	0	0	0	0	1	0	1	1	0	2	0	0	0	0	0	0	0.545455	-1.83333	-0.874469	0.042194	Blue
WP_011603323.1	FRAAL2158	hypothetical protein	0.545455	11.2003	36162	F207057.dat	Q21647_MS17-022_P242_#1	95	3.3	1	1	3	0.138267	2.23437e-05	5	0	0	0	0	0	0	1	1	0	1	1	1	0	0	0	0	0	0	0.545455	-1.83333	-0.874469	0.00410472	Blue
WP_041940712.1	FRAAL4168	iron ABC transporter	0.545455	5.00478	30586	F207061.dat	Q21651_MS17-022_P244_#1	73	10.9	2	2	2	0.163473	2.64171e-05	5	0	0	0	0	0	0	1	0	1	1	2	0	0	0	0	0	0	0	0.545455	-1.83333	-0.874469	0.042194	Blue
WP_041941152.1	FRAAL6783	acetyltransferase	0.545455	6.02492	36034	F207057.dat	Q21647_MS17-022_P242_#1	50	4.5	1	1	2	0.138758	2.24231e-05	5	0	0	0	0	0	0	2	1	1	0	1	0	0	0	0	0	0	0	0.545455	-1.83333	-0.874469	0.042194	Blue
WP_011602462.1	FRAAL1261	TetR family transcriptional regulator	0.545455	6.13528	22282	F207059.dat	Q21649_MS17-022_P243_#1	69	16.3	2	2	2	0.224396	3.62622e-05	5	0	0	0	0	0	0	1	1	2	0	1	0	0	0	0	0	0	0	0.545455	-1.83333	-0.874469	0.042194	Blue
WP_041939294.1	FRAAL3159	acetyl-CoA carboxylase	0.545455	5.09127	70567	F207061.dat	Q21651_MS17-022_P244_#1	52	1.9	1	1	2	0.0708546	1.145e-05	5	0	0	0	0	0	0	1	1	0	1	1	1	0	0	0	0	0	0	0.545455	-1.83333	-0.874469	0.00410472	Blue
WP_011603610.1	FRAAL2453	TetR family transcriptional regulator	0.545455	6.15041	21607	F207057.dat	Q21647_MS17-022_P242_#1	61	12.9	2	2	2	0.231406	3.7395e-05	5	0	0	0	0	0	0	2	0	1	1	1	0	0	0	0	0	0	0	0.545455	-1.83333	-0.874469	0.042194	Blue
WP_011607480.1	FRAAL6435	GlcNAc-PI de-N-acetylase	0.545455	5.28955	26702	F207058.dat	Q21648_MS17-022_P242_#2	65	11.1	2	2	2	0.187252	3.02597e-05	5	0	0	0	0	0	0	1	2	0	0	1	1	0	0	0	0	0	0	0.545455	-1.83333	-0.874469	0.042194	Blue
WP_041940718.1	FRAAL4223	hypothetical protein	0.545455	5.2438	25389	F207057.dat	Q21647_MS17-022_P242_#1	71	17.4	2	2	2	0.196936	3.18246e-05	5	0	0	0	0	0	0	2	1	0	0	1	1	0	0	0	0	0	0	0.545455	-1.83333	-0.874469	0.042194	Blue
WP_041939815.1	#N/A	short-chain dehydrogenase	0.545455	5.73401	25984	F207061.dat	Q21651_MS17-022_P244_#1	105	7.1	1	1	2	0.192426	3.10958e-05	5	0	0	0	0	0	0	1	0	1	1	1	1	0	0	0	0	0	0	0.545455	-1.83333	-0.874469	0.00410472	Blue
WP_041940716.1	FRAAL4199	MarR family transcriptional regulator	0.545455	6.84131	16749	F207058.dat	Q21648_MS17-022_P242_#2	60	15.7	2	2	2	0.298525	4.82413e-05	5	0	0	0	0	0	0	1	2	0	1	0	1	0	0	0	0	0	0	0.545455	-1.83333	-0.874469	0.042194	Blue
WP_011601485.1	FRAAL0226	hypothetical protein	0.545455	5.91716	127687	F207061.dat	Q21651_MS17-022_P244_#1	26	0.6	1	1	2	0.0391583	6.32792e-06	5	0	0	0	0	0	0	0	1	1	1	1	1	0	0	0	0	0	0	0.545455	-1.83333	-0.874469	0.00410472	Blue
WP_011603187.1	FRAAL2015	hypothetical protein	0.545455	5.13252	43176	F207061.dat	Q21651_MS17-022_P244_#1	24	2.2	1	1	2	0.115805	1.8714e-05	5	0	0	0	0	0	0	1	1	0	1	1	1	0	0	0	0	0	0	0.545455	-1.83333	-0.874469	0.00410472	Blue
WP_011602478.1	FRAAL1278	transcriptional regulator	0.545455	7.99497	36525	F207062.dat	Q21652_MS17-022_P244_#2	27	4.2	1	1	2	0.136893	2.21217e-05	5	0	0	0	0	0	0	0	1	1	1	1	1	0	0	0	0	0	0	0.545455	-1.83333	-0.874469	0.00410472	Blue
WP_011602040.1	FRAAL0804	hypothetical protein	0.545455	6.83885	14847	F207061.dat	Q21651_MS17-022_P244_#1	33	6.7	1	1	2	0.336768	5.44213e-05	5	0	0	0	0	0	0	1	0	0	2	1	1	0	0	0	0	0	0	0.545455	-1.83333	-0.874469	0.042194	Blue
WP_011605411.1	FRAAL4285	hypothetical protein	0.545455	5.77598	9610	F207062.dat	Q21652_MS17-022_P244_#2	143	36.8	2	2	2	0.520291	8.40784e-05	5	0	0	0	0	0	0	1	0	0	1	1	2	0	0	0	0	0	0	0.545455	-1.83333	-0.874469	0.042194	Blue
WP_041940354.1	FRAAL2299	TetR family transcriptional regulator	0.545455	5.59978	21549	F207058.dat	Q21648_MS17-022_P242_#2	44	7	1	1	2	0.232029	3.74956e-05	5	0	0	0	0	0	0	1	1	0	0	1	2	0	0	0	0	0	0	0.545455	-1.83333	-0.874469	0.042194	Blue
WP_011602479.1	FRAAL1279	two-component system sensor histidine kinase/response regulator	0.545455	4.90403	64971	F207057.dat	Q21647_MS17-022_P242_#1	80	3.6	2	2	2	0.0769574	1.24362e-05	5	0	0	0	0	0	0	2	1	1	0	1	0	0	0	0	0	0	0	0.545455	-1.83333	-0.874469	0.042194	Blue
WP_011606092.1	FRAAL4978	hypothetical protein	0.545455	4.47127	44499	F207058.dat	Q21648_MS17-022_P242_#2	48	3.7	1	1	2	0.112362	1.81576e-05	5	0	0	0	0	0	0	1	1	1	0	1	1	0	0	0	0	0	0	0.545455	-1.83333	-0.874469	0.00410472	Blue
WP_011605635.1	FRAAL4516	ferrochelatase	0.545455	6.67344	41347	F207057.dat	Q21647_MS17-022_P242_#1	77	5.7	2	2	2	0.120928	1.95418e-05	5	0	0	0	0	0	0	2	1	1	1	0	0	0	0	0	0	0	0	0.545455	-1.83333	-0.874469	0.042194	Blue
WP_011605032.1	FRAAL3897	VWA domain-containing protein	0.545455	5.21799	46611	F207058.dat	Q21648_MS17-022_P242_#2	66	5.2	2	2	2	0.107271	1.73348e-05	5	0	0	0	0	0	0	1	2	0	1	0	1	0	0	0	0	0	0	0.545455	-1.83333	-0.874469	0.042194	Blue
WP_011604205.1	FRAAL3056	acyl-CoA dehydrogenase	0.545455	5.9508	49266	F207062.dat	Q21652_MS17-022_P244_#2	65	6.3	2	2	2	0.10149	1.64006e-05	5	0	0	0	0	0	0	1	1	0	1	0	2	0	0	0	0	0	0	0.545455	-1.83333	-0.874469	0.042194	Blue
WP_011604564.1	FRAAL3419	acyl-CoA dehydrogenase	0.545455	5.0995	36497	F207062.dat	Q21652_MS17-022_P244_#2	22	5.2	1	1	2	0.136998	2.21386e-05	5	0	0	0	0	0	0	1	1	0	1	1	1	0	0	0	0	0	0	0.545455	-1.83333	-0.874469	0.00410472	Blue
WP_011602925.1	FRAAL1741	ABC transporter	0.545455	5.97692	140192	F207062.dat	Q21652_MS17-022_P244_#2	83	2.1	2	2	2	0.0356654	5.76348e-06	5	0	0	0	0	0	0	1	1	0	1	0	2	0	0	0	0	0	0	0.545455	-1.83333	-0.874469	0.042194	Blue
WP_011606489.1	FRAAL5406	hypothetical protein	0.545455	5.32886	105693	F207060.dat	Q21650_MS17-022_P243_#2	33	1.4	1	1	2	0.0473068	7.64472e-06	5	0	0	0	0	0	0	1	0	1	1	1	1	0	0	0	0	0	0	0.545455	-1.83333	-0.874469	0.00410472	Blue
WP_041938744.1	FRAAL0655	DNA mismatch repair protein MutT	0.545455	5.59871	17665	F207057.dat	Q21647_MS17-022_P242_#1	97	15.1	2	2	2	0.283046	4.57398e-05	5	0	0	0	0	0	0	2	1	1	0	1	0	0	0	0	0	0	0	0.545455	-1.83333	-0.874469	0.042194	Blue
WP_011605132.1	FRAAL4002	purine-nucleoside phosphorylase	0.545455	6.09316	26636	F207061.dat	Q21651_MS17-022_P244_#1	47	3.6	1	1	2	0.187716	3.03346e-05	5	0	0	0	0	0	0	1	0	1	1	1	1	0	0	0	0	0	0	0.545455	-1.83333	-0.874469	0.00410472	Blue
WP_041940928.1	FRAAL5405	histidine phosphatase	0.545455	5.39766	23807	F207057.dat	Q21647_MS17-022_P242_#1	53	18.3	2	2	2	0.210022	3.39393e-05	5	0	0	0	0	0	0	2	1	0	0	1	1	0	0	0	0	0	0	0.545455	-1.83333	-0.874469	0.042194	Blue
WP_050997428.1	FRAAL4930	monooxygenase	0.545455	5.55055	41621	F207058.dat	Q21648_MS17-022_P242_#2	35	2.3	1	1	2	0.120132	1.94131e-05	5	0	0	0	0	0	0	0	2	1	1	0	1	0	0	0	0	0	0	0.545455	-1.83333	-0.874469	0.042194	Blue
WP_011606087.1	FRAAL4973	phosphoribosyl-AMP cyclohydrolase	0.545455	6.02988	14318	F207061.dat	Q21651_MS17-022_P244_#1	386	58.3	6	6	6	3.70163	0.000598179	53	1	0	1	1	1	0	7	7	7	9	9	10	6	0	6	7	5	0	0.545455	-1.83333	-0.874469	0.021686	Blue
WP_041939006.1	FRAAL1850	two-component system response regulator	0.541667	5.1636	26546	F207057.dat	Q21647_MS17-022_P242_#1	536	50.2	10	10	11	3.6917	0.000596575	98	1	2	1	1	1	2	20	14	13	13	16	14	6	12	6	7	5	10	0.541667	-1.84615	-0.884523	0.00085466	Blue
WP_041939926.1	FRAAL6583	two-component system response regulator	0.541538	6.79627	27244	F207059.dat	Q21649_MS17-022_P243_#1	1296	82.4	21	21	25	12.8102	0.00207011	349	5	4	6	3	9	3	59	40	65	45	63	47	28	24	38	20	44	16	0.541538	-1.84659	-0.884864	0.00232865	Blue
WP_050997436.1	FRAAL5320	methyltransferase	0.539683	5.60796	29430	F207061.dat	Q21651_MS17-022_P244_#1	347	22.8	7	3	8	2.10669	0.000340439	62	2	0	0	1	1	1	9	7	9	8	12	12	11	0	0	7	5	5	0.539683	-1.85294	-0.889817	0.0389009	Blue
WP_041939749.1	FRAAL5692	iron ABC transporter ATP-binding protein	0.538922	7.86135	29290	F207057.dat	Q21647_MS17-022_P242_#1	877	64.2	14	14	14	6.00888	0.000971027	176	3	2	1	2	4	3	27	27	26	31	25	25	17	12	6	13	20	16	0.538922	-1.85556	-0.891851	0.000605895	Blue
WP_011602184.1	FRAAL0955	hypothetical protein	0.537815	11.5793	19461	F207059.dat	Q21649_MS17-022_P243_#1	660	54.6	11	11	12	6.32033	0.00102136	123	1	2	2	1	2	2	21	16	24	16	20	16	6	12	13	7	10	10	0.537815	-1.85938	-0.894818	0.000476839	Blue
WP_009740526.1	FRAAL1083	50S ribosomal protein L23	0.533333	10.4745	10939	F207061.dat	Q21651_MS17-022_P244_#1	316	45.9	4	4	4	6.8562	0.00110795	75	1	1	0	1	2	1	10	11	12	12	12	12	6	6	0	7	10	5	0.533333	-1.875	-0.906891	0.00622887	Blue
WP_041938860.1	FRAAL1144	twin-arginine translocation pathway signal protein	0.531792	7.67799	49528	F207062.dat	Q21652_MS17-022_P244_#2	1127	45.8	18	18	18	3.67469	0.000593825	182	4	3	1	3	2	2	26	27	28	27	29	30	22	18	6	20	10	10	0.531792	-1.88043	-0.911066	0.00324116	Blue
WP_011604017.1	FRAAL2871	prokaryotic ubiquitin-like protein Pup	0.530303	4.26236	7939	F207060.dat	Q21650_MS17-022_P243_#2	216	33.3	2	2	2	8.18743	0.00132308	65	0	1	1	1	1	1	10	9	11	10	11	9	0	6	6	7	5	5	0.530303	-1.88571	-0.915111	0.00266976	Blue
WP_011602138.1	FRAAL0908	DNA-binding protein	0.529915	5.78559	24974	F207060.dat	Q21650_MS17-022_P243_#2	628	69.4	13	13	19	4.84504	0.000782952	121	2	3	0	1	2	2	17	20	17	20	20	17	11	18	0	7	10	10	0.529915	-1.8871	-0.916168	0.0108658	Blue
WP_041940003.1	FRAAL6877	chromosome partitioning protein	0.526316	6.25939	35360	F207062.dat	Q21652_MS17-022_P244_#2	691	39.6	11	11	13	2.14932	0.000347328	76	1	1	0	1	2	1	10	12	9	13	13	13	6	6	0	7	10	5	0.526316	-1.9	-0.925999	0.0045258	Blue
WP_041939928.1	FRAAL6590	ATP phosphoribosyltransferase	0.524823	5.16569	30229	F207061.dat	Q21651_MS17-022_P244_#1	949	69.9	17	17	22	4.86288	0.000785835	147	2	2	4	0	2	2	24	19	23	21	26	22	11	12	25	0	10	10	0.524823	-1.90541	-0.930098	0.0172824	Blue
WP_041940155.1	FRAAL0954	aldo/keto reductase	0.523669	5.28955	34973	F207057.dat	Q21647_MS17-022_P242_#1	1185	72.5	19	19	21	10.3508	0.00167268	362	7	3	6	3	6	5	53	51	55	57	61	55	39	18	38	20	30	26	0.523669	-1.9096	-0.933274	0.000320755	Blue
WP_011605998.1	FRAAL4884	FMNH2-utilizing oxygenase	0.520833	5.32937	49730	F207061.dat	Q21651_MS17-022_P244_#1	450	23.2	8	8	10	0.904886	0.000146228	45	1	1	0	1	0	0	8	9	6	4	9	6	6	6	0	7	0	0	0.520833	-1.92	-0.941106	0.047893	Blue
WP_011607766.1	FRAAL6729	amino acid ABC transporter substrate-binding protein	0.517544	4.99144	32189	F207061.dat	Q21651_MS17-022_P244_#1	769	54.1	12	12	14	3.63478	0.000587376	117	3	1	2	1	2	0	19	20	20	15	18	16	17	6	13	7	10	0	0.517544	-1.9322	-0.950247	0.0109161	Blue
WP_041939352.1	FRAAL3528	short-chain dehydrogenase	0.515152	6.11366	28215	F207059.dat	Q21649_MS17-022_P243_#1	431	37.4	7	7	9	2.30374	0.000372281	65	2	1	1	0	0	1	12	11	9	10	9	9	11	6	6	0	0	5	0.515152	-1.94118	-0.956931	0.0247215	Blue
WP_041938852.1	FRAAL1116	phosphoglucosamine mutase	0.514706	5.07752	46473	F207057.dat	Q21647_MS17-022_P242_#1	627	33	10	10	12	1.4417	0.000232976	67	1	1	0	1	1	1	13	10	8	11	10	10	6	6	0	7	5	5	0.514706	-1.94286	-0.95818	0.00157446	Blue
WP_011605369.1	FRAAL4243	universal stress protein UspA	0.514493	6.50077	30489	F207057.dat	Q21647_MS17-022_P242_#1	1342	72.7	23	23	26	19.4824	0.00314834	594	4	5	10	9	9	11	116	103	81	78	84	84	22	30	64	61	44	57	0.514493	-1.94366	-0.958777	0.00081065	Blue
WP_041938915.1	FRAAL1427	short-chain dehydrogenase	0.511628	10.5597	28391	F207060.dat	Q21650_MS17-022_P243_#2	244	21.2	5	5	5	1.4089	0.000227676	40	1	0	0	0	1	1	7	6	7	7	4	6	6	0	0	0	5	5	0.511628	-1.95455	-0.966833	0.0324062	Blue
WP_011602690.1	FRAAL1500	cysteine synthase B	0.511628	5.2436	34208	F207059.dat	Q21649_MS17-022_P243_#1	293	21.6	5	5	5	1.16932	0.00018896	40	1	0	0	0	1	1	7	5	7	5	7	6	6	0	0	0	5	5	0.511628	-1.95455	-0.966833	0.0321936	Blue
WP_011607459.1	FRAAL6414	histidine kinase	0.508591	4.82244	144198	F207060.dat	Q21650_MS17-022_P243_#2	2312	33	32	32	40	2.14289	0.000346288	309	4	3	5	5	4	3	46	51	50	51	41	46	22	18	32	34	20	16	0.508591	-1.96622	-0.975422	0.00016835	Blue
WP_011607183.1	FRAAL6133	GTP-binding protein	0.501567	5.23537	67315	F207057.dat	Q21647_MS17-022_P242_#1	1537	52.5	27	27	32	5.08059	0.000821017	342	2	3	1	2	8	13	53	50	58	53	51	48	11	18	6	13	39	67	0.501567	-1.99375	-0.995485	0.0380721	Blue
WP_011604659.1	FRAAL3518	short-chain dehydrogenase	0.501401	5.6831	26059	F207057.dat	Q21647_MS17-022_P242_#1	1257	93	18	18	18	14.6207	0.00236268	381	5	6	4	5	5	5	59	63	56	55	61	57	28	35	25	34	25	26	0.501401	-1.99441	-0.995964	4.06236e-07	Blue
WP_011601983.1	FRAAL0742	patatin	0.5	7.14407	29382	F207058.dat	Q21648_MS17-022_P242_#2	81	11.9	2	2	4	0.204207	3.29995e-05	6	0	0	0	0	0	0	0	2	0	1	1	2	0	0	0	0	0	0	0.5	-2	-1	0.0408594	Blue
WP_011602825.1	FRAAL1636	histidine kinase	0.5	5.41111	27683	F207060.dat	Q21650_MS17-022_P243_#2	69	6	1	1	4	0.21674	3.50248e-05	6	0	0	0	0	0	0	1	1	2	1	0	1	0	0	0	0	0	0	0.5	-2	-1	0.0117248	Blue
WP_011601601.1	FRAAL0345	oxidoreductase	0.5	4.77194	25862	F207062.dat	Q21652_MS17-022_P244_#2	84	9.7	2	2	3	0.232001	3.7491e-05	6	0	0	0	0	0	0	1	1	1	1	0	2	0	0	0	0	0	0	0.5	-2	-1	0.0117248	Blue
WP_041939669.1	FRAAL5287	glycosyl transferase family 1	0.5	9.08912	48391	F207060.dat	Q21650_MS17-022_P243_#2	71	6.3	2	2	3	0.12399	2.00366e-05	6	0	0	0	0	0	0	1	2	0	2	1	0	0	0	0	0	0	0	0.5	-2	-1	0.0408594	Blue
WP_050997275.1	FRAAL6368	hypothetical protein	0.5	5.5985	19510	F207060.dat	Q21650_MS17-022_P243_#2	143	18.5	2	2	3	0.307535	4.96972e-05	6	0	0	0	0	0	0	1	0	2	2	0	1	0	0	0	0	0	0	0.5	-2	-1	0.0408594	Blue
WP_011603247.1	FRAAL2081	hypothetical protein	0.5	4.94906	24939	F207058.dat	Q21648_MS17-022_P242_#2	87	8	2	2	3	0.240587	3.88786e-05	6	0	0	0	0	0	0	1	2	0	1	1	1	0	0	0	0	0	0	0.5	-2	-1	0.0117248	Blue
WP_011607266.1	FRAAL6216	PadR family transcriptional regulator	0.5	6.33213	24966	F207058.dat	Q21648_MS17-022_P242_#2	90	12.3	2	2	3	0.240327	3.88365e-05	6	0	0	0	0	0	0	1	2	0	1	1	1	0	0	0	0	0	0	0.5	-2	-1	0.0117248	Blue
WP_011605344.1	FRAAL4217	methyltransferase type 11	0.5	10.7369	29334	F207059.dat	Q21649_MS17-022_P243_#1	60	7.7	2	2	3	0.204541	3.30535e-05	6	0	0	0	0	0	0	0	1	2	0	1	2	0	0	0	0	0	0	0.5	-2	-1	0.0408594	Blue
WP_041939911.1	FRAAL6522	PPOX class F420-dependent enzyme	0.5	4.8982	14624	F207062.dat	Q21652_MS17-022_P244_#2	134	13.8	1	1	3	0.410284	6.63014e-05	6	0	0	0	0	0	0	1	1	1	1	1	1	0	0	0	0	0	0	0.5	-2	-1	0	Blue
WP_011603029.1	FRAAL1851	two-component system sensor histidine kinase	0.5	5.13461	54845	F207061.dat	Q21651_MS17-022_P244_#1	74	5.1	2	2	2	0.109399	1.76788e-05	6	0	0	0	0	0	0	0	1	2	0	2	1	0	0	0	0	0	0	0.5	-2	-1	0.0408594	Blue
WP_011603115.1	FRAAL1942	signal peptide	0.5	9.29605	35798	F207059.dat	Q21649_MS17-022_P243_#1	106	15	2	2	2	0.167607	2.70851e-05	6	0	0	0	0	0	0	0	1	2	0	2	1	0	0	0	0	0	0	0.5	-2	-1	0.0408594	Blue
WP_011602723.1	FRAAL1533	anti-sigma factor	0.5	4.67635	15877	F207060.dat	Q21650_MS17-022_P243_#2	43	21.6	2	2	2	0.377905	6.1069e-05	6	0	0	0	0	0	0	1	1	1	2	1	0	0	0	0	0	0	0	0.5	-2	-1	0.0117248	Blue
WP_011607538.1	FRAAL6497	hypothetical protein	0.5	5.24339	39082	F207058.dat	Q21648_MS17-022_P242_#2	74	7.3	2	2	2	0.153523	2.48092e-05	6	0	0	0	0	0	0	1	2	1	1	0	1	0	0	0	0	0	0	0.5	-2	-1	0.0117248	Blue
WP_041939690.1	FRAAL5387	ABC transporter ATP-binding protein	0.5	6.75978	63338	F207062.dat	Q21652_MS17-022_P244_#2	15	1.8	1	1	2	0.0947299	1.53082e-05	6	0	0	0	0	0	0	1	1	1	1	1	1	0	0	0	0	0	0	0.5	-2	-1	0	Blue
WP_011603470.1	FRAAL2306	hypothetical protein	0.5	9.48814	23335	F207059.dat	Q21649_MS17-022_P243_#1	108	8.9	2	2	2	0.257124	4.1551e-05	6	0	0	0	0	0	0	1	1	2	1	1	0	0	0	0	0	0	0	0.5	-2	-1	0.0117248	Blue
WP_011602976.1	FRAAL1794	hypothetical protein	0.5	9.84632	80120	F207061.dat	Q21651_MS17-022_P244_#1	88	1.4	1	1	2	0.0748877	1.21018e-05	6	0	0	0	0	0	0	1	1	1	1	1	1	0	0	0	0	0	0	0.5	-2	-1	0	Blue
WP_011602296.1	FRAAL1074	RNA pseudouridine synthase	0.5	6.04807	32322	F207058.dat	Q21648_MS17-022_P242_#2	67	8.9	2	2	2	0.185632	2.99979e-05	6	0	0	0	0	0	0	1	2	1	1	0	1	0	0	0	0	0	0	0.5	-2	-1	0.0117248	Blue
WP_041938997.1	FRAAL1813	dynein regulation protein LC7	0.5	5.16012	15523	F207058.dat	Q21648_MS17-022_P242_#2	121	22.8	2	2	2	0.386523	6.24617e-05	6	0	0	0	0	0	0	2	2	0	0	1	1	0	0	0	0	0	0	0.5	-2	-1	0.0408594	Blue
WP_011602746.1	FRAAL1558	ABC transporter ATP-binding protein	0.5	9.47311	29507	F207059.dat	Q21649_MS17-022_P243_#1	58	6.1	2	2	2	0.203342	3.28597e-05	6	0	0	0	0	0	0	1	0	2	1	1	1	0	0	0	0	0	0	0.5	-2	-1	0.0117248	Blue
WP_011603377.1	FRAAL2212	ABC transporter ATP-binding protein	0.5	6.13416	33811	F207061.dat	Q21651_MS17-022_P244_#1	111	11.6	2	2	2	0.177457	2.86768e-05	6	0	0	0	0	0	0	1	0	1	1	2	1	0	0	0	0	0	0	0.5	-2	-1	0.0117248	Blue
WP_011605459.1	FRAAL4335	C4-dicarboxylate ABC transporter substrate-binding protein	0.5	5.27907	38764	F207057.dat	Q21647_MS17-022_P242_#1	107	6.4	2	2	2	0.154783	2.50127e-05	6	0	0	0	0	0	0	2	1	1	1	1	0	0	0	0	0	0	0	0.5	-2	-1	0.0117248	Blue
WP_011604498.1	FRAAL3351	serine acetyltransferase	0.5	7.17904	25768	F207061.dat	Q21651_MS17-022_P244_#1	40	6	2	2	2	0.232847	3.76278e-05	6	0	0	0	0	0	0	1	1	1	0	2	1	0	0	0	0	0	0	0.5	-2	-1	0.0117248	Blue
WP_011603751.1	FRAAL2597	regulatory protein MarR	0.5	6.98474	22783	F207061.dat	Q21651_MS17-022_P244_#1	73	12.3	2	2	2	0.263354	4.25577e-05	6	0	0	0	0	0	0	0	0	1	1	2	2	0	0	0	0	0	0	0.5	-2	-1	0.0408594	Blue
WP_011606020.1	FRAAL4906	hypothetical protein	0.5	6.30213	27770	F207061.dat	Q21651_MS17-022_P244_#1	119	16.3	2	2	2	0.21606	3.49151e-05	6	0	0	0	0	0	0	0	1	1	0	2	2	0	0	0	0	0	0	0.5	-2	-1	0.0408594	Blue
WP_011603622.1	FRAAL2465	levansucrase	0.5	9.61087	18670	F207062.dat	Q21652_MS17-022_P244_#2	59	5.3	1	1	2	0.321371	5.19332e-05	6	0	0	0	0	0	0	1	2	1	0	1	1	0	0	0	0	0	0	0.5	-2	-1	0.0117248	Blue
WP_011607087.1	FRAAL6035	nucleotide pyrophosphatase	0.5	5.39194	56392	F207060.dat	Q21650_MS17-022_P243_#2	112	5	2	2	2	0.106398	1.71938e-05	6	0	0	0	0	0	0	1	2	0	2	0	1	0	0	0	0	0	0	0.5	-2	-1	0.0408594	Blue
WP_011607243.1	FRAAL6193	polyphosphate kinase	0.5	9.27095	32197	F207057.dat	Q21647_MS17-022_P242_#1	47	7.9	2	2	2	0.186353	3.01144e-05	6	0	0	0	0	0	0	2	1	1	0	1	1	0	0	0	0	0	0	0.5	-2	-1	0.0117248	Blue
WP_041940947.1	FRAAL5539	hypothetical protein	0.5	9.28955	36068	F207062.dat	Q21652_MS17-022_P244_#2	130	7.2	2	2	2	0.166352	2.68823e-05	6	0	0	0	0	0	0	1	0	1	1	1	2	0	0	0	0	0	0	0.5	-2	-1	0.0117248	Blue
WP_011604061.1	FRAAL2915	dehydrogenase	0.5	5.95709	27100	F207057.dat	Q21647_MS17-022_P242_#1	114	12	2	2	2	0.221402	3.57783e-05	6	0	0	0	0	0	0	2	0	1	0	1	2	0	0	0	0	0	0	0.5	-2	-1	0.0408594	Blue
WP_041939511.1	FRAAL4461	daunorubicin resistance protein DrrA family ABC transporter ATP-binding protein	0.5	4.73693	36831	F207059.dat	Q21649_MS17-022_P243_#1	83	6.6	2	2	2	0.162906	2.63254e-05	6	0	0	0	0	0	0	1	1	2	1	0	1	0	0	0	0	0	0	0.5	-2	-1	0.0117248	Blue
WP_050997367.1	FRAAL3034	DoxX family protein	0.5	10.3312	17856	F207061.dat	Q21651_MS17-022_P244_#1	66	9	2	2	2	0.336022	5.43006e-05	6	0	0	0	0	0	0	1	0	2	1	2	0	0	0	0	0	0	0	0.5	-2	-1	0.0408594	Blue
WP_050997199.1	FRAAL4792	monooxygenase	0.5	5.70488	69601	F207059.dat	Q21649_MS17-022_P243_#1	20	1.1	1	1	2	0.0862057	1.39307e-05	6	0	0	0	0	0	0	0	1	2	1	1	1	0	0	0	0	0	0	0.5	-2	-1	0.0117248	Blue
WP_011607351.1	FRAAL6303	acyl-CoA thioesterase	0.5	5.91129	31695	F207057.dat	Q21647_MS17-022_P242_#1	74	7.8	2	2	2	0.189304	3.05913e-05	6	0	0	0	0	0	0	2	1	1	0	1	1	0	0	0	0	0	0	0.5	-2	-1	0.0117248	Blue
WP_041941014.1	FRAAL5925	UDP-N-acetylglucosamine 1-carboxyvinyltransferase	0.5	5.20163	43334	F207060.dat	Q21650_MS17-022_P243_#2	59	6	2	2	2	0.138459	2.23749e-05	6	0	0	0	0	0	0	0	1	1	2	1	1	0	0	0	0	0	0	0.5	-2	-1	0.0117248	Blue
WP_050997061.1	FRAAL2313	metallophosphoesterase	0.5	5.48456	33046	F207060.dat	Q21650_MS17-022_P243_#2	60	6.7	1	1	2	0.181565	2.93407e-05	6	0	0	0	0	0	0	1	1	1	1	1	1	0	0	0	0	0	0	0.5	-2	-1	0	Blue
WP_011603041.1	FRAAL1864	glycosyl transferase	0.5	9.93562	50299	F207061.dat	Q21651_MS17-022_P244_#1	74	4.8	2	2	2	0.119287	1.92766e-05	6	0	0	0	0	0	0	1	0	1	1	2	1	0	0	0	0	0	0	0.5	-2	-1	0.0117248	Blue
WP_011606135.1	FRAAL5024	cobalt transporter	0.5	9.29226	31608	F207059.dat	Q21649_MS17-022_P243_#1	62	13.3	2	2	2	0.189825	3.06755e-05	6	0	0	0	0	0	0	0	1	2	2	1	0	0	0	0	0	0	0	0.5	-2	-1	0.0408594	Blue
WP_011604540.1	FRAAL3393	cyclohexanecarboxylate-CoA ligase	0.5	4.96976	58418	F207057.dat	Q21647_MS17-022_P242_#1	73	4.2	2	2	2	0.102708	1.65975e-05	6	0	0	0	0	0	0	2	1	0	1	1	1	0	0	0	0	0	0	0.5	-2	-1	0.0117248	Blue
WP_011606116.1	FRAAL5004	histidinol dehydrogenase	0.5	5.17111	44136	F207057.dat	Q21647_MS17-022_P242_#1	429	20.6	8	8	9	1.81258	0.00029291	80	0	1	0	2	1	2	14	13	13	12	11	11	0	6	0	13	5	10	0.5	-2	-1	0.0253892	Blue
WP_041938588.1	FRAAL0008	DNA gyrase subunit B	0.5	6.32196	70974	F207061.dat	Q21651_MS17-022_P244_#1	1794	51.2	31	31	37	6.77713	0.00109518	481	5	6	6	4	11	7	69	70	79	78	73	73	28	35	38	27	54	36	0.5	-2	-1	6.97412e-05	Blue
WP_041939641.1	FRAAL5122	cytochrome C oxidase subunit I	0.492958	8.89968	62503	F207061.dat	Q21651_MS17-022_P244_#1	391	15.7	8	8	9	1.11995	0.000180982	70	0	1	1	1	1	1	10	6	11	11	12	15	0	6	6	7	5	5	0.492958	-2.02857	-1.02046	0.00348742	Blue
WP_041938813.1	FRAAL0936	transcriptional regulator	0.486957	6.23164	26725	F207060.dat	Q21650_MS17-022_P243_#2	712	64.4	13	13	13	4.41534	0.000713514	118	2	1	0	1	2	3	15	21	17	17	18	21	11	6	0	7	10	16	0.486957	-2.05357	-1.03814	0.00481527	Blue
WP_011607624.1	FRAAL6587	tRNA(Ile)-lysidine synthetase	0.48	5.87377	65075	F207061.dat	Q21651_MS17-022_P244_#1	493	17.3	9	9	10	1.13715	0.000183762	74	1	1	1	1	0	1	11	14	11	10	11	12	6	6	6	7	0	5	0.48	-2.08333	-1.05889	0.000627162	Blue
WP_041939920.1	FRAAL6563	hypothetical protein	0.478261	9.98347	18950	F207061.dat	Q21651_MS17-022_P244_#1	206	37.8	5	5	5	2.26913	0.000366688	43	0	0	1	0	1	1	7	6	6	6	8	7	0	0	6	0	5	5	0.478261	-2.09091	-1.06413	0.0194893	Blue
WP_011602808.1	FRAAL1619	PPOX class F420-dependent enzyme	0.476636	6.27181	14790	F207059.dat	Q21649_MS17-022_P243_#1	419	56.6	7	7	7	7.36984	0.00119096	109	2	1	1	1	2	1	15	14	20	17	16	19	11	6	6	7	10	5	0.476636	-2.09804	-1.06904	4.72841e-05	Blue
WP_011601621.1	FRAAL0364	hypothetical protein	0.474138	11.6314	22053	F207057.dat	Q21647_MS17-022_P242_#1	536	35.5	9	9	9	5.39609	0.000872001	119	4	1	1	0	2	1	21	20	13	19	19	18	22	6	6	0	10	5	0.474138	-2.10909	-1.07662	0.0192165	Blue
WP_041940983.1	FRAAL5700	hypothetical protein	0.461538	6.86237	28263	F207061.dat	Q21651_MS17-022_P244_#1	63	7.2	2	2	4	0.247674	4.00237e-05	7	0	0	0	0	0	0	0	1	2	2	2	0	0	0	0	0	0	0	0.461538	-2.16667	-1.11548	0.0335324	Blue
WP_041938906.1	FRAAL1401	peroxidase	0.461538	6.10318	44072	F207059.dat	Q21649_MS17-022_P243_#1	104	6.9	2	2	4	0.158831	2.56669e-05	7	0	0	0	0	0	0	0	2	2	2	0	1	0	0	0	0	0	0	0.461538	-2.16667	-1.11548	0.0335324	Blue
WP_050997409.1	FRAAL4248	methyltransferase	0.461538	5.58465	32021	F207057.dat	Q21647_MS17-022_P242_#1	68	11.1	2	2	4	0.218607	3.53265e-05	7	0	0	0	0	0	0	2	1	0	1	2	1	0	0	0	0	0	0	0.461538	-2.16667	-1.11548	0.0126766	Blue
WP_041939746.1	FRAAL5675	ATPase	0.461538	8.75927	92056	F207057.dat	Q21647_MS17-022_P242_#1	98	5.6	3	3	4	0.0760407	1.22881e-05	7	0	0	0	0	0	0	3	0	1	1	1	1	0	0	0	0	0	0	0.461538	-2.16667	-1.11548	0.0335324	Blue
WP_041939634.1	FRAAL5099	GDP-mannose-dependent alpha-(1-6)-phosphatidylinositol monomannoside mannosyltransferase	0.461538	9.62984	39985	F207061.dat	Q21651_MS17-022_P244_#1	79	9.3	2	2	3	0.175066	2.82904e-05	7	0	0	0	0	0	0	1	1	0	2	2	1	0	0	0	0	0	0	0.461538	-2.16667	-1.11548	0.0126766	Blue
WP_011602223.1	FRAAL0996	3-oxoacyl-ACP synthase	0.461538	5.6467	32359	F207062.dat	Q21652_MS17-022_P244_#2	77	6.1	1	1	3	0.216323	3.49575e-05	7	0	0	0	0	0	0	2	1	1	1	1	1	0	0	0	0	0	0	0.461538	-2.16667	-1.11548	0.000916748	Blue
WP_041939262.1	FRAAL2995	branched-chain amino acid ABC transporter substrate-binding protein	0.461538	5.02574	42827	F207061.dat	Q21651_MS17-022_P244_#1	95	5.7	2	1	3	0.163448	2.6413e-05	7	0	0	0	0	0	0	1	1	1	0	2	2	0	0	0	0	0	0	0.461538	-2.16667	-1.11548	0.0126766	Blue
WP_041939340.1	FRAAL3433	TetR family transcriptional regulator	0.461538	5.72297	49857	F207062.dat	Q21652_MS17-022_P244_#2	68	5.3	2	2	3	0.140402	2.26887e-05	7	0	0	0	0	0	0	0	0	2	2	1	2	0	0	0	0	0	0	0.461538	-2.16667	-1.11548	0.0335324	Blue
WP_011604125.1	FRAAL2979	multidrug ABC transporter ATP-binding protein	0.461538	5.93782	34504	F207062.dat	Q21652_MS17-022_P244_#2	94	8.2	2	2	3	0.202875	3.27843e-05	7	0	0	0	0	0	0	1	1	1	1	1	2	0	0	0	0	0	0	0.461538	-2.16667	-1.11548	0.000916748	Blue
WP_041940577.1	FRAAL3521	acyl-CoA synthetase	0.461538	5.69143	56238	F207057.dat	Q21647_MS17-022_P242_#1	65	4.7	2	2	3	0.124471	2.01144e-05	7	0	0	0	0	0	0	2	2	1	1	0	1	0	0	0	0	0	0	0.461538	-2.16667	-1.11548	0.0126766	Blue
WP_011605683.1	FRAAL4566	glycerol kinase	0.461538	5.13242	55332	F207062.dat	Q21652_MS17-022_P244_#2	82	4	2	2	3	0.126509	2.04437e-05	7	0	0	0	0	0	0	2	1	0	1	1	2	0	0	0	0	0	0	0.461538	-2.16667	-1.11548	0.0126766	Blue
WP_041938714.1	FRAAL0533	hypothetical protein	0.461538	4.71873	13972	F207058.dat	Q21648_MS17-022_P242_#2	121	32.3	3	3	3	0.501002	8.09613e-05	7	0	0	0	0	0	0	1	3	0	1	1	1	0	0	0	0	0	0	0.461538	-2.16667	-1.11548	0.0335324	Blue
WP_011603484.1	FRAAL2320	hypothetical protein	0.461538	5.58802	71967	F207058.dat	Q21648_MS17-022_P242_#2	69	5.3	2	2	3	0.0972668	1.57182e-05	7	0	0	0	0	0	0	1	2	1	2	1	0	0	0	0	0	0	0	0.461538	-2.16667	-1.11548	0.0126766	Blue
WP_041939700.1	FRAAL5425	hypothetical protein	0.461538	8.55199	80425	F207059.dat	Q21649_MS17-022_P243_#1	109	4.6	2	2	3	0.0870376	1.40652e-05	7	0	0	0	0	0	0	0	1	2	2	1	1	0	0	0	0	0	0	0.461538	-2.16667	-1.11548	0.0126766	Blue
WP_011604861.1	FRAAL3722	hypothetical protein	0.461538	6.3123	68515	F207060.dat	Q21650_MS17-022_P243_#2	75	4.7	2	2	3	0.102167	1.65101e-05	7	0	0	0	0	0	0	1	2	1	2	0	1	0	0	0	0	0	0	0.461538	-2.16667	-1.11548	0.0126766	Blue
WP_041939331.1	FRAAL3349	Fe-S oxidoreductase	0.461538	6.62529	26190	F207061.dat	Q21651_MS17-022_P244_#1	56	6.5	2	2	3	0.267278	4.31917e-05	7	0	0	0	0	0	0	1	1	1	1	2	1	0	0	0	0	0	0	0.461538	-2.16667	-1.11548	0.000916748	Blue
WP_011605502.1	FRAAL4380	flavin reductase	0.461538	5.62186	17558	F207058.dat	Q21648_MS17-022_P242_#2	119	18.4	2	2	2	0.398679	6.4426e-05	7	0	0	0	0	0	0	1	2	1	1	1	1	0	0	0	0	0	0	0.461538	-2.16667	-1.11548	0.000916748	Blue
WP_050996999.1	FRAAL0794	ABC transporter	0.461538	5.445	56574	F207058.dat	Q21648_MS17-022_P242_#2	89	3.8	2	2	2	0.123732	1.99949e-05	7	0	0	0	0	0	0	1	2	1	1	1	1	0	0	0	0	0	0	0.461538	-2.16667	-1.11548	0.000916748	Blue
WP_011607105.1	FRAAL6053	ATP-dependent DNA ligase	0.461538	8.80435	34033	F207057.dat	Q21647_MS17-022_P242_#1	44	4.5	1	1	2	0.205683	3.32381e-05	7	0	0	0	0	0	0	2	1	2	1	1	0	0	0	0	0	0	0	0.461538	-2.16667	-1.11548	0.0126766	Blue
WP_011602991.1	FRAAL1811	ATP/GTP-binding protein	0.461538	4.53445	19448	F207061.dat	Q21651_MS17-022_P244_#1	69	11.2	2	2	2	0.359934	5.81649e-05	7	0	0	0	0	0	0	1	1	1	1	2	1	0	0	0	0	0	0	0.461538	-2.16667	-1.11548	0.000916748	Blue
WP_041938629.1	FRAAL0163	manganese ABC transporter	0.461538	5.20715	33117	F207058.dat	Q21648_MS17-022_P242_#2	27	2.2	1	1	2	0.211372	3.41574e-05	7	0	0	0	0	0	0	2	2	1	1	1	0	0	0	0	0	0	0	0.461538	-2.16667	-1.11548	0.0126766	Blue
WP_041939395.1	FRAAL3816	glyoxalase	0.461538	5.40058	15394	F207058.dat	Q21648_MS17-022_P242_#2	58	13.9	2	2	2	0.454723	7.34826e-05	7	0	0	0	0	0	0	1	2	1	1	1	1	0	0	0	0	0	0	0.461538	-2.16667	-1.11548	0.000916748	Blue
WP_011602604.1	FRAAL1409	enolase-phosphatase E1	0.461538	5.37144	24879	F207061.dat	Q21651_MS17-022_P244_#1	93	8.5	2	2	2	0.281362	4.54677e-05	7	0	0	0	0	0	0	2	0	2	0	2	1	0	0	0	0	0	0	0.461538	-2.16667	-1.11548	0.0335324	Blue
WP_011607896.1	FRAAL6861	MFS transporter	0.461538	9.91921	48616	F207058.dat	Q21648_MS17-022_P242_#2	84	4.9	2	2	2	0.143986	2.32679e-05	7	0	0	0	0	0	0	1	2	1	2	0	1	0	0	0	0	0	0	0.461538	-2.16667	-1.11548	0.0126766	Blue
WP_041939820.1	FRAAL6064	antibiotic biosynthesis monooxygenase	0.461538	5.74807	15486	F207061.dat	Q21651_MS17-022_P244_#1	41	14.1	2	2	2	0.452021	7.3046e-05	7	0	0	0	0	0	0	2	1	1	1	2	0	0	0	0	0	0	0	0.461538	-2.16667	-1.11548	0.0126766	Blue
WP_011605047.1	FRAAL3912	NUDIX hydrolase	0.461538	5.21824	25922	F207058.dat	Q21648_MS17-022_P242_#2	75	8.7	2	2	2	0.270041	4.36383e-05	7	0	0	0	0	0	0	1	3	1	1	1	0	0	0	0	0	0	0	0.461538	-2.16667	-1.11548	0.0335324	Blue
WP_011605554.1	FRAAL4432	alkanesulfonate monooxygenase	0.461538	5.96675	39068	F207059.dat	Q21649_MS17-022_P243_#1	64	6.2	2	2	2	0.179175	2.89544e-05	7	0	0	0	0	0	0	2	1	2	0	2	0	0	0	0	0	0	0	0.461538	-2.16667	-1.11548	0.0335324	Blue
WP_050997293.1	FRAAL6675	hydrolase	0.461538	9.81974	33324	F207057.dat	Q21647_MS17-022_P242_#1	55	5.9	2	2	2	0.210059	3.39452e-05	7	0	0	0	0	0	0	2	1	1	1	1	1	0	0	0	0	0	0	0.461538	-2.16667	-1.11548	0.000916748	Blue
WP_011602373.1	FRAAL1171	phosphoesterase	0.461538	5.55311	22168	F207061.dat	Q21651_MS17-022_P244_#1	85	11.7	2	2	2	0.31577	5.10281e-05	7	0	0	0	0	0	0	1	1	2	0	2	1	0	0	0	0	0	0	0.461538	-2.16667	-1.11548	0.0126766	Blue
WP_011601379.1	FRAAL0114	two-component system sensor histidine kinase	0.461538	8.80762	62016	F207059.dat	Q21649_MS17-022_P243_#1	76	2.7	2	2	2	0.112874	1.82403e-05	7	0	0	0	0	0	0	0	1	2	1	1	2	0	0	0	0	0	0	0.461538	-2.16667	-1.11548	0.0126766	Blue
WP_050997219.1	FRAAL5213	RNA methyltransferase	0.461538	8.49428	28945	F207060.dat	Q21650_MS17-022_P243_#2	87	9.4	2	2	2	0.241838	3.90807e-05	7	0	0	0	0	0	0	1	2	2	2	0	0	0	0	0	0	0	0	0.461538	-2.16667	-1.11548	0.0335324	Blue
WP_041939564.1	FRAAL4746	multidrug MFS transporter	0.461538	9.54069	54556	F207061.dat	Q21651_MS17-022_P244_#1	45	2	1	1	2	0.128309	2.07345e-05	7	0	0	0	0	0	0	1	1	1	1	1	2	0	0	0	0	0	0	0.461538	-2.16667	-1.11548	0.000916748	Blue
WP_011604152.1	FRAAL3002	acyl-CoA thioesterase	0.461538	5.29492	29534	F207062.dat	Q21652_MS17-022_P244_#2	68	4.4	1	1	2	0.237015	3.83013e-05	7	0	0	0	0	0	0	3	1	1	0	1	1	0	0	0	0	0	0	0.461538	-2.16667	-1.11548	0.0335324	Blue
WP_011605945.1	FRAAL4830	alkanesulfonate monooxygenase	0.461538	5.81273	40840	F207060.dat	Q21650_MS17-022_P243_#2	110	9.3	2	2	2	0.171401	2.76981e-05	7	0	0	0	0	0	0	1	1	1	2	1	1	0	0	0	0	0	0	0.461538	-2.16667	-1.11548	0.000916748	Blue
WP_011602216.1	FRAAL0989	carbonate dehydratase	0.461538	6.3559	86277	F207060.dat	Q21650_MS17-022_P243_#2	62	1.6	2	2	2	0.081134	1.31112e-05	7	0	0	0	0	0	0	1	1	1	2	1	1	0	0	0	0	0	0	0.461538	-2.16667	-1.11548	0.000916748	Blue
WP_011607044.1	FRAAL5989	dTDP-4-dehydrorhamnose 3,5-epimerase	0.461538	4.94288	22479	F207057.dat	Q21647_MS17-022_P242_#1	66	14.9	2	2	2	0.311402	5.03221e-05	7	0	0	0	0	0	0	2	1	1	1	1	1	0	0	0	0	0	0	0.461538	-2.16667	-1.11548	0.000916748	Blue
WP_011607487.1	FRAAL6442	thiamine biosynthesis protein ThiF	0.461538	4.86145	26972	F207061.dat	Q21651_MS17-022_P244_#1	56	11.4	2	2	2	0.259528	4.19395e-05	7	0	0	0	0	0	0	1	1	1	1	2	1	0	0	0	0	0	0	0.461538	-2.16667	-1.11548	0.000916748	Blue
WP_011607501.1	FRAAL6456	diguanylate cyclase	0.461538	5.882	89806	F207059.dat	Q21649_MS17-022_P243_#1	108	3	2	2	2	0.0779458	1.25959e-05	7	0	0	0	0	0	0	2	1	2	1	1	0	0	0	0	0	0	0	0.461538	-2.16667	-1.11548	0.0126766	Blue
WP_011604483.1	FRAAL3336	hypothetical protein	0.461538	6.61379	45979	F207057.dat	Q21647_MS17-022_P242_#1	41	3.1	1	1	2	0.152243	2.46023e-05	7	0	0	0	0	0	0	2	1	1	1	1	1	0	0	0	0	0	0	0.461538	-2.16667	-1.11548	0.000916748	Blue
WP_041939351.1	FRAAL3517	thiolase	0.461538	5.55147	40901	F207058.dat	Q21648_MS17-022_P242_#2	55	3.4	1	1	2	0.171145	2.76568e-05	7	0	0	0	0	0	0	1	1	1	1	2	1	0	0	0	0	0	0	0.461538	-2.16667	-1.11548	0.000916748	Blue
WP_011605323.1	FRAAL4196	aldehyde dehydrogenase	0.461538	5.10614	52234	F207058.dat	Q21648_MS17-022_P242_#2	65	4.7	2	2	2	0.134012	2.16562e-05	7	0	0	0	0	0	0	1	2	1	1	1	1	0	0	0	0	0	0	0.461538	-2.16667	-1.11548	0.000916748	Blue
WP_041939428.1	FRAAL3974	3-hydroxy-2-methylbutyryl-CoA dehydrogenase	0.457944	5.16549	26461	F207057.dat	Q21647_MS17-022_P242_#1	623	43.9	13	13	13	4.11927	0.000665669	109	2	2	0	0	2	2	20	19	15	16	14	17	11	12	0	0	10	10	0.457944	-2.18367	-1.12676	0.006445	Blue
WP_009740212.1	FRAAL1435	hopanoid biosynthesis associated radical SAM protein HpnH	0.456693	8.39746	37814	F207061.dat	Q21651_MS17-022_P244_#1	755	53.3	14	14	17	3.43788	0.000555557	130	0	3	1	2	1	2	18	18	20	17	24	24	0	18	6	13	5	10	0.456693	-2.18966	-1.1307	0.00501672	Blue
WP_041939756.1	FRAAL5767	Rrf2 family transcriptional regulator	0.455882	7.90321	16307	F207061.dat	Q21651_MS17-022_P244_#1	475	66.9	9	9	10	4.04734	0.000654045	66	1	1	1	1	0	0	11	12	9	9	12	9	6	6	6	7	0	0	0.455882	-2.19355	-1.13327	0.00388995	Blue
WP_011606338.1	FRAAL5247	chorismate synthase	0.450704	6.28188	41136	F207058.dat	Q21648_MS17-022_P242_#2	890	45.2	15	15	18	3.5492	0.000573547	146	2	1	2	1	1	3	21	24	23	25	18	25	11	6	13	7	5	16	0.450704	-2.21875	-1.14975	0.000216944	Blue
WP_041939959.1	FRAAL6703	helicase	0.447853	5.51416	63809	F207060.dat	Q21650_MS17-022_P243_#2	1061	43.6	19	19	24	2.64853	0.000427999	169	2	2	1	1	3	3	24	23	34	27	28	21	11	12	6	7	15	16	0.447853	-2.23288	-1.1589	0.000147498	Blue
WP_011601753.1	FRAAL0500	hypothetical protein	0.444444	6.84253	19624	F207061.dat	Q21651_MS17-022_P244_#1	238	29.8	4	4	4	1.63066	0.000263512	32	0	0	0	0	1	1	5	7	4	3	5	6	0	0	0	0	5	5	0.444444	-2.25	-1.16993	0.0249117	Blue
WP_011603281.1	FRAAL2116	malto-oligosyltrehalose trehalohydrolase	0.444444	5.37389	64144	F207060.dat	Q21650_MS17-022_P243_#2	656	35.3	14	14	20	1.71489	0.000277124	110	0	1	0	0	3	4	22	22	15	20	12	11	0	6	0	0	15	21	0.444444	-2.25	-1.16993	0.0457632	Blue
WP_050997048.1	FRAAL1917	rod shape-determining protein MreC	0.44	9.61532	33779	F207061.dat	Q21651_MS17-022_P244_#1	85	7.9	3	3	4	0.592084	9.568e-05	20	0	0	0	0	1	0	3	2	4	3	4	3	0	0	0	0	5	0	0.44	-2.27273	-1.18442	0.0372833	Blue
WP_011601619.1	FRAAL0362	serine phosphatase	0.44	5.99701	38612	F207058.dat	Q21648_MS17-022_P242_#2	308	25.2	8	8	11	1.21724	0.000196704	47	0	0	1	0	1	1	5	10	6	8	8	7	0	0	6	0	5	5	0.44	-2.27273	-1.18442	0.0100153	Blue
WP_011607791.1	FRAAL6755	serine/threonine protein kinase	0.43956	5.10589	72834	F207060.dat	Q21650_MS17-022_P243_#2	528	25.4	10	10	12	1.24942	0.000201904	91	1	0	1	1	1	2	16	10	17	16	15	11	6	0	6	7	5	10	0.43956	-2.275	-1.18587	0.000809221	Blue
WP_011604254.1	FRAAL3105	acyl-CoA dehydrogenase	0.435897	5.8023	41921	F207051.dat	Q21641_MS17-022_P239_#1	16	1.8	1	1	5	0.834904	0.000134919	35	1	0	0	0	1	0	5	6	5	5	5	7	6	0	0	0	5	0	0.435897	-2.29412	-1.19794	0.0242544	Blue
WP_041939429.1	FRAAL3976	acyl-CoA dehydrogenase	0.43578	5.30652	74665	F207059.dat	Q21649_MS17-022_P243_#1	1387	42	24	24	28	3.05364	0.000493464	228	2	4	1	1	4	4	37	32	40	35	39	29	11	24	6	7	20	21	0.43578	-2.29474	-1.19833	0.000536588	Blue
WP_041939519.1	FRAAL4488	asparagine synthase	0.433962	5.65284	64564	F207058.dat	Q21648_MS17-022_P242_#2	253	15	8	8	11	0.774425	0.000125146	50	1	1	0	0	0	1	8	11	7	7	6	8	6	6	0	0	0	5	0.433962	-2.30435	-1.20436	0.00931013	Blue
WP_050997041.1	FRAAL1761	oligoribonuclease	0.433962	5.1501	25902	F207061.dat	Q21651_MS17-022_P244_#1	252	40.1	6	6	9	1.93035	0.000311943	50	1	0	1	0	1	0	8	7	9	7	9	7	6	0	6	0	5	0	0.433962	-2.30435	-1.20436	0.00969995	Blue
WP_011601970.1	FRAAL0729	branched-chain amino acid ABC transporter ATP-binding protein	0.428571	6.53946	27720	F207060.dat	Q21650_MS17-022_P243_#2	143	10.9	2	2	5	0.2886	4.66374e-05	8	0	0	0	0	0	0	2	2	1	2	0	1	0	0	0	0	0	0	0.428571	-2.33333	-1.22239	0.0103234	Blue
WP_011604002.1	FRAAL2856	hypothetical protein	0.428571	4.98387	27887	F207062.dat	Q21652_MS17-022_P244_#2	175	12	2	2	5	0.286872	4.63582e-05	8	0	0	0	0	0	0	2	0	2	1	1	2	0	0	0	0	0	0	0.428571	-2.33333	-1.22239	0.0103234	Blue
WP_011606129.1	FRAAL5018	ATP-binding protein	0.428571	5.56911	239758	F207060.dat	Q21650_MS17-022_P243_#2	70	0.9	2	2	5	0.033367	5.39206e-06	8	0	0	0	0	0	0	0	2	1	2	2	1	0	0	0	0	0	0	0.428571	-2.33333	-1.22239	0.0103234	Blue
WP_011606195.1	FRAAL5086	hypothetical protein	0.428571	6.85634	47498	F207059.dat	Q21649_MS17-022_P243_#1	140	7.5	3	3	4	0.168428	2.72178e-05	8	0	0	0	0	0	0	2	0	3	1	2	0	0	0	0	0	0	0	0.428571	-2.33333	-1.22239	0.042948	Blue
WP_011607604.1	FRAAL6564	hypothetical protein	0.428571	5.51901	35811	F207059.dat	Q21649_MS17-022_P243_#1	90	5.4	2	2	4	0.223395	3.61004e-05	8	0	0	0	0	0	0	2	0	2	1	1	2	0	0	0	0	0	0	0.428571	-2.33333	-1.22239	0.0103234	Blue
WP_011603677.1	FRAAL2521	hypothetical protein	0.428571	5.88092	25106	F207057.dat	Q21647_MS17-022_P242_#1	108	20.8	3	3	4	0.318649	5.14933e-05	8	0	0	0	0	0	0	3	1	2	1	0	1	0	0	0	0	0	0	0.428571	-2.33333	-1.22239	0.025031	Blue
WP_011601656.1	FRAAL0400	hypothetical protein	0.428571	5.22693	24128	F207062.dat	Q21652_MS17-022_P244_#2	133	14.7	2	2	4	0.331565	5.35805e-05	8	0	0	0	0	0	0	1	2	0	1	2	2	0	0	0	0	0	0	0.428571	-2.33333	-1.22239	0.0103234	Blue
WP_011602563.1	FRAAL1366	glyoxalase	0.428571	5.136	17282	F207062.dat	Q21652_MS17-022_P244_#2	56	19.1	2	2	3	0.462909	7.48056e-05	8	0	0	0	0	0	0	2	1	1	1	1	2	0	0	0	0	0	0	0.428571	-2.33333	-1.22239	0.00145658	Blue
WP_011606943.1	FRAAL5882	enoyl-CoA hydratase	0.428571	5.1158	26583	F207058.dat	Q21648_MS17-022_P242_#2	54	10.1	2	2	3	0.300944	4.86322e-05	8	0	0	0	0	0	0	2	2	1	0	2	1	0	0	0	0	0	0	0.428571	-2.33333	-1.22239	0.0103234	Blue
WP_011602415.1	FRAAL1213	biotin--[acetyl-CoA-carboxylase] synthetase	0.428571	5.76376	34593	F207057.dat	Q21647_MS17-022_P242_#1	95	10	3	3	3	0.231261	3.73714e-05	8	0	0	0	0	0	0	3	1	2	0	2	0	0	0	0	0	0	0	0.428571	-2.33333	-1.22239	0.042948	Blue
WP_041940173.1	FRAAL1112	pseudouridine synthase	0.428571	10.8621	29625	F207059.dat	Q21649_MS17-022_P243_#1	109	14.4	2	2	3	0.270042	4.36385e-05	8	0	0	0	0	0	0	2	1	2	1	2	0	0	0	0	0	0	0	0.428571	-2.33333	-1.22239	0.0103234	Blue
WP_011601807.1	FRAAL0554	MarR family transcriptional regulator	0.428571	11.0188	17235	F207059.dat	Q21649_MS17-022_P243_#1	130	21.7	3	3	3	0.464172	7.50096e-05	8	0	0	0	0	0	0	1	1	3	1	2	0	0	0	0	0	0	0	0.428571	-2.33333	-1.22239	0.025031	Blue
WP_041940072.1	FRAAL0421	TetR family transcriptional regulator	0.428571	6.08191	23637	F207060.dat	Q21650_MS17-022_P243_#2	141	14.4	2	2	3	0.338452	5.46935e-05	8	0	0	0	0	0	0	1	2	1	2	2	0	0	0	0	0	0	0	0.428571	-2.33333	-1.22239	0.0103234	Blue
WP_011605860.1	FRAAL4745	hydrolase	0.428571	6.09592	31089	F207059.dat	Q21649_MS17-022_P243_#1	93	14.6	3	3	3	0.257326	4.15835e-05	8	0	0	0	0	0	0	0	2	3	1	1	1	0	0	0	0	0	0	0.428571	-2.33333	-1.22239	0.025031	Blue
WP_041939895.1	FRAAL6433	methyltransferase FkbM	0.428571	5.90965	27789	F207062.dat	Q21652_MS17-022_P244_#2	115	19.2	3	3	3	0.287884	4.65216e-05	8	0	0	0	0	0	0	1	1	2	1	0	3	0	0	0	0	0	0	0.428571	-2.33333	-1.22239	0.025031	Blue
WP_011601373.1	FRAAL0107	ATP-binding protein	0.428571	6.01648	13755	F207058.dat	Q21648_MS17-022_P242_#2	38	17.2	2	2	3	0.581607	9.39869e-05	8	0	0	0	0	0	0	2	2	1	1	1	1	0	0	0	0	0	0	0.428571	-2.33333	-1.22239	0.00145658	Blue
WP_050996970.1	FRAAL0332	TetR family transcriptional regulator	0.428571	7.10185	20796	F207057.dat	Q21647_MS17-022_P242_#1	97	21.4	3	3	3	0.384689	6.21653e-05	8	0	0	0	0	0	0	3	1	2	1	1	0	0	0	0	0	0	0	0.428571	-2.33333	-1.22239	0.025031	Blue
WP_011603239.1	FRAAL2073	lyase	0.428571	4.4999	15004	F207061.dat	Q21651_MS17-022_P244_#1	137	19.9	2	2	3	0.533191	8.6163e-05	8	0	0	0	0	0	0	1	1	1	1	2	2	0	0	0	0	0	0	0.428571	-2.33333	-1.22239	0.00145658	Blue
WP_011605129.1	FRAAL3999	pyridoxamine 5-phosphate oxidase	0.428571	8.83911	21770	F207057.dat	Q21647_MS17-022_P242_#1	65	6.9	2	2	2	0.367478	5.9384e-05	8	0	0	0	0	0	0	2	1	1	1	2	1	0	0	0	0	0	0	0.428571	-2.33333	-1.22239	0.00145658	Blue
WP_011601906.1	FRAAL0658	membrane protein	0.428571	4.5412	25041	F207059.dat	Q21649_MS17-022_P243_#1	99	5.5	2	2	2	0.319476	5.16269e-05	8	0	0	0	0	0	0	1	1	3	0	2	1	0	0	0	0	0	0	0.428571	-2.33333	-1.22239	0.025031	Blue
WP_011601434.1	FRAAL0173	hypothetical protein	0.428571	6.96859	16660	F207061.dat	Q21651_MS17-022_P244_#1	84	11.3	2	2	2	0.480192	7.75984e-05	8	0	0	0	0	0	0	1	1	2	1	2	1	0	0	0	0	0	0	0.428571	-2.33333	-1.22239	0.00145658	Blue
WP_011605021.1	FRAAL3886	transcriptional regulator	0.428571	8.98055	27676	F207061.dat	Q21651_MS17-022_P244_#1	130	9.8	2	2	2	0.289059	4.67116e-05	8	0	0	0	0	0	0	1	1	1	1	2	2	0	0	0	0	0	0	0.428571	-2.33333	-1.22239	0.00145658	Blue
WP_041939995.1	FRAAL6840	glutamate--cysteine ligase	0.428571	6.04756	54433	F207058.dat	Q21648_MS17-022_P242_#2	70	6.5	2	2	2	0.14697	2.37501e-05	8	0	0	0	0	0	0	2	2	1	1	1	1	0	0	0	0	0	0	0.428571	-2.33333	-1.22239	0.00145658	Blue
WP_041938815.1	FRAAL0940	hypothetical protein	0.428571	10.7674	25732	F207059.dat	Q21649_MS17-022_P243_#1	128	11	2	2	2	0.310897	5.02405e-05	8	0	0	0	0	0	0	0	2	2	1	2	1	0	0	0	0	0	0	0.428571	-2.33333	-1.22239	0.0103234	Blue
WP_011605131.1	FRAAL4001	hypothetical protein	0.428571	4.98459	19256	F207059.dat	Q21649_MS17-022_P243_#1	66	8	2	2	2	0.415455	6.7137e-05	8	0	0	0	0	0	0	2	1	2	1	1	1	0	0	0	0	0	0	0.428571	-2.33333	-1.22239	0.00145658	Blue
WP_041939910.1	FRAAL6518	serine/threonine protein phosphatase	0.428571	4.49029	38615	F207058.dat	Q21648_MS17-022_P242_#2	92	7.3	2	2	2	0.207173	3.3479e-05	8	0	0	0	0	0	0	1	2	2	1	1	1	0	0	0	0	0	0	0.428571	-2.33333	-1.22239	0.00145658	Blue
WP_011601526.1	FRAAL0266	serine/threonine protein kinase	0.428571	5.82873	58383	F207062.dat	Q21652_MS17-022_P244_#2	59	3.5	2	2	2	0.137026	2.21433e-05	8	0	0	0	0	0	0	1	1	1	2	1	2	0	0	0	0	0	0	0.428571	-2.33333	-1.22239	0.00145658	Blue
WP_011604237.1	FRAAL3088	transcriptional regulator	0.428571	7.02804	22942	F207062.dat	Q21652_MS17-022_P244_#2	65	13.2	2	2	2	0.348705	5.63504e-05	8	0	0	0	0	0	0	0	1	2	1	2	2	0	0	0	0	0	0	0.428571	-2.33333	-1.22239	0.0103234	Blue
WP_011606235.1	FRAAL5128	quinolinate synthetase	0.428571	5.8068	42900	F207057.dat	Q21647_MS17-022_P242_#1	73	7.5	2	2	2	0.18648	3.0135e-05	8	0	0	0	0	0	0	2	1	1	1	1	2	0	0	0	0	0	0	0.428571	-2.33333	-1.22239	0.00145658	Blue
WP_041939562.1	FRAAL4727	membrane protein	0.428571	5.81432	19748	F207059.dat	Q21649_MS17-022_P243_#1	46	14.9	2	2	2	0.405104	6.54643e-05	8	0	0	0	0	0	0	0	2	2	2	0	2	0	0	0	0	0	0	0.428571	-2.33333	-1.22239	0.025031	Blue
WP_011603332.1	FRAAL2167	hypothetical protein	0.428571	9.29783	20446	F207061.dat	Q21651_MS17-022_P244_#1	92	10.6	2	2	2	0.391275	6.32295e-05	8	0	0	0	0	0	0	2	1	1	1	2	1	0	0	0	0	0	0	0.428571	-2.33333	-1.22239	0.00145658	Blue
WP_041939401.1	FRAAL3859	oleoyl-ACP hydrolase	0.428571	5.81345	27601	F207059.dat	Q21649_MS17-022_P243_#1	158	12.5	2	2	2	0.289845	4.68385e-05	8	0	0	0	0	0	0	1	1	2	1	1	2	0	0	0	0	0	0	0.428571	-2.33333	-1.22239	0.00145658	Blue
WP_011606769.1	FRAAL5696	acetoacetyl-CoA synthetase	0.428571	4.89953	69966	F207057.dat	Q21647_MS17-022_P242_#1	76	3.3	2	2	2	0.114341	1.84774e-05	8	0	0	0	0	0	0	2	2	1	1	1	1	0	0	0	0	0	0	0.428571	-2.33333	-1.22239	0.00145658	Blue
WP_011606440.1	FRAAL5355	thiosulfate sulfurtransferase	0.428571	4.79499	28707	F207059.dat	Q21649_MS17-022_P243_#1	83	15	2	2	2	0.278678	4.5034e-05	8	0	0	0	0	0	0	1	2	2	1	1	1	0	0	0	0	0	0	0.428571	-2.33333	-1.22239	0.00145658	Blue
WP_011607510.1	FRAAL6465	hypothetical protein	0.428571	9.96455	43866	F207062.dat	Q21652_MS17-022_P244_#2	200	9	2	2	2	0.182374	2.94713e-05	8	0	0	0	0	0	0	2	1	0	1	2	2	0	0	0	0	0	0	0.428571	-2.33333	-1.22239	0.0103234	Blue
WP_011602346.1	FRAAL1141	hypothetical protein	0.428571	4.98362	45328	F207059.dat	Q21649_MS17-022_P243_#1	74	2.6	2	2	2	0.176491	2.85208e-05	8	0	0	0	0	0	0	0	2	2	1	1	2	0	0	0	0	0	0	0.428571	-2.33333	-1.22239	0.0103234	Blue
WP_041940395.1	FRAAL2492	TetR family transcriptional regulator	0.428571	5.13784	23205	F207061.dat	Q21651_MS17-022_P244_#1	108	14.6	2	2	2	0.344753	5.57117e-05	8	0	0	0	0	0	0	1	1	0	1	3	2	0	0	0	0	0	0	0.428571	-2.33333	-1.22239	0.025031	Blue
WP_041938742.1	FRAAL0647	hypothetical protein	0.428571	11.4606	15137	F207062.dat	Q21652_MS17-022_P244_#2	76	18.1	2	2	2	0.528506	8.54059e-05	8	0	0	0	0	0	0	1	1	1	2	1	2	0	0	0	0	0	0	0.428571	-2.33333	-1.22239	0.00145658	Blue
WP_041939094.1	FRAAL2269	glycine cleavage system protein H	0.428571	4.1431	13590	F207057.dat	Q21647_MS17-022_P242_#1	72	7.9	2	2	2	0.588668	9.5128e-05	8	0	0	0	0	0	0	2	1	1	2	1	1	0	0	0	0	0	0	0.428571	-2.33333	-1.22239	0.00145658	Blue
WP_011606619.1	FRAAL5535	mechanosensitive ion channel protein MscS	0.428571	6.10548	32063	F207058.dat	Q21648_MS17-022_P242_#2	154	6.9	1	1	2	0.249509	4.03203e-05	8	0	0	0	0	0	0	2	2	1	0	2	1	0	0	0	0	0	0	0.428571	-2.33333	-1.22239	0.0103234	Blue
WP_011606170.1	FRAAL5060	cytotoxic translational repressor of toxin-antitoxin stability system	0.428571	11.0236	11673	F207058.dat	Q21648_MS17-022_P242_#2	79	25.7	2	2	2	0.685342	0.00011075	8	0	0	0	0	0	0	1	2	1	2	1	1	0	0	0	0	0	0	0.428571	-2.33333	-1.22239	0.00145658	Blue
WP_041939160.1	FRAAL2577	hypothetical protein	0.428571	5.07946	28801	F207058.dat	Q21648_MS17-022_P242_#2	62	15	2	2	2	0.277768	4.4887e-05	8	0	0	0	0	0	0	3	2	0	1	1	1	0	0	0	0	0	0	0.428571	-2.33333	-1.22239	0.025031	Blue
WP_011604030.1	FRAAL2884	preprotein translocase subunit TatC	0.428571	8.45277	36509	F207062.dat	Q21652_MS17-022_P244_#2	53	6	2	2	2	0.219124	3.54102e-05	8	0	0	0	0	0	0	2	1	1	1	1	2	0	0	0	0	0	0	0.428571	-2.33333	-1.22239	0.00145658	Blue
WP_011607280.1	FRAAL6230	guanosine-5'-triphosphate,3'-diphosphate pyrophosphatase	0.428571	4.97416	43305	F207059.dat	Q21649_MS17-022_P243_#1	242	19.5	4	4	7	0.531116	8.58277e-05	23	0	1	0	0	0	0	3	6	4	4	2	3	0	6	0	0	0	0	0.428571	-2.33333	-1.22239	0.0488915	Blue
WP_011605946.1	FRAAL4831	hypothetical protein	0.428571	5.32605	33200	F207061.dat	Q21651_MS17-022_P244_#1	535	50.3	10	7	12	3.64458	0.000588959	121	1	1	0	2	2	2	22	19	16	19	19	18	6	6	0	13	10	10	0.428571	-2.33333	-1.22239	0.000908471	Blue
WP_011606755.1	FRAAL5680	cyclic pyranopterin phosphate synthase MoaA	0.423077	9.52352	35170	F207062.dat	Q21652_MS17-022_P244_#2	150	14	4	4	8	0.5971	9.64906e-05	21	0	0	0	0	1	0	3	4	3	2	3	5	0	0	0	0	5	0	0.423077	-2.36364	-1.24101	0.0300925	Blue
WP_011603177.1	FRAAL2005	coproporphyrinogen III oxidase	0.423077	5.39485	44023	F207059.dat	Q21649_MS17-022_P243_#1	142	16.3	4	4	5	0.477023	7.70864e-05	21	0	0	0	0	1	0	5	4	4	2	4	1	0	0	0	0	5	0	0.423077	-2.36364	-1.24101	0.0384176	Blue
WP_011602294.1	FRAAL1072	DNA-directed RNA polymerase subunit beta	0.418951	4.97861	126625	F207059.dat	Q21649_MS17-022_P243_#1	5479	74.3	85	85	91	14.1994	0.00229461	1798	13	14	8	18	38	35	252	253	321	304	276	266	73	83	51	121	187	182	0.418951	-2.38691	-1.25515	0.000380842	Blue
WP_041938604.1	FRAAL0072	F420-dependent oxidoreductase	0.418605	5.5506	32969	F207058.dat	Q21648_MS17-022_P242_#2	393	34.7	7	7	8	1.18293	0.00019116	39	0	0	0	1	1	0	7	8	5	5	5	7	0	0	0	7	5	0	0.418605	-2.38889	-1.25634	0.021686	Blue
WP_041938889.1	FRAAL1295	cell entry protein	0.414634	5.80552	15053	F207057.dat	Q21647_MS17-022_P242_#1	300	59.3	6	6	6	2.45798	0.000397207	37	1	0	0	0	0	1	8	7	4	4	7	5	6	0	0	0	0	5	0.414634	-2.41176	-1.27009	0.0182912	Blue
WP_041940316.1	FRAAL1983	3-hydroxybutyryl-CoA dehydrogenase	0.414141	5.28055	31620	F207062.dat	Q21652_MS17-022_P244_#2	601	50.7	11	11	12	3.13093	0.000505954	99	0	2	0	2	1	1	17	16	15	15	12	18	0	12	0	13	5	5	0.414141	-2.41463	-1.2718	0.00683008	Blue
WP_011605451.1	FRAAL4326	iron utilization protein	0.413793	10.839	35815	F207062.dat	Q21652_MS17-022_P244_#2	243	15.3	4	4	5	0.67011	0.000108289	24	0	1	0	0	0	0	2	3	5	4	4	5	0	6	0	0	0	0	0.413793	-2.41667	-1.27302	0.0369838	Blue
WP_011604089.1	FRAAL2943	hypothetical protein	0.413793	4.9507	29203	F207061.dat	Q21651_MS17-022_P244_#1	183	11.5	3	0	3	0.821833	0.000132807	24	1	0	0	0	0	0	5	4	4	2	5	3	6	0	0	0	0	0	0.413793	-2.41667	-1.27302	0.0369838	Blue
WP_041939852.1	FRAAL6236	hypothetical protein	0.413043	9.98096	27702	F207061.dat	Q21651_MS17-022_P244_#1	372	36.2	8	8	8	1.51614	0.000245006	42	0	0	1	1	0	0	7	4	8	5	9	7	0	0	6	7	0	0	0.413043	-2.42105	-1.27563	0.0216747	Blue
WP_011607241.1	FRAAL6191	hypothetical protein	0.410959	10.114	19135	F207061.dat	Q21651_MS17-022_P244_#1	349	34.3	6	6	6	3.71048	0.000599609	71	0	1	1	1	1	0	11	11	12	11	12	10	0	6	6	7	5	0	0.410959	-2.43333	-1.28293	0.00211136	Blue
WP_011602365.1	FRAAL1162	purine biosynthesis protein purH	0.408163	5.32661	57184	F207062.dat	Q21652_MS17-022_P244_#2	1321	52.9	21	21	25	4.47678	0.000723441	256	1	1	2	2	7	4	42	46	38	41	37	35	6	6	13	13	35	21	0.408163	-2.45	-1.29278	0.00200021	Blue
WP_011602019.1	FRAAL0783	cystathionine gamma-synthase	0.407407	5.48799	40505	F207062.dat	Q21652_MS17-022_P244_#2	146	21.4	4	4	6	0.543143	8.77712e-05	22	0	0	0	0	1	0	4	4	3	3	3	4	0	0	0	0	5	0	0.407407	-2.45455	-1.29546	0.0227579	Blue
WP_011602025.1	FRAAL0789	multidrug ABC transporter ATP-binding protein	0.405172	6.85935	68446	F207060.dat	Q21650_MS17-022_P243_#2	694	27.9	13	13	18	1.70938	0.000276233	117	1	1	1	2	1	1	21	14	21	19	19	16	6	6	6	13	5	5	0.405172	-2.46809	-1.30339	5.00696e-05	Blue
WP_011603996.1	FRAAL2849	hypothetical protein	0.402314	5.8549	55584	F207060.dat	Q21650_MS17-022_P243_#2	2319	72.8	34	34	37	14.8604	0.00240142	826	7	8	8	8	12	11	121	124	135	137	127	128	39	47	51	54	59	57	0.402314	-2.48562	-1.31361	3.50923e-09	Blue
WP_041940067.1	FRAAL0401	nitroreductase	0.401786	7.81723	22508	F207062.dat	Q21652_MS17-022_P244_#2	357	30.9	6	6	6	5.02044	0.000811296	113	2	0	1	1	2	1	19	17	18	16	18	18	11	0	6	7	10	5	0.401786	-2.48889	-1.3155	0.000660272	Blue
WP_011605483.1	FRAAL4361	phosphodiesterase	0.4	5.7474	65969	F207060.dat	Q21650_MS17-022_P243_#2	206	11.1	3	3	5	0.136428	2.20465e-05	9	0	0	0	0	0	0	1	2	1	3	1	1	0	0	0	0	0	0	0.4	-2.5	-1.32193	0.0070776	Blue
WP_011603133.1	FRAAL1960	histidine kinase	0.4	4.79167	54209	F207060.dat	Q21650_MS17-022_P243_#2	86	8.7	3	3	5	0.166024	2.68293e-05	9	0	0	0	0	0	0	2	1	1	3	1	1	0	0	0	0	0	0	0.4	-2.5	-1.32193	0.0070776	Blue
WP_011606209.1	FRAAL5101	hypothetical protein	0.4	7.03448	46830	F207062.dat	Q21652_MS17-022_P244_#2	120	7.6	2	2	4	0.192184	3.10568e-05	9	0	0	0	0	0	0	2	1	2	1	1	2	0	0	0	0	0	0	0.4	-2.5	-1.32193	0.00111444	Blue
WP_011604635.1	FRAAL3492	DNA-binding protein	0.4	5.14075	18005	F207058.dat	Q21648_MS17-022_P242_#2	138	26.7	3	3	4	0.499861	8.07769e-05	9	0	0	0	0	0	0	1	3	0	3	1	1	0	0	0	0	0	0	0.4	-2.5	-1.32193	0.0300992	Blue
WP_041938883.1	FRAAL1255	GDP-mannose pyrophosphorylase	0.4	4.97508	36508	F207061.dat	Q21651_MS17-022_P244_#1	63	6.7	2	2	4	0.246521	3.98375e-05	9	0	0	0	0	0	0	1	2	2	1	2	1	0	0	0	0	0	0	0.4	-2.5	-1.32193	0.00111444	Blue
WP_011601902.1	FRAAL0654	hypothetical protein	0.4	5.82152	24157	F207062.dat	Q21652_MS17-022_P244_#2	104	18.7	3	3	4	0.372563	6.02057e-05	9	0	0	0	0	0	0	2	0	2	1	1	3	0	0	0	0	0	0	0.4	-2.5	-1.32193	0.0172245	Blue
WP_011603625.1	FRAAL2468	esterase	0.4	4.72307	35187	F207057.dat	Q21647_MS17-022_P242_#1	173	14	3	3	4	0.255776	4.13331e-05	9	0	0	0	0	0	0	3	2	1	1	1	1	0	0	0	0	0	0	0.4	-2.5	-1.32193	0.0070776	Blue
WP_011607568.1	FRAAL6528	DNA repair protein RadA	0.4	8.83119	49269	F207062.dat	Q21652_MS17-022_P244_#2	58	6	2	2	3	0.182671	2.95193e-05	9	0	0	0	0	0	0	2	0	1	2	2	2	0	0	0	0	0	0	0.4	-2.5	-1.32193	0.0070776	Blue
WP_011603715.1	FRAAL2558	cytochrome P450, partial	0.4	5.64936	45624	F207057.dat	Q21647_MS17-022_P242_#1	158	8.4	3	3	3	0.197265	3.18777e-05	9	0	0	0	0	0	0	3	2	2	1	0	1	0	0	0	0	0	0	0.4	-2.5	-1.32193	0.0172245	Blue
WP_041939763.1	FRAAL5819	phosphomethylpyrimidine kinase	0.4	6.44198	28431	F207061.dat	Q21651_MS17-022_P244_#1	74	8.3	2	2	3	0.316556	5.1155e-05	9	0	0	0	0	0	0	1	2	2	1	2	1	0	0	0	0	0	0	0.4	-2.5	-1.32193	0.00111444	Blue
WP_011604475.1	FRAAL3328	hypothetical protein	0.4	6.51574	37738	F207062.dat	Q21652_MS17-022_P244_#2	88	10.1	2	2	3	0.238486	3.85391e-05	9	0	0	0	0	0	0	0	2	1	2	2	2	0	0	0	0	0	0	0.4	-2.5	-1.32193	0.0070776	Blue
WP_011605996.1	FRAAL4882	acyl-CoA dehydrogenase	0.4	5.24544	43406	F207059.dat	Q21649_MS17-022_P243_#1	80	7.4	3	3	3	0.207345	3.35066e-05	9	0	0	0	0	0	0	2	1	3	1	1	1	0	0	0	0	0	0	0.4	-2.5	-1.32193	0.0070776	Blue
WP_050996995.1	FRAAL0760	thioesterase	0.4	5.78222	45182	F207059.dat	Q21649_MS17-022_P243_#1	86	7.4	2	2	3	0.199194	3.21896e-05	9	0	0	0	0	0	0	2	0	2	2	2	1	0	0	0	0	0	0	0.4	-2.5	-1.32193	0.0070776	Blue
WP_011605838.1	FRAAL4723	hypothetical protein	0.4	4.99501	93834	F207061.dat	Q21651_MS17-022_P244_#1	101	2.2	2	2	3	0.0959141	1.54996e-05	9	0	0	0	0	0	0	1	2	1	1	2	2	0	0	0	0	0	0	0.4	-2.5	-1.32193	0.00111444	Blue
WP_041938827.1	FRAAL0977	epimerase	0.4	10.077	37481	F207060.dat	Q21650_MS17-022_P243_#2	173	12.1	3	3	3	0.240122	3.88034e-05	9	0	0	0	0	0	0	2	1	1	3	1	1	0	0	0	0	0	0	0.4	-2.5	-1.32193	0.0070776	Blue
WP_041940991.1	FRAAL5773	peptidase M50	0.4	9.36122	42091	F207062.dat	Q21652_MS17-022_P244_#2	69	6.6	2	2	3	0.213822	3.45534e-05	9	0	0	0	0	0	0	2	1	2	1	1	2	0	0	0	0	0	0	0.4	-2.5	-1.32193	0.00111444	Blue
WP_050997285.1	FRAAL6482	hypothetical protein	0.4	5.30141	43551	F207058.dat	Q21648_MS17-022_P242_#2	77	5.7	2	2	3	0.206654	3.33951e-05	9	0	0	0	0	0	0	2	2	1	1	1	2	0	0	0	0	0	0	0.4	-2.5	-1.32193	0.00111444	Blue
WP_011603103.1	FRAAL1930	exodeoxyribonuclease I	0.4	5.96997	43091	F207061.dat	Q21651_MS17-022_P244_#1	107	5.7	2	2	3	0.20886	3.37516e-05	9	0	0	0	0	0	0	2	1	1	1	2	2	0	0	0	0	0	0	0.4	-2.5	-1.32193	0.00111444	Blue
WP_041939747.1	FRAAL5679	molybdopterin-guanine dinucleotide biosynthesis protein	0.4	10.0519	21028	F207059.dat	Q21649_MS17-022_P243_#1	142	18	3	3	3	0.428001	6.91644e-05	9	0	0	0	0	0	0	2	0	3	2	1	1	0	0	0	0	0	0	0.4	-2.5	-1.32193	0.0172245	Blue
WP_011607061.1	FRAAL6008	UDP-glucose 4-epimerase	0.4	6.45129	32919	F207058.dat	Q21648_MS17-022_P242_#2	67	8.8	2	2	3	0.273398	4.41808e-05	9	0	0	0	0	0	0	1	2	0	2	2	2	0	0	0	0	0	0	0.4	-2.5	-1.32193	0.0070776	Blue
WP_011601281.1	FRAAL0013	hypothetical protein	0.4	8.82955	21152	F207061.dat	Q21651_MS17-022_P244_#1	108	9.1	2	2	2	0.425492	6.87589e-05	9	0	0	0	0	0	0	1	1	2	2	2	1	0	0	0	0	0	0	0.4	-2.5	-1.32193	0.00111444	Blue
WP_011605592.1	FRAAL4470	cyclase	0.4	5.59937	22972	F207058.dat	Q21648_MS17-022_P242_#2	75	9	2	2	2	0.391781	6.33114e-05	9	0	0	0	0	0	0	1	2	1	2	1	2	0	0	0	0	0	0	0.4	-2.5	-1.32193	0.00111444	Blue
WP_011602896.1	FRAAL1710	ATP-binding protein	0.4	6.10599	45432	F207058.dat	Q21648_MS17-022_P242_#2	83	7	2	2	2	0.198098	3.20124e-05	9	0	0	0	0	0	0	2	2	2	1	1	1	0	0	0	0	0	0	0.4	-2.5	-1.32193	0.00111444	Blue
WP_009738322.1	FRAAL3494	MaoC family dehydratase	0.4	5.33591	17141	F207057.dat	Q21647_MS17-022_P242_#1	127	12.1	2	2	2	0.525057	8.48485e-05	9	0	0	0	0	0	0	2	1	2	1	2	1	0	0	0	0	0	0	0.4	-2.5	-1.32193	0.00111444	Blue
WP_011605253.1	FRAAL4125	pyridoxamine 5-phosphate oxidase	0.4	5.49228	17217	F207057.dat	Q21647_MS17-022_P242_#1	66	12.8	2	2	2	0.522739	8.4474e-05	9	0	0	0	0	0	0	2	1	2	2	1	1	0	0	0	0	0	0	0.4	-2.5	-1.32193	0.00111444	Blue
WP_050997344.1	FRAAL2105	UDP-phosphate galactose phosphotransferase	0.4	9.88077	54108	F207061.dat	Q21651_MS17-022_P244_#1	97	4.7	2	2	2	0.166334	2.68794e-05	9	0	0	0	0	0	0	3	0	2	1	2	1	0	0	0	0	0	0	0.4	-2.5	-1.32193	0.0172245	Blue
WP_011607059.1	FRAAL6006	hypothetical protein	0.4	4.94073	33837	F207061.dat	Q21651_MS17-022_P244_#1	152	12	2	2	2	0.265981	4.29822e-05	9	0	0	0	0	0	0	2	1	2	1	2	1	0	0	0	0	0	0	0.4	-2.5	-1.32193	0.00111444	Blue
WP_011604029.1	FRAAL2883	primosome assembly protein PriA	0.4	8.23031	9295	F207059.dat	Q21649_MS17-022_P243_#1	85	15.6	2	2	2	0.968263	0.00015647	9	0	0	0	0	0	0	2	1	2	1	2	1	0	0	0	0	0	0	0.4	-2.5	-1.32193	0.00111444	Blue
WP_041940368.1	FRAAL2355	isocitrate lyase	0.4	5.24462	45942	F207058.dat	Q21648_MS17-022_P242_#2	64	4.7	2	2	2	0.195899	3.16571e-05	9	0	0	0	0	0	0	2	3	0	0	2	2	0	0	0	0	0	0	0.4	-2.5	-1.32193	0.0300992	Blue
WP_011606932.1	FRAAL5864	MarR family transcriptional regulator	0.4	8.27565	18382	F207062.dat	Q21652_MS17-022_P244_#2	91	16.7	2	2	2	0.489609	7.91203e-05	9	0	0	0	0	0	0	1	1	2	1	2	2	0	0	0	0	0	0	0.4	-2.5	-1.32193	0.00111444	Blue
WP_011602667.1	FRAAL1477	hypothetical protein	0.4	3.9715	15090	F207057.dat	Q21647_MS17-022_P242_#1	104	27	2	2	2	0.596421	9.63809e-05	9	0	0	0	0	0	0	2	2	1	1	2	1	0	0	0	0	0	0	0.4	-2.5	-1.32193	0.00111444	Blue
WP_011603279.1	FRAAL2114	ATPase	0.4	9.15496	37437	F207058.dat	Q21648_MS17-022_P242_#2	116	6.3	1	1	2	0.240404	3.8849e-05	9	0	0	0	0	0	0	1	2	2	2	0	2	0	0	0	0	0	0	0.4	-2.5	-1.32193	0.0070776	Blue
WP_009739884.1	FRAAL1848	HNH endonuclease	0.4	10.3331	18712	F207057.dat	Q21647_MS17-022_P242_#1	87	12.3	2	2	2	0.480975	7.77249e-05	9	0	0	0	0	0	0	2	1	2	1	2	1	0	0	0	0	0	0	0.4	-2.5	-1.32193	0.00111444	Blue
WP_011607337.1	FRAAL6289	16S rRNA (cytidine(1402)-2'-O)-methyltransferase	0.4	5.04644	38038	F207057.dat	Q21647_MS17-022_P242_#1	74	3.2	1	1	2	0.236605	3.82351e-05	9	0	0	0	0	0	0	2	1	2	1	2	1	0	0	0	0	0	0	0.4	-2.5	-1.32193	0.00111444	Blue
WP_011603795.1	FRAAL2642	short-chain dehydrogenase	0.4	5.3239	26362	F207058.dat	Q21648_MS17-022_P242_#2	146	9.5	2	1	2	0.341401	5.51699e-05	9	0	0	0	0	0	0	1	2	1	1	2	2	0	0	0	0	0	0	0.4	-2.5	-1.32193	0.00111444	Blue
WP_011605888.1	FRAAL4773	2-deoxy-D-gluconate 3-dehydrogenase	0.4	6.31393	29580	F207058.dat	Q21648_MS17-022_P242_#2	92	5.2	2	2	2	0.30426	4.9168e-05	9	0	0	0	0	0	0	1	2	1	2	1	2	0	0	0	0	0	0	0.4	-2.5	-1.32193	0.00111444	Blue
WP_009739629.1	FRAAL2127	regulator	0.4	4.80813	15273	F207061.dat	Q21651_MS17-022_P244_#1	62	24.5	2	2	2	0.589275	9.52261e-05	9	0	0	0	0	0	0	1	3	1	0	3	1	0	0	0	0	0	0	0.4	-2.5	-1.32193	0.0300992	Blue
WP_011602447.1	FRAAL1246	hypothetical protein	0.4	8.98449	82478	F207061.dat	Q21651_MS17-022_P244_#1	96	4.2	2	2	2	0.10912	1.76337e-05	9	0	0	0	0	0	0	0	1	1	3	2	2	0	0	0	0	0	0	0.4	-2.5	-1.32193	0.0172245	Blue
WP_011606970.1	FRAAL5909	transporter	0.4	9.84157	40307	F207059.dat	Q21649_MS17-022_P243_#1	34	2	1	1	2	0.223286	3.60828e-05	9	0	0	0	0	0	0	1	1	2	1	3	1	0	0	0	0	0	0	0.4	-2.5	-1.32193	0.0070776	Blue
WP_041939037.1	FRAAL1999	hypothetical protein	0.4	6.55746	35021	F207059.dat	Q21649_MS17-022_P243_#1	64	6.5	2	2	2	0.256989	4.1529e-05	9	0	0	0	0	0	0	1	2	2	1	2	1	0	0	0	0	0	0	0.4	-2.5	-1.32193	0.00111444	Blue
WP_011605402.1	FRAAL4276	NAD-dependent dehydratase	0.4	8.25832	22191	F207058.dat	Q21648_MS17-022_P242_#2	272	32.9	5	5	6	1.12658	0.000182054	25	0	1	0	0	0	0	5	6	4	2	3	4	0	6	0	0	0	0	0.4	-2.5	-1.32193	0.0317125	Blue
WP_050997321.1	FRAAL0998	hypothetical protein	0.4	6.80271	24163	F207062.dat	Q21652_MS17-022_P244_#2	281	40.3	5	5	6	1.48988	0.000240763	36	0	0	0	0	1	1	4	4	6	6	8	6	0	0	0	0	5	5	0.4	-2.5	-1.32193	0.0111272	Blue
WP_011606812.1	FRAAL5738	4-hydroxy-tetrahydrodipicolinate synthase	0.4	5.43442	33973	F207061.dat	Q21651_MS17-022_P244_#1	512	34.9	8	8	11	2.61973	0.000423345	89	1	1	1	1	1	0	13	14	15	14	14	14	6	6	6	7	5	0	0.4	-2.5	-1.32193	0.00021045	Blue
WP_011606820.1	FRAAL5746	UDP-glucose 4-epimerase	0.397727	5.44464	38402	F207059.dat	Q21649_MS17-022_P243_#1	743	51.1	13	13	14	2.26551	0.000366103	87	1	1	0	1	1	1	14	14	15	14	11	14	6	6	0	7	5	5	0.397727	-2.51429	-1.33015	7.11963e-05	Blue
WP_011602672.1	FRAAL1482	amino acid ABC transporter substrate-binding protein	0.396088	6.88011	47539	F207057.dat	Q21647_MS17-022_P242_#1	1753	76.2	23	23	24	9.0452	0.00146169	430	6	5	3	4	4	5	69	68	66	69	66	65	34	30	19	27	20	26	0.396088	-2.52469	-1.33611	3.41647e-06	Blue
WP_011607102.1	FRAAL6050	molybdopterin biosynthesis protein MoeZ	0.395349	4.94799	41922	F207060.dat	Q21650_MS17-022_P243_#2	907	53.1	16	16	17	5.3194	0.000859609	223	2	3	1	2	2	4	39	34	32	38	35	31	11	18	6	13	10	21	0.395349	-2.52941	-1.3388	3.124e-05	Blue
WP_041940472.1	FRAAL2870	Pup deamidase/depupylase	0.393365	5.19069	55544	F207059.dat	Q21649_MS17-022_P243_#1	1241	57.1	25	25	25	3.94282	0.000637155	219	3	1	1	1	3	5	33	30	43	38	30	31	17	6	6	7	15	26	0.393365	-2.54217	-1.34606	0.000476298	Blue
WP_011603598.1	FRAAL2441	pyridoxamine 5-phosphate oxidase	0.392857	6.75134	16967	F207061.dat	Q21651_MS17-022_P244_#1	229	32.7	4	4	5	1.35557	0.000219059	23	0	0	0	0	0	1	6	2	2	3	5	4	0	0	0	0	0	5	0.392857	-2.54545	-1.34792	0.0250348	Blue
WP_011604321.1	FRAAL3172	hypothetical protein	0.391892	5.19943	30505	F207059.dat	Q21649_MS17-022_P243_#1	384	33.2	7	3	9	2.36027	0.000381416	72	0	1	0	1	1	1	11	11	12	10	13	11	0	6	0	7	5	5	0.391892	-2.55172	-1.35147	0.00118808	Blue
WP_050997049.1	FRAAL1956	NADPH:quinone oxidoreductase	0.390625	5.19698	35852	F207061.dat	Q21651_MS17-022_P244_#1	480	37.5	9	9	12	1.70144	0.00027495	61	0	1	1	1	0	0	11	7	10	9	13	8	0	6	6	7	0	0	0.390625	-2.56	-1.35614	0.00430776	Blue
WP_041941008.1	FRAAL5896	membrane protein	0.390244	5.0994	41275	F207059.dat	Q21649_MS17-022_P243_#1	537	17.8	7	7	9	3.00424	0.000485481	124	1	1	2	1	1	1	21	14	26	16	24	16	6	6	13	7	5	5	0.390244	-2.5625	-1.35755	0.000615091	Blue
WP_011607040.1	FRAAL5985	malate dehydrogenase	0.389831	4.64778	41810	F207058.dat	Q21648_MS17-022_P242_#2	620	23	6	6	9	1.33939	0.000216444	56	1	1	0	0	1	0	10	9	9	9	8	8	6	6	0	0	5	0	0.389831	-2.56522	-1.35908	0.00456692	Blue
WP_041939138.1	FRAAL2477	PPOX class F420-dependent enzyme	0.386364	8.19657	14823	F207062.dat	Q21652_MS17-022_P244_#2	408	50	8	6	9	5.86926	0.000948464	87	1	1	1	0	1	1	13	17	11	13	13	15	6	6	6	0	5	5	0.386364	-2.58824	-1.37197	3.70969e-05	Blue
WP_041939755.1	FRAAL5751	4-hydroxy-tetrahydrodipicolinate reductase	0.383178	5.21834	25765	F207061.dat	Q21651_MS17-022_P244_#1	643	67.2	11	11	11	4.15292	0.000671107	107	1	1	1	1	1	1	14	20	14	16	19	18	6	6	6	7	5	5	0.383178	-2.60976	-1.38391	6.40401e-05	Blue
WP_050997429.1	FRAAL4936	hypothetical protein	0.38	9.63127	20809	F207058.dat	Q21648_MS17-022_P242_#2	557	52.8	6	6	8	2.21058	0.000357227	46	1	0	0	1	0	0	7	9	7	6	8	7	6	0	0	7	0	0	0.38	-2.63158	-1.39593	0.0117474	Blue
WP_041940887.1	FRAAL5228	phosphopantothenoylcysteine decarboxylase	0.376812	6.52822	44860	F207057.dat	Q21647_MS17-022_P242_#1	425	26.7	10	10	14	1.49354	0.000241353	67	0	0	0	0	2	2	12	12	10	9	10	10	0	0	0	0	10	10	0.376812	-2.65385	-1.40808	0.0181819	Blue
WP_011607252.1	FRAAL6202	ATP-binding protein	0.376623	5.64267	46438	F207061.dat	Q21651_MS17-022_P244_#1	551	37.7	10	10	10	1.61506	0.000260991	75	1	2	0	0	0	1	12	13	12	11	12	11	6	12	0	0	0	5	0.376623	-2.65517	-1.40881	0.00932431	Blue
WP_041939710.1	FRAAL5462	TetR family transcriptional regulator	0.375	6.8433	19922	F207059.dat	Q21649_MS17-022_P243_#1	104	15.6	4	4	6	0.501958	8.11157e-05	10	0	0	0	0	0	0	1	2	4	0	2	1	0	0	0	0	0	0	0.375	-2.66667	-1.41504	0.030515	Blue
WP_011605036.1	FRAAL3901	FAD-dependent oxidoreductase	0.375	10.4381	59862	F207060.dat	Q21650_MS17-022_P243_#2	134	5.7	2	2	5	0.167051	2.69952e-05	10	0	0	0	0	0	0	2	3	1	2	2	0	0	0	0	0	0	0	0.375	-2.66667	-1.41504	0.0108199	Blue
WP_011603366.1	FRAAL2201	laccase	0.375	6.20751	23595	F207059.dat	Q21649_MS17-022_P243_#1	161	11	2	2	5	0.423819	6.84885e-05	10	0	0	0	0	0	0	3	1	2	0	2	2	0	0	0	0	0	0	0.375	-2.66667	-1.41504	0.0108199	Blue
WP_011605610.1	FRAAL4489	carboxylate-amine ligase	0.375	4.75993	92339	F207057.dat	Q21647_MS17-022_P242_#1	207	7	3	3	4	0.108297	1.75006e-05	10	0	0	0	0	0	0	4	2	0	1	2	1	0	0	0	0	0	0	0.375	-2.66667	-1.41504	0.030515	Blue
WP_041941065.1	FRAAL6235	nucleoside triphosphate hydrolase	0.375	4.8066	45602	F207058.dat	Q21648_MS17-022_P242_#2	141	13.3	2	2	4	0.219289	3.54368e-05	10	0	0	0	0	0	0	1	2	2	2	2	1	0	0	0	0	0	0	0.375	-2.66667	-1.41504	0.000521067	Blue
WP_041940052.1	FRAAL0321	short-chain dehydrogenase	0.375	5.33418	26698	F207058.dat	Q21648_MS17-022_P242_#2	187	15.9	3	3	4	0.37456	6.05284e-05	10	0	0	0	0	0	0	2	3	0	1	2	2	0	0	0	0	0	0	0.375	-2.66667	-1.41504	0.0108199	Blue
WP_050997452.1	FRAAL5922	hypothetical protein	0.375	6.83068	21572	F207058.dat	Q21648_MS17-022_P242_#2	128	14.9	2	2	4	0.463564	7.49113e-05	10	0	0	0	0	0	0	2	2	2	0	2	2	0	0	0	0	0	0	0.375	-2.66667	-1.41504	0.00410472	Blue
WP_011606245.1	FRAAL5139	hypothetical protein	0.375	5.79085	145149	F207062.dat	Q21652_MS17-022_P244_#2	157	4.2	3	3	4	0.0688947	1.11333e-05	10	0	0	0	0	0	0	1	1	3	1	1	3	0	0	0	0	0	0	0.375	-2.66667	-1.41504	0.0108199	Blue
WP_050997158.1	FRAAL3988	hypothetical protein	0.375	6.46795	48314	F207058.dat	Q21648_MS17-022_P242_#2	97	4.5	2	2	3	0.206979	3.34476e-05	10	0	0	0	0	0	0	2	2	1	1	2	2	0	0	0	0	0	0	0.375	-2.66667	-1.41504	0.000521067	Blue
WP_011606575.1	FRAAL5491	terpene synthase	0.375	4.52147	16427	F207058.dat	Q21648_MS17-022_P242_#2	83	15.6	2	2	3	0.608754	9.83738e-05	10	0	0	0	0	0	0	2	2	2	1	2	1	0	0	0	0	0	0	0.375	-2.66667	-1.41504	0.000521067	Blue
WP_011602874.1	FRAAL1687	hypothetical protein	0.375	4.79678	35955	F207057.dat	Q21647_MS17-022_P242_#1	127	10.7	3	3	3	0.278125	4.49447e-05	10	0	0	0	0	0	0	3	1	2	1	2	1	0	0	0	0	0	0	0.375	-2.66667	-1.41504	0.00410472	Blue
WP_011606593.1	FRAAL5509	ATPase	0.375	5.98172	119723	F207060.dat	Q21650_MS17-022_P243_#2	68	1.7	2	2	3	0.0835261	1.34977e-05	10	0	0	0	0	0	0	2	2	1	2	2	1	0	0	0	0	0	0	0.375	-2.66667	-1.41504	0.000521067	Blue
WP_041939105.1	FRAAL2319	hypothetical protein	0.375	6.43672	54468	F207057.dat	Q21647_MS17-022_P242_#1	142	5.1	3	3	3	0.183594	2.96686e-05	10	0	0	0	0	0	0	4	1	2	0	2	1	0	0	0	0	0	0	0.375	-2.66667	-1.41504	0.030515	Blue
WP_011601766.1	FRAAL0513	inorganic polyphosphate/ATP-NAD kinase	0.375	6.67635	33069	F207058.dat	Q21648_MS17-022_P242_#2	90	6.8	2	2	3	0.302398	4.88671e-05	10	0	0	0	0	0	0	2	2	2	1	2	1	0	0	0	0	0	0	0.375	-2.66667	-1.41504	0.000521067	Blue
WP_011603076.1	FRAAL1899	transcriptional regulator	0.375	10.1433	49413	F207062.dat	Q21652_MS17-022_P244_#2	65	3.2	2	2	3	0.202376	3.27037e-05	10	0	0	0	0	0	0	3	2	1	1	1	2	0	0	0	0	0	0	0.375	-2.66667	-1.41504	0.00410472	Blue
WP_011606729.1	FRAAL5652	LysR family transcriptional regulator	0.375	6.67462	36954	F207057.dat	Q21647_MS17-022_P242_#1	106	6.4	2	2	3	0.270607	4.37297e-05	10	0	0	0	0	0	0	2	2	1	2	1	2	0	0	0	0	0	0	0.375	-2.66667	-1.41504	0.000521067	Blue
WP_011606005.1	FRAAL4891	oxidoreductase	0.375	4.98627	31221	F207060.dat	Q21650_MS17-022_P243_#2	110	11.6	3	3	3	0.320297	5.17596e-05	10	0	0	0	0	0	0	1	2	1	3	1	2	0	0	0	0	0	0	0.375	-2.66667	-1.41504	0.00410472	Blue
WP_041941133.1	FRAAL6613	transcriptional regulator	0.375	5.71873	17572	F207062.dat	Q21652_MS17-022_P244_#2	66	11.5	2	2	3	0.569087	9.19638e-05	10	0	0	0	0	0	0	1	3	1	2	1	2	0	0	0	0	0	0	0.375	-2.66667	-1.41504	0.00410472	Blue
WP_011603584.1	FRAAL2426	aldose-1-epimerase	0.375	5.29318	32830	F207057.dat	Q21647_MS17-022_P242_#1	94	9.6	2	2	3	0.304599	4.92229e-05	10	0	0	0	0	0	0	2	1	1	2	2	2	0	0	0	0	0	0	0.375	-2.66667	-1.41504	0.000521067	Blue
WP_011606948.1	FRAAL5887	hypothetical protein	0.375	5.88092	29091	F207062.dat	Q21652_MS17-022_P244_#2	71	7.5	2	2	2	0.343749	5.55494e-05	10	0	0	0	0	0	0	2	2	2	1	1	2	0	0	0	0	0	0	0.375	-2.66667	-1.41504	0.000521067	Blue
WP_011602591.1	FRAAL1395	hypothetical protein	0.375	5.36704	8831	F207059.dat	Q21649_MS17-022_P243_#1	166	33.7	2	2	2	1.13237	0.00018299	10	0	0	0	0	0	0	2	1	2	2	1	2	0	0	0	0	0	0	0.375	-2.66667	-1.41504	0.000521067	Blue
WP_011606647.1	FRAAL5563	hypothetical protein	0.375	5.91062	171684	F207061.dat	Q21651_MS17-022_P244_#1	83	1.1	2	2	2	0.0582465	9.41257e-06	10	0	0	0	0	0	0	1	2	1	2	2	2	0	0	0	0	0	0	0.375	-2.66667	-1.41504	0.000521067	Blue
WP_011602205.1	FRAAL0978	hypothetical protein	0.375	5.27882	32901	F207058.dat	Q21648_MS17-022_P242_#2	147	4.6	2	2	2	0.303942	4.91167e-05	10	0	0	0	0	0	0	1	2	2	2	2	1	0	0	0	0	0	0	0.375	-2.66667	-1.41504	0.000521067	Blue
WP_011603383.1	FRAAL2214	hypothetical protein, partial	0.375	6.58306	24830	F207058.dat	Q21648_MS17-022_P242_#2	134	23.9	2	2	2	0.402739	6.5082e-05	10	0	0	0	0	0	0	1	2	2	0	2	3	0	0	0	0	0	0	0.375	-2.66667	-1.41504	0.0108199	Blue
WP_041938999.1	FRAAL1816	hypothetical protein	0.375	5.11524	14137	F207060.dat	Q21650_MS17-022_P243_#2	183	28.8	2	2	2	0.707364	0.000114309	10	0	0	0	0	0	0	1	1	2	2	2	2	0	0	0	0	0	0	0.375	-2.66667	-1.41504	0.000521067	Blue
WP_011606804.1	FRAAL5730	ferritin	0.375	5.0492	17287	F207062.dat	Q21652_MS17-022_P244_#2	117	16.8	2	2	2	0.578469	9.34799e-05	10	0	0	0	0	0	0	2	2	0	2	2	2	0	0	0	0	0	0	0.375	-2.66667	-1.41504	0.00410472	Blue
WP_011606663.1	FRAAL5580	CRISPR-associated protein	0.375	7.95596	38409	F207061.dat	Q21651_MS17-022_P244_#1	83	5.1	2	2	2	0.260356	4.20731e-05	10	0	0	0	0	0	0	2	1	1	2	2	2	0	0	0	0	0	0	0.375	-2.66667	-1.41504	0.000521067	Blue
WP_050997315.1	FRAAL0777	FMN reductase	0.375	5.06479	17382	F207058.dat	Q21648_MS17-022_P242_#2	116	6.3	2	2	2	0.575308	9.2969e-05	10	0	0	0	0	0	0	1	3	1	2	1	2	0	0	0	0	0	0	0.375	-2.66667	-1.41504	0.00410472	Blue
WP_011607196.1	FRAAL6146	hypothetical protein	0.375	4.94906	18818	F207059.dat	Q21649_MS17-022_P243_#1	195	19.8	2	2	2	0.531406	8.58745e-05	10	0	0	0	0	0	0	1	2	2	2	2	1	0	0	0	0	0	0	0.375	-2.66667	-1.41504	0.000521067	Blue
WP_041939932.1	FRAAL6612	XRE family transcriptional regulator	0.375	6.4519	29700	F207058.dat	Q21648_MS17-022_P242_#2	84	5.8	2	2	2	0.3367	5.44103e-05	10	0	0	0	0	0	0	2	2	2	2	1	1	0	0	0	0	0	0	0.375	-2.66667	-1.41504	0.000521067	Blue
WP_041940167.1	FRAAL1060	hypothetical protein	0.375	5.53542	16231	F207059.dat	Q21649_MS17-022_P243_#1	234	43.4	4	4	4	1.66348	0.000268817	27	1	0	0	0	0	0	4	3	6	5	4	4	6	0	0	0	0	0	0.375	-2.66667	-1.41504	0.0189605	Blue
WP_011606523.1	FRAAL5442	hypothetical protein	0.375	5.25075	42607	F207058.dat	Q21648_MS17-022_P242_#2	484	27.1	9	9	14	1.03269	0.000166882	44	0	0	0	1	0	1	9	9	5	5	7	7	0	0	0	7	0	5	0.375	-2.66667	-1.41504	0.00994746	Blue
WP_041938940.1	FRAAL1556	ABC transporter substrate-binding protein	0.372263	5.29732	35145	F207058.dat	Q21648_MS17-022_P242_#2	788	49.1	12	12	15	3.95504	0.00063913	139	1	3	0	0	1	3	23	24	20	23	21	20	6	18	0	0	5	16	0.372263	-2.68627	-1.42561	0.0056447	Blue
WP_009740521.1	FRAAL1088	50S ribosomal protein L16	0.371429	11.2699	15426	F207060.dat	Q21650_MS17-022_P243_#2	418	49.3	5	5	6	9.20524	0.00148755	142	1	2	1	1	1	2	19	25	25	23	19	23	6	12	6	7	5	10	0.371429	-2.69231	-1.42884	3.08844e-06	Blue
WP_041939516.1	FRAAL4482	hypothetical protein	0.366667	4.7267	20375	F207061.dat	Q21651_MS17-022_P244_#1	382	41.8	6	6	6	2.79755	0.00045208	57	0	1	0	0	1	1	7	10	10	7	11	9	0	6	0	0	5	5	0.366667	-2.72727	-1.44746	0.00184311	Blue
WP_011601572.1	FRAAL0316	3-ketoacyl-ACP reductase	0.363636	4.92861	30949	F207060.dat	Q21650_MS17-022_P243_#2	257	18.1	5	5	7	0.904714	0.000146201	28	1	0	0	0	0	0	5	4	5	5	4	4	6	0	0	0	0	0	0.363636	-2.75	-1.45943	0.0162993	Blue
WP_011603108.1	FRAAL1935	phosphoglucomutase	0.363636	5.20419	56747	F207057.dat	Q21647_MS17-022_P242_#1	767	33	12	12	14	1.32166	0.000213578	75	1	0	1	0	1	1	20	14	10	11	9	7	6	0	6	0	5	5	0.363636	-2.75	-1.45943	0.00580052	Blue
WP_009740532.1	FRAAL1076	30S ribosomal protein S12	0.3625	11.4633	13803	F207057.dat	Q21647_MS17-022_P242_#1	329	56.5	7	7	7	5.65095	0.000913186	78	0	0	1	1	1	1	15	12	14	10	13	10	0	0	6	7	5	5	0.3625	-2.75862	-1.46395	0.000349275	Blue
WP_011607895.1	FRAAL6860	inositol-3-phosphate synthase	0.361607	5.07261	38832	F207061.dat	Q21651_MS17-022_P244_#1	1290	64.7	19	19	22	5.9487	0.000961303	231	2	2	2	2	1	4	35	41	31	34	40	37	11	12	13	13	5	21	0.361607	-2.76543	-1.4675	6.35828e-06	Blue
WP_011603262.1	FRAAL2096	3-hydroxyacyl-CoA dehydrogenase	0.360294	5.18358	74819	F207058.dat	Q21648_MS17-022_P242_#2	882	29.8	18	18	23	1.84445	0.000298061	138	1	2	0	0	3	2	25	29	19	16	20	21	6	12	0	0	15	10	0.360294	-2.77551	-1.47275	0.00130169	Blue
WP_011607137.1	FRAAL6085	sodium:proton antiporter	0.357977	6.08999	40158	F207059.dat	Q21649_MS17-022_P243_#1	1087	56.3	18	18	18	6.62384	0.0010704	266	4	3	3	1	2	2	38	40	46	40	44	43	22	18	19	7	10	10	0.357977	-2.79348	-1.48206	1.71476e-05	Blue
WP_041939099.1	FRAAL2292	hypothetical protein	0.354839	4.20838	42528	F207062.dat	Q21652_MS17-022_P244_#2	361	16.7	4	4	4	0.611362	9.87953e-05	26	0	0	0	0	1	0	3	3	4	4	5	6	0	0	0	0	5	0	0.354839	-2.81818	-1.49476	0.00849318	Blue
WP_011606861.1	FRAAL5789	50S ribosomal protein L19	0.35443	10.8877	13500	F207061.dat	Q21651_MS17-022_P244_#1	525	66.1	11	11	12	18.1481	0.00293272	245	2	3	1	1	3	4	35	40	38	40	39	39	11	18	6	7	15	21	0.35443	-2.82143	-1.49643	6.48177e-05	Blue
WP_041939151.1	FRAAL2545	non-ribosomal peptide synthetase	0.353591	5.13139	277990	F207057.dat	Q21647_MS17-022_P242_#1	1591	18.3	36	25	49	0.665492	0.000107543	185	1	1	2	2	2	2	42	39	11	16	33	34	6	6	13	13	10	10	0.353591	-2.82812	-1.49985	0.0119202	Blue
WP_011605582.1	FRAAL4459	transcriptional regulator	0.352941	6.03392	120867	F207057.dat	Q21647_MS17-022_P242_#1	111	2.5	3	3	6	0.0910091	1.4707e-05	11	0	0	0	0	0	0	3	1	2	1	2	2	0	0	0	0	0	0	0.352941	-2.83333	-1.5025	0.00189425	Blue
WP_050997208.1	FRAAL4899	ATPase	0.352941	5.8294	140241	F207061.dat	Q21651_MS17-022_P244_#1	124	3.1	3	3	6	0.0784364	1.26752e-05	11	0	0	0	0	0	0	1	0	1	3	3	3	0	0	0	0	0	0	0.352941	-2.83333	-1.5025	0.0197037	Blue
WP_011606656.1	FRAAL5572	hypothetical protein	0.352941	5.381	91865	F207059.dat	Q21649_MS17-022_P243_#1	191	5.9	4	4	6	0.119741	1.935e-05	11	0	0	0	0	0	0	1	0	4	3	2	1	0	0	0	0	0	0	0.352941	-2.83333	-1.5025	0.0283967	Blue
WP_050996974.1	FRAAL0373	hypothetical protein	0.352941	5.88445	23686	F207062.dat	Q21652_MS17-022_P244_#2	206	27.4	4	4	5	0.464409	7.5048e-05	11	0	0	0	0	0	0	3	2	1	0	1	4	0	0	0	0	0	0	0.352941	-2.83333	-1.5025	0.0283967	Blue
WP_050997191.1	FRAAL4598	hypothetical protein	0.352941	7.32176	88201	F207059.dat	Q21649_MS17-022_P243_#1	85	2.7	2	2	5	0.124715	2.01538e-05	11	0	0	0	0	0	0	3	2	3	1	2	0	0	0	0	0	0	0	0.352941	-2.83333	-1.5025	0.0121069	Blue
WP_011604636.1	FRAAL3493	diterpenoid dioxygenase	0.352941	5.2806	41301	F207058.dat	Q21648_MS17-022_P242_#2	150	12.2	3	3	4	0.266337	4.30398e-05	11	0	0	0	0	0	0	2	3	1	2	2	1	0	0	0	0	0	0	0.352941	-2.83333	-1.5025	0.00189425	Blue
WP_011605866.1	FRAAL4751	TetR family transcriptional regulator	0.352941	5.08426	19870	F207057.dat	Q21647_MS17-022_P242_#1	225	23.1	3	3	4	0.553598	8.94608e-05	11	0	0	0	0	0	0	3	2	1	2	2	1	0	0	0	0	0	0	0.352941	-2.83333	-1.5025	0.00189425	Blue
WP_011603358.1	FRAAL2193	phospho-N-acetylmuramoyl-pentapeptide transferase	0.352941	9.19315	37699	F207059.dat	Q21649_MS17-022_P243_#1	123	5.1	3	3	4	0.291785	4.71521e-05	11	0	0	0	0	0	0	3	1	3	2	1	1	0	0	0	0	0	0	0.352941	-2.83333	-1.5025	0.00601559	Blue
WP_011601372.1	FRAAL0106	pyridoxine/pyridoxamine 5'-phosphate oxidase	0.352941	9.77378	26573	F207059.dat	Q21649_MS17-022_P243_#1	165	19.5	4	3	4	0.413954	6.68944e-05	11	0	0	0	0	0	0	2	1	4	1	2	1	0	0	0	0	0	0	0.352941	-2.83333	-1.5025	0.0121069	Blue
WP_011603888.1	FRAAL2736	hypothetical protein	0.352941	8.82618	30391	F207061.dat	Q21651_MS17-022_P244_#1	72	9.4	2	2	4	0.361949	5.84905e-05	11	0	0	0	0	0	0	2	1	2	2	2	2	0	0	0	0	0	0	0.352941	-2.83333	-1.5025	0.000108052	Blue
WP_011602407.1	FRAAL1204	amidohydrolase	0.352941	5.84003	42320	F207060.dat	Q21650_MS17-022_P243_#2	126	7.9	2	2	4	0.259924	4.20034e-05	11	0	0	0	0	0	0	2	1	2	2	2	2	0	0	0	0	0	0	0.352941	-2.83333	-1.5025	0.000108052	Blue
WP_041938945.1	FRAAL1563	ATPase	0.352941	5.77179	114182	F207057.dat	Q21647_MS17-022_P242_#1	115	2.6	3	3	4	0.0963374	1.5568e-05	11	0	0	0	0	0	0	3	1	2	2	2	1	0	0	0	0	0	0	0.352941	-2.83333	-1.5025	0.00189425	Blue
WP_011606203.1	FRAAL5095	arsenic-transporting ATPase	0.352941	5.08176	42422	F207058.dat	Q21648_MS17-022_P242_#2	98	10.9	3	3	4	0.259299	4.19025e-05	11	0	0	0	0	0	0	1	3	1	2	1	3	0	0	0	0	0	0	0.352941	-2.83333	-1.5025	0.00601559	Blue
WP_041939833.1	FRAAL6149	exodeoxyribonuclease VII large subunit	0.352941	10.8527	43089	F207059.dat	Q21649_MS17-022_P243_#1	103	5.9	2	2	3	0.255286	4.12538e-05	11	0	0	0	0	0	0	2	2	2	2	2	1	0	0	0	0	0	0	0.352941	-2.83333	-1.5025	0.000108052	Blue
WP_011601531.1	FRAAL0271	ABC transporter	0.352941	6.09955	85519	F207059.dat	Q21649_MS17-022_P243_#1	123	4.4	3	3	3	0.128626	2.07859e-05	11	0	0	0	0	0	0	2	2	3	2	1	1	0	0	0	0	0	0	0.352941	-2.83333	-1.5025	0.00189425	Blue
WP_041939937.1	FRAAL6642	MerR family transcriptional regulator	0.352941	10.5928	20599	F207062.dat	Q21652_MS17-022_P244_#2	140	17	3	3	3	0.534007	8.62948e-05	11	0	0	0	0	0	0	2	1	2	2	1	3	0	0	0	0	0	0	0.352941	-2.83333	-1.5025	0.00189425	Blue
WP_050997351.1	FRAAL2311	formyltetrahydrofolate deformylase	0.352941	6.33448	33163	F207060.dat	Q21650_MS17-022_P243_#2	120	10.1	3	3	3	0.331695	5.36015e-05	11	0	0	0	0	0	0	1	1	2	3	3	1	0	0	0	0	0	0	0.352941	-2.83333	-1.5025	0.00601559	Blue
WP_050997143.1	FRAAL3673	hypothetical protein	0.352941	5.90582	38436	F207058.dat	Q21648_MS17-022_P242_#2	110	13.1	2	2	3	0.28619	4.62479e-05	11	0	0	0	0	0	0	2	2	1	2	2	2	0	0	0	0	0	0	0.352941	-2.83333	-1.5025	0.000108052	Blue
WP_050997300.1	FRAAL0070	2-oxoisovalerate dehydrogenase	0.352941	5.13589	33939	F207062.dat	Q21652_MS17-022_P244_#2	168	9.5	2	2	3	0.324111	5.23759e-05	11	0	0	0	0	0	0	2	2	1	2	2	2	0	0	0	0	0	0	0.352941	-2.83333	-1.5025	0.000108052	Blue
WP_041938953.1	FRAAL1618	hypothetical protein	0.352941	9.97892	17167	F207061.dat	Q21651_MS17-022_P244_#1	114	18	3	3	3	0.640764	0.000103547	11	0	0	0	0	0	0	2	1	2	0	4	2	0	0	0	0	0	0	0.352941	-2.83333	-1.5025	0.0197037	Blue
WP_011604317.1	FRAAL3168	Fur family transcriptional regulator	0.352941	6.18854	15747	F207057.dat	Q21647_MS17-022_P242_#1	64	17.6	2	2	3	0.698546	0.000112884	11	0	0	0	0	0	0	3	3	0	2	1	2	0	0	0	0	0	0	0.352941	-2.83333	-1.5025	0.0121069	Blue
WP_011605014.1	FRAAL3879	TetR family transcriptional regulator	0.352941	5.84933	25832	F207062.dat	Q21652_MS17-022_P244_#2	76	7.7	2	2	3	0.425828	6.88133e-05	11	0	0	0	0	0	0	2	2	2	1	2	2	0	0	0	0	0	0	0.352941	-2.83333	-1.5025	0.000108052	Blue
WP_041940162.1	FRAAL1022	ferredoxin-NADP reductase	0.352941	5.47096	35116	F207062.dat	Q21652_MS17-022_P244_#2	88	6	2	2	3	0.313248	5.06204e-05	11	0	0	0	0	0	0	3	2	2	1	1	2	0	0	0	0	0	0	0.352941	-2.83333	-1.5025	0.00189425	Blue
WP_050997246.1	FRAAL5715	amino acid ABC transporter permease	0.352941	9.60213	22861	F207062.dat	Q21652_MS17-022_P244_#2	86	16.3	3	3	3	0.481169	7.77563e-05	11	0	0	0	0	0	0	1	2	2	2	1	3	0	0	0	0	0	0	0.352941	-2.83333	-1.5025	0.00189425	Blue
WP_041941162.1	FRAAL6875	GCN5 family acetyltransferase	0.352941	5.79949	23388	F207061.dat	Q21651_MS17-022_P244_#1	78	17.9	3	3	3	0.470327	7.60042e-05	11	0	0	0	0	0	0	1	2	1	2	3	2	0	0	0	0	0	0	0.352941	-2.83333	-1.5025	0.00189425	Blue
WP_011606260.1	FRAAL5156	lipoyltransferase	0.352941	5.86354	26207	F207062.dat	Q21652_MS17-022_P244_#2	90	16.8	3	3	3	0.419735	6.78287e-05	11	0	0	0	0	0	0	2	2	1	1	2	3	0	0	0	0	0	0	0.352941	-2.83333	-1.5025	0.00189425	Blue
WP_041940321.1	FRAAL2011	membrane protein	0.352941	4.54099	47586	F207057.dat	Q21647_MS17-022_P242_#1	102	7.1	2	2	2	0.23116	3.73552e-05	11	0	0	0	0	0	0	2	1	2	2	2	2	0	0	0	0	0	0	0.352941	-2.83333	-1.5025	0.000108052	Blue
WP_011607612.1	FRAAL6573	DEAD/DEAH box helicase	0.352941	6.44643	87986	F207060.dat	Q21650_MS17-022_P243_#2	76	1.9	2	2	2	0.12502	2.02031e-05	11	0	0	0	0	0	0	2	2	2	2	1	2	0	0	0	0	0	0	0.352941	-2.83333	-1.5025	0.000108052	Blue
WP_011605681.1	FRAAL4564	ArsR family transcriptional regulator	0.352941	6.31342	30732	F207057.dat	Q21647_MS17-022_P242_#1	58	5.4	2	2	2	0.357933	5.78415e-05	11	0	0	0	0	0	0	2	1	2	1	2	3	0	0	0	0	0	0	0.352941	-2.83333	-1.5025	0.00189425	Blue
WP_011605707.1	FRAAL4591	hypothetical protein	0.352941	5.63239	47364	F207059.dat	Q21649_MS17-022_P243_#1	126	5.8	2	2	2	0.232244	3.75303e-05	11	0	0	0	0	0	0	2	2	3	2	1	1	0	0	0	0	0	0	0.352941	-2.83333	-1.5025	0.00189425	Blue
WP_041940635.1	FRAAL3808	amino acid transporter	0.352941	6.10441	69180	F207058.dat	Q21648_MS17-022_P242_#2	112	6.4	2	2	2	0.159005	2.56951e-05	11	0	0	0	0	0	0	3	2	3	1	1	1	0	0	0	0	0	0	0.352941	-2.83333	-1.5025	0.00601559	Blue
WP_041940469.1	FRAAL2861	haloacid dehalogenase	0.352941	4.71367	28785	F207062.dat	Q21652_MS17-022_P244_#2	85	8.5	2	2	2	0.382143	6.17539e-05	11	0	0	0	0	0	0	2	2	1	2	2	2	0	0	0	0	0	0	0.352941	-2.83333	-1.5025	0.000108052	Blue
WP_011604670.1	FRAAL3529	ABC transporter	0.352941	7.25188	95869	F207061.dat	Q21651_MS17-022_P244_#1	75	3.1	2	2	2	0.11474	1.85418e-05	11	0	0	0	0	0	0	2	3	1	1	3	1	0	0	0	0	0	0	0.352941	-2.83333	-1.5025	0.00601559	Blue
WP_011604494.1	FRAAL3347	hypothetical protein	0.352941	5.39659	27251	F207057.dat	Q21647_MS17-022_P242_#1	93	11	2	2	2	0.403655	6.52301e-05	11	0	0	0	0	0	0	2	2	1	2	2	2	0	0	0	0	0	0	0.352941	-2.83333	-1.5025	0.000108052	Blue
WP_041939529.1	FRAAL4528	hydroxyglutarate oxidase	0.349432	9.29272	45687	F207060.dat	Q21650_MS17-022_P243_#2	1342	68.4	28	28	30	8.03292	0.00129811	367	2	4	1	3	6	5	50	52	61	62	63	58	11	24	6	20	30	26	0.349432	-2.86179	-1.51692	2.16978e-05	Blue
WP_011603087.1	FRAAL1912	ATP-dependent Clp protease ATP-binding subunit ClpX	0.348993	5.17321	46977	F207057.dat	Q21647_MS17-022_P242_#1	868	39.8	14	14	16	3.21434	0.000519433	151	1	0	2	1	3	1	23	23	23	27	26	21	6	0	13	7	15	5	0.348993	-2.86538	-1.51873	0.000367802	Blue
WP_011607772.1	FRAAL6735	1,4-dihydroxy-6-naphthoate synthase	0.342857	4.87054	29938	F207061.dat	Q21651_MS17-022_P244_#1	240	14.2	4	4	5	1.00207	0.000161933	30	0	0	1	0	0	0	5	2	6	4	6	6	0	0	6	0	0	0	0.342857	-2.91667	-1.54432	0.0113088	Blue
WP_041938603.1	FRAAL0067	hypothetical protein	0.342857	4.86681	14117	F207057.dat	Q21647_MS17-022_P242_#1	134	40	2	2	4	2.1251	0.000343413	30	1	0	0	0	0	0	5	5	6	5	4	4	6	0	0	0	0	0	0.342857	-2.91667	-1.54432	0.0107276	Blue
WP_011606080.1	FRAAL4966	prolipoprotein diacylglyceryl transferase	0.342105	6.39015	39857	F207061.dat	Q21651_MS17-022_P244_#1	192	11.9	5	5	6	0.82796	0.000133797	33	0	0	0	1	0	0	5	5	4	5	7	6	0	0	0	7	0	0	0.342105	-2.92308	-1.54749	0.014223	Blue
WP_041938732.1	FRAAL0602	aldo/keto reductase	0.339286	5.16503	35386	F207058.dat	Q21648_MS17-022_P242_#2	208	22.2	6	6	7	1.46951	0.000237471	52	1	0	0	1	0	0	8	12	7	8	7	8	6	0	0	7	0	0	0.339286	-2.94737	-1.55943	0.00464231	Blue
WP_011605531.1	FRAAL4407	DNA polymerase III subunit alpha	0.33871	5.43048	130090	F207059.dat	Q21649_MS17-022_P243_#1	501	11.2	11	11	14	0.453532	7.32902e-05	59	0	0	0	0	2	1	8	9	11	10	9	9	0	0	0	0	10	5	0.33871	-2.95238	-1.56188	0.00927463	Blue
WP_041940835.1	FRAAL4883	acyl-CoA dehydrogenase	0.333333	5.04163	36457	F207058.dat	Q21648_MS17-022_P242_#2	143	8.9	2	2	5	0.329155	5.3191e-05	12	0	0	0	0	0	0	3	2	1	3	2	1	0	0	0	0	0	0	0.333333	-3	-1.58496	0.00276496	Blue
WP_011607172.1	FRAAL6120	hypothetical protein	0.333333	6.15787	29461	F207057.dat	Q21647_MS17-022_P242_#1	115	20.6	4	4	5	0.407318	6.58221e-05	12	0	0	0	0	0	0	4	2	0	3	2	1	0	0	0	0	0	0	0.333333	-3	-1.58496	0.0179629	Blue
WP_011603201.1	FRAAL2029	glycosyl transferase family 1	0.333333	9.36761	41809	F207062.dat	Q21652_MS17-022_P244_#2	91	6.9	3	3	5	0.28702	4.6382e-05	12	0	0	0	0	0	0	2	2	2	1	2	3	0	0	0	0	0	0	0.333333	-3	-1.58496	0.000573245	Blue
WP_041938834.1	FRAAL1006	hypothetical protein	0.333333	5.99185	53596	F207060.dat	Q21650_MS17-022_P243_#2	97	9.3	3	3	5	0.223897	3.61815e-05	12	0	0	0	0	0	0	1	2	3	3	1	2	0	0	0	0	0	0	0.333333	-3	-1.58496	0.00276496	Blue
WP_011602178.1	FRAAL0949	hypothetical protein	0.333333	4.75533	17716	F207060.dat	Q21650_MS17-022_P243_#2	128	22.6	3	3	5	0.677354	0.00010946	12	0	0	0	0	0	0	1	3	1	3	3	1	0	0	0	0	0	0	0.333333	-3	-1.58496	0.00656627	Blue
WP_011606733.1	FRAAL5656	D-amino acid dehydrogenase	0.333333	9.08636	45202	F207061.dat	Q21651_MS17-022_P244_#1	106	9.3	3	3	4	0.265475	4.29004e-05	12	0	0	0	0	0	0	1	2	2	2	3	2	0	0	0	0	0	0	0.333333	-3	-1.58496	0.000573245	Blue
WP_011607117.1	FRAAL6065	hypothetical protein	0.333333	6.51487	24323	F207062.dat	Q21652_MS17-022_P244_#2	80	14.2	3	3	4	0.49336	7.97264e-05	12	0	0	0	0	0	0	1	2	2	2	2	3	0	0	0	0	0	0	0.333333	-3	-1.58496	0.000573245	Blue
WP_041940970.1	FRAAL5638	hypothetical protein	0.333333	6.04399	13212	F207061.dat	Q21651_MS17-022_P244_#1	67	14.6	2	2	4	0.908265	0.000146774	12	0	0	0	0	0	0	3	2	3	0	3	1	0	0	0	0	0	0	0.333333	-3	-1.58496	0.0117248	Blue
WP_011603050.1	FRAAL1873	acetyltransferase	0.333333	11.2057	16862	F207057.dat	Q21647_MS17-022_P242_#1	198	24	3	3	4	0.711659	0.000115003	12	0	0	0	0	0	0	3	2	2	2	1	2	0	0	0	0	0	0	0.333333	-3	-1.58496	0.000573245	Blue
WP_011601378.1	FRAAL0113	LuxR family transcriptional regulator	0.333333	6.60356	26836	F207058.dat	Q21648_MS17-022_P242_#2	111	12.1	3	3	4	0.447161	7.22606e-05	12	0	0	0	0	0	0	1	3	3	2	2	1	0	0	0	0	0	0	0.333333	-3	-1.58496	0.00276496	Blue
WP_050997204.1	FRAAL4842	hypothetical protein	0.333333	5.47587	46557	F207060.dat	Q21650_MS17-022_P243_#2	118	10.2	2	2	4	0.257749	4.16518e-05	12	0	0	0	0	0	0	3	2	2	3	1	1	0	0	0	0	0	0	0.333333	-3	-1.58496	0.00276496	Blue
WP_011605857.1	FRAAL4742	F420-dependent oxidoreductase	0.333333	4.81421	29668	F207059.dat	Q21649_MS17-022_P243_#1	172	9.9	3	3	4	0.404476	6.53628e-05	12	0	0	0	0	0	0	3	1	3	1	3	1	0	0	0	0	0	0	0.333333	-3	-1.58496	0.00656627	Blue
WP_041938697.1	FRAAL0457	CRISPR-associated protein Cas7	0.333333	11.1293	27683	F207061.dat	Q21651_MS17-022_P244_#1	152	17.5	4	4	4	0.433479	7.00497e-05	12	0	0	0	0	0	0	3	1	1	2	4	1	0	0	0	0	0	0	0.333333	-3	-1.58496	0.0117248	Blue
WP_011606421.1	FRAAL5334	histidine kinase	0.333333	5.21011	84141	F207058.dat	Q21648_MS17-022_P242_#2	119	3.7	2	2	4	0.142618	2.30468e-05	12	0	0	0	0	0	0	2	2	2	2	2	2	0	0	0	0	0	0	0.333333	-3	-1.58496	0	Blue
WP_011607618.1	FRAAL6581	DNA polymerase III subunit delta	0.333333	7.02247	42889	F207061.dat	Q21651_MS17-022_P244_#1	108	10.6	3	3	4	0.279792	4.5214e-05	12	0	0	0	0	0	0	2	2	1	2	3	2	0	0	0	0	0	0	0.333333	-3	-1.58496	0.000573245	Blue
WP_011607682.1	FRAAL6645	pseudouridine-5'-phosphate glycosidase	0.333333	4.80379	36931	F207062.dat	Q21652_MS17-022_P244_#2	174	10.2	2	2	4	0.32493	5.25083e-05	12	0	0	0	0	0	0	1	4	1	2	2	2	0	0	0	0	0	0	0.333333	-3	-1.58496	0.00656627	Blue
WP_011601710.1	FRAAL0454	CRISPR-associated protein Cse2	0.333333	11.2784	17724	F207058.dat	Q21648_MS17-022_P242_#2	150	20.3	2	2	4	0.677048	0.00010941	12	0	0	0	0	0	0	1	3	3	2	2	1	0	0	0	0	0	0	0.333333	-3	-1.58496	0.00276496	Blue
WP_011607786.1	FRAAL6750	hypothetical protein	0.333333	10.8342	17976	F207062.dat	Q21652_MS17-022_P244_#2	173	36.4	4	4	4	0.667557	0.000107876	12	0	0	0	0	0	0	2	1	2	1	2	4	0	0	0	0	0	0	0.333333	-3	-1.58496	0.00656627	Blue
WP_041939512.1	FRAAL4464	hypothetical protein	0.333333	5.76504	16622	F207057.dat	Q21647_MS17-022_P242_#1	101	29.8	4	4	4	0.721935	0.000116664	12	0	0	0	0	0	0	4	3	1	1	1	2	0	0	0	0	0	0	0.333333	-3	-1.58496	0.0117248	Blue
WP_011602394.1	FRAAL1191	serine/threonine protein kinase	0.333333	6.29727	68550	F207060.dat	Q21650_MS17-022_P243_#2	97	6.4	2	2	3	0.175055	2.82886e-05	12	0	0	0	0	0	0	3	1	4	2	1	1	0	0	0	0	0	0	0.333333	-3	-1.58496	0.0117248	Blue
WP_011604440.1	FRAAL3292	serine/threonine protein kinase	0.333333	6.17914	69707	F207057.dat	Q21647_MS17-022_P242_#1	162	4.3	2	2	3	0.172149	2.78191e-05	12	0	0	0	0	0	0	2	2	1	2	2	3	0	0	0	0	0	0	0.333333	-3	-1.58496	0.000573245	Blue
WP_011601990.1	FRAAL0749	flagellar motor protein MotB	0.333333	5.32533	19422	F207061.dat	Q21651_MS17-022_P244_#1	128	15.6	2	2	3	0.617856	9.98447e-05	12	0	0	0	0	0	0	2	1	3	2	3	1	0	0	0	0	0	0	0.333333	-3	-1.58496	0.00276496	Blue
WP_011602037.1	FRAAL0801	molecular chaperone Tir	0.333333	5.66117	58345	F207057.dat	Q21647_MS17-022_P242_#1	149	4.9	3	3	3	0.205673	3.32365e-05	12	0	0	0	0	0	0	4	1	3	1	3	0	0	0	0	0	0	0	0.333333	-3	-1.58496	0.025031	Blue
WP_011605862.1	FRAAL4747	stress protein	0.333333	6.79413	32082	F207062.dat	Q21652_MS17-022_P244_#2	147	10.1	3	3	3	0.374042	6.04446e-05	12	0	0	0	0	0	0	2	2	2	1	2	3	0	0	0	0	0	0	0.333333	-3	-1.58496	0.000573245	Blue
WP_011603630.1	FRAAL2473	antibiotic biosynthesis monooxygenase	0.333333	5.01347	28953	F207058.dat	Q21648_MS17-022_P242_#2	87	15.2	3	3	3	0.414465	6.6977e-05	12	0	0	0	0	0	0	2	3	3	0	1	3	0	0	0	0	0	0	0.333333	-3	-1.58496	0.0117248	Blue
WP_011602492.1	FRAAL1293	glyoxalase	0.333333	5.66966	13634	F207057.dat	Q21647_MS17-022_P242_#1	120	20.6	2	2	3	0.880153	0.000142232	12	0	0	0	0	0	0	2	2	2	2	2	2	0	0	0	0	0	0	0.333333	-3	-1.58496	0	Blue
WP_011605427.1	FRAAL4301	DNA mismatch repair protein MutT	0.333333	4.97942	17212	F207062.dat	Q21652_MS17-022_P244_#2	118	36.3	3	3	3	0.697188	0.000112665	12	0	0	0	0	0	0	2	2	2	1	2	3	0	0	0	0	0	0	0.333333	-3	-1.58496	0.000573245	Blue
WP_011602165.1	FRAAL0935	mycothiol acetyltransferase	0.333333	5.5869	35388	F207057.dat	Q21647_MS17-022_P242_#1	134	16.5	3	3	3	0.339098	5.47978e-05	12	0	0	0	0	0	0	3	1	2	1	3	2	0	0	0	0	0	0	0.333333	-3	-1.58496	0.00276496	Blue
WP_011603960.1	FRAAL2809	xylanase	0.333333	6.06607	20612	F207057.dat	Q21647_MS17-022_P242_#1	80	11.9	2	2	3	0.582185	9.40804e-05	12	0	0	0	0	0	0	3	2	2	2	2	1	0	0	0	0	0	0	0.333333	-3	-1.58496	0.000573245	Blue
WP_041938949.1	FRAAL1589	helicase	0.333333	5.36847	95277	F207060.dat	Q21650_MS17-022_P243_#2	138	3	2	2	3	0.125949	2.03531e-05	12	0	0	0	0	0	0	2	1	3	2	2	2	0	0	0	0	0	0	0.333333	-3	-1.58496	0.000573245	Blue
WP_011603981.1	FRAAL2830	GntR family transcriptional regulator	0.333333	7.15706	24588	F207061.dat	Q21651_MS17-022_P244_#1	161	17.2	3	3	3	0.488043	7.88671e-05	12	0	0	0	0	0	0	2	1	2	2	3	2	0	0	0	0	0	0	0.333333	-3	-1.58496	0.000573245	Blue
WP_041940391.1	FRAAL2471	reductase	0.333333	5.5273	28214	F207058.dat	Q21648_MS17-022_P242_#2	210	21.1	3	3	3	0.425321	6.87313e-05	12	0	0	0	0	0	0	2	3	2	2	1	2	0	0	0	0	0	0	0.333333	-3	-1.58496	0.000573245	Blue
WP_011601612.1	FRAAL0355	glycosyl transferase family 1	0.333333	9.93352	49382	F207062.dat	Q21652_MS17-022_P244_#2	139	7.2	3	3	3	0.243004	3.92691e-05	12	0	0	0	0	0	0	1	2	1	3	1	4	0	0	0	0	0	0	0.333333	-3	-1.58496	0.0117248	Blue
WP_041938901.1	FRAAL1382	hypothetical protein	0.333333	5.40927	34453	F207058.dat	Q21648_MS17-022_P242_#2	96	19.1	3	3	3	0.348301	5.62849e-05	12	0	0	0	0	0	0	2	3	1	2	2	2	0	0	0	0	0	0	0.333333	-3	-1.58496	0.000573245	Blue
WP_011606862.1	FRAAL5790	tRNA (guanine-N(1)-)-methyltransferase	0.333333	5.4724	28743	F207062.dat	Q21652_MS17-022_P244_#2	108	9.1	3	3	3	0.417493	6.74663e-05	12	0	0	0	0	0	0	2	2	2	2	1	3	0	0	0	0	0	0	0.333333	-3	-1.58496	0.000573245	Blue
WP_041938713.1	FRAAL0529	monooxygenase	0.333333	11.0191	43322	F207062.dat	Q21652_MS17-022_P244_#2	121	7.6	3	3	3	0.276996	4.47621e-05	12	0	0	0	0	0	0	2	3	1	1	2	3	0	0	0	0	0	0	0.333333	-3	-1.58496	0.00276496	Blue
WP_011603623.1	FRAAL2466	short-chain dehydrogenase	0.333333	4.81503	23544	F207057.dat	Q21647_MS17-022_P242_#1	127	12.5	2	2	2	0.509684	8.23643e-05	12	0	0	0	0	0	0	2	2	2	2	2	2	0	0	0	0	0	0	0.333333	-3	-1.58496	0	Blue
WP_041939106.1	FRAAL2332	precorrin-8X methylmutase	0.333333	5.26946	22138	F207061.dat	Q21651_MS17-022_P244_#1	148	13.8	2	2	2	0.542054	8.75953e-05	12	0	0	0	0	0	0	1	2	1	3	2	3	0	0	0	0	0	0	0.333333	-3	-1.58496	0.00276496	Blue
WP_050997360.1	FRAAL2805	3-hydroxyisobutyryl-CoA hydrolase	0.333333	5.25469	38196	F207057.dat	Q21647_MS17-022_P242_#1	111	6.2	2	2	2	0.314169	5.07693e-05	12	0	0	0	0	0	0	3	2	1	1	3	2	0	0	0	0	0	0	0.333333	-3	-1.58496	0.00276496	Blue
WP_011606344.1	FRAAL5253	hypothetical protein	0.333333	4.67957	12556	F207059.dat	Q21649_MS17-022_P243_#1	69	28.9	2	2	2	0.955718	0.000154443	12	0	0	0	0	0	0	2	1	3	2	2	2	0	0	0	0	0	0	0.333333	-3	-1.58496	0.000573245	Blue
WP_011607617.1	FRAAL6580	thymidylate kinase	0.333333	6.36321	72101	F207057.dat	Q21647_MS17-022_P242_#1	95	5.4	2	2	2	0.166433	2.68954e-05	12	0	0	0	0	0	0	3	1	2	2	2	2	0	0	0	0	0	0	0.333333	-3	-1.58496	0.000573245	Blue
WP_041939086.1	FRAAL2243	Zn-dependent hydrolase	0.333333	5.44694	22863	F207058.dat	Q21648_MS17-022_P242_#2	92	14.4	2	2	2	0.524866	8.48176e-05	12	0	0	0	0	0	0	2	2	2	2	2	2	0	0	0	0	0	0	0.333333	-3	-1.58496	0	Blue
WP_011607592.1	FRAAL6552	translation initiation inhibitor	0.333333	5.01301	15907	F207057.dat	Q21647_MS17-022_P242_#1	137	22.2	2	2	2	0.754385	0.000121908	12	0	0	0	0	0	0	2	2	2	2	2	2	0	0	0	0	0	0	0.333333	-3	-1.58496	0	Blue
WP_011603564.1	FRAAL2404	hypothetical protein	0.333333	6.14223	27458	F207060.dat	Q21650_MS17-022_P243_#2	122	8.5	2	2	2	0.437031	7.06237e-05	12	0	0	0	0	0	0	2	2	2	2	2	2	0	0	0	0	0	0	0.333333	-3	-1.58496	0	Blue
WP_011602176.1	FRAAL0946	hypothetical protein	0.333333	4.68346	12257	F207061.dat	Q21651_MS17-022_P244_#1	94	16.7	2	2	2	0.979032	0.00015821	12	0	0	0	0	0	0	1	2	1	3	2	3	0	0	0	0	0	0	0.333333	-3	-1.58496	0.00276496	Blue
WP_041939971.1	FRAAL6753	cell division protein FtsI	0.333333	5.76274	50598	F207057.dat	Q21647_MS17-022_P242_#1	342	19.3	6	6	9	0.612672	9.90071e-05	31	0	1	0	0	0	0	6	5	5	7	4	3	0	6	0	0	0	0	0.333333	-3	-1.58496	0.00851626	Blue
WP_011606824.1	FRAAL5750	heat-shock protein Hsp70	0.333333	5.27232	62758	F207059.dat	Q21649_MS17-022_P243_#1	318	13.3	5	5	5	0.493961	7.98235e-05	31	0	1	0	0	0	0	5	5	6	5	4	5	0	6	0	0	0	0	0.333333	-3	-1.58496	0.00921293	Blue
WP_011606320.1	FRAAL5225	methionyl-tRNA formyltransferase	0.333333	5.55265	34376	F207058.dat	Q21648_MS17-022_P242_#2	266	26.9	5	5	6	1.27996	0.00020684	44	0	0	0	0	1	1	6	7	7	6	8	8	0	0	0	0	5	5	0.333333	-3	-1.58496	0.00282129	Blue
WP_041938957.1	FRAAL1641	enoyl-CoA hydratase	0.333333	5.65325	26889	F207058.dat	Q21648_MS17-022_P242_#2	421	39	8	8	11	2.45454	0.00039665	66	0	1	1	0	0	1	11	12	8	11	9	12	0	6	6	0	0	5	0.333333	-3	-1.58496	0.00085432	Blue
WP_011606828.1	FRAAL5755	bifunctional riboflavin kinase/FMN adenylyltransferase	0.329412	5.94952	33538	F207058.dat	Q21648_MS17-022_P242_#2	550	34.6	10	10	11	2.4748	0.000399925	83	1	1	0	0	1	1	13	16	15	10	13	12	6	6	0	0	5	5	0.329412	-3.03571	-1.60204	9.98187e-05	Blue
WP_011606710.1	FRAAL5631	branched-chain amino acid ABC transporter substrate-binding protein	0.328571	9.08033	43116	F207057.dat	Q21647_MS17-022_P242_#1	930	52.8	14	14	16	3.27025	0.000528468	141	2	1	1	1	1	1	24	19	23	18	23	27	11	6	6	7	5	5	0.328571	-3.04348	-1.60572	6.20907e-06	Blue
WP_041939966.1	FRAAL6730	phosphoribosylformylglycinamidine synthase	0.327869	4.71735	80394	F207057.dat	Q21647_MS17-022_P242_#1	838	31	18	18	22	1.51753	0.00024523	122	1	0	2	0	1	2	24	20	22	17	18	15	6	0	13	0	5	10	0.327869	-3.05	-1.60881	0.000538074	Blue
WP_009741775.1	FRAAL6525	CarD family transcriptional regulator	0.327273	5.49366	17735	F207061.dat	Q21651_MS17-022_P244_#1	490	78.8	11	11	13	6.14604	0.000993192	109	2	1	1	1	0	0	18	13	20	20	18	15	11	6	6	7	0	0	0.327273	-3.05556	-1.61143	0.000273528	Blue
WP_011601494.1	FRAAL0235	TetR family transcriptional regulator	0.325	5.5574	23326	F207061.dat	Q21651_MS17-022_P244_#1	355	34.1	6	6	6	1.50047	0.000242474	35	0	0	0	1	0	0	6	4	6	4	8	6	0	0	0	7	0	0	0.325	-3.07692	-1.62149	0.00997165	Blue
WP_050997139.1	FRAAL3563	TetR family transcriptional regulator	0.324324	6.13589	23374	F207062.dat	Q21652_MS17-022_P244_#2	177	23.3	5	5	6	1.36904	0.000221236	32	0	0	1	0	0	0	4	5	4	6	4	8	0	0	6	0	0	0	0.324324	-3.08333	-1.62449	0.00733731	Blue
WP_011605171.1	FRAAL4040	oxidoreductase	0.323529	4.82035	22987	F207061.dat	Q21651_MS17-022_P244_#1	335	28.8	5	4	6	2.82769	0.00045695	65	0	1	0	0	1	1	10	9	11	10	12	10	0	6	0	0	5	5	0.323529	-3.09091	-1.62803	0.000834066	Blue
WP_011604390.1	FRAAL3241	short-chain dehydrogenase	0.320755	6.3629	26110	F207062.dat	Q21652_MS17-022_P244_#2	311	35.8	5	5	7	1.87668	0.000303268	49	2	0	0	0	0	0	8	7	8	7	7	10	11	0	0	0	0	0	0.320755	-3.11765	-1.64046	0.0209173	Blue
WP_041939930.1	FRAAL6597	peptidase C69	0.318182	5.11284	55996	F207057.dat	Q21647_MS17-022_P242_#1	778	37.7	14	14	16	1.53582	0.000248187	86	0	1	1	0	2	0	17	16	12	14	11	12	0	6	6	0	10	0	0.318182	-3.14286	-1.65208	0.0011073	Blue
WP_041938858.1	FRAAL1139	inosine-5-monophosphate dehydrogenase	0.317343	5.86518	56722	F207062.dat	Q21652_MS17-022_P244_#2	1460	63.7	25	25	30	4.91873	0.00079486	279	4	3	2	1	2	2	43	45	45	47	38	47	22	18	13	7	10	10	0.317343	-3.15116	-1.65588	2.53271e-06	Blue
WP_041941121.1	FRAAL6549	ATPase	0.317073	5.25004	39658	F207059.dat	Q21649_MS17-022_P243_#1	548	38.3	9	9	11	0.907761	0.000146693	36	0	0	0	1	0	0	3	4	9	7	8	4	0	0	0	7	0	0	0.317073	-3.15385	-1.65711	0.0131829	Blue
WP_011602334.1	FRAAL1127	tRNA threonylcarbamoyladenosine biosynthesis protein TsaE	0.317073	4.89508	17210	F207058.dat	Q21648_MS17-022_P242_#2	267	40.1	6	6	6	2.09181	0.000338033	36	0	0	0	1	0	0	7	6	6	5	5	6	0	0	0	7	0	0	0.317073	-3.15385	-1.65711	0.00917918	Blue
WP_041939531.1	FRAAL4537	pyruvate kinase	0.315985	5.53747	49633	F207058.dat	Q21648_MS17-022_P242_#2	1819	67.5	27	27	29	11.303	0.00182654	561	7	4	4	3	6	5	95	88	91	90	86	82	39	24	25	20	30	26	0.315985	-3.16471	-1.66207	1.94228e-08	Blue
WP_050997372.1	FRAAL3261	cation diffusion facilitator family transporter	0.315789	4.75701	33789	F207058.dat	Q21648_MS17-022_P242_#2	186	14.1	3	3	6	0.384741	6.21736e-05	13	0	0	0	0	0	0	3	3	0	2	2	3	0	0	0	0	0	0	0.315789	-3.16667	-1.66297	0.00616984	Blue
WP_011604940.1	FRAAL3803	sulfotransferase	0.315789	7.86329	34937	F207060.dat	Q21650_MS17-022_P243_#2	155	14.8	4	4	4	0.372098	6.01306e-05	13	0	0	0	0	0	0	2	1	2	4	2	2	0	0	0	0	0	0	0.315789	-3.16667	-1.66297	0.00294714	Blue
WP_011602001.1	FRAAL0761	F420-dependent oxidoreductase	0.315789	8.12746	34045	F207062.dat	Q21652_MS17-022_P244_#2	87	12.7	3	3	4	0.381848	6.17061e-05	13	0	0	0	0	0	0	1	2	1	3	3	3	0	0	0	0	0	0	0.315789	-3.16667	-1.66297	0.00294714	Blue
WP_041939063.1	FRAAL2150	XRE family transcriptional regulator	0.315789	9.37282	54651	F207059.dat	Q21649_MS17-022_P243_#1	128	8	4	4	4	0.237873	3.844e-05	13	0	0	0	0	0	0	2	2	4	2	2	1	0	0	0	0	0	0	0.315789	-3.16667	-1.66297	0.00294714	Blue
WP_041938842.1	FRAAL1046	geranylgeranyl pyrophosphate synthase	0.315789	4.73693	35818	F207057.dat	Q21647_MS17-022_P242_#1	191	10.9	3	3	4	0.362946	5.86516e-05	13	0	0	0	0	0	0	4	3	2	1	3	0	0	0	0	0	0	0	0.315789	-3.16667	-1.66297	0.0154526	Blue
WP_041939650.1	FRAAL5153	epimerase	0.315789	10.4472	31330	F207058.dat	Q21648_MS17-022_P242_#2	138	13.5	3	3	4	0.414938	6.70534e-05	13	0	0	0	0	0	0	1	3	1	3	2	3	0	0	0	0	0	0	0.315789	-3.16667	-1.66297	0.00294714	Blue
WP_011602338.1	FRAAL1131	MarR family transcriptional regulator	0.315789	5.05508	21723	F207060.dat	Q21650_MS17-022_P243_#2	82	24	3	3	4	0.598444	9.67078e-05	13	0	0	0	0	0	0	2	2	2	3	2	2	0	0	0	0	0	0	0.315789	-3.16667	-1.66297	4.8022e-05	Blue
WP_011604575.1	FRAAL3430	flavin oxidoreductase	0.315789	5.65652	21057	F207058.dat	Q21648_MS17-022_P242_#2	144	24.6	3	3	3	0.617372	9.97665e-05	13	0	0	0	0	0	0	2	3	2	2	1	3	0	0	0	0	0	0	0.315789	-3.16667	-1.66297	0.000887051	Blue
WP_041939636.1	FRAAL5105	hydrolase	0.315789	4.90418	14294	F207061.dat	Q21651_MS17-022_P244_#1	123	33.6	3	3	3	0.909473	0.00014697	13	0	0	0	0	0	0	2	2	2	2	3	2	0	0	0	0	0	0	0.315789	-3.16667	-1.66297	4.8022e-05	Blue
WP_050997297.1	FRAAL6863	NUDIX hydrolase	0.315789	5.3171	16607	F207058.dat	Q21648_MS17-022_P242_#2	141	19.2	3	3	3	0.782802	0.0001265	13	0	0	0	0	0	0	2	3	2	2	2	2	0	0	0	0	0	0	0.315789	-3.16667	-1.66297	4.8022e-05	Blue
WP_041939242.1	FRAAL2891	aminoglycoside phosphotransferase	0.315789	4.93097	38575	F207057.dat	Q21647_MS17-022_P242_#1	103	9.6	3	3	3	0.337006	5.44597e-05	13	0	0	0	0	0	0	3	3	2	1	3	1	0	0	0	0	0	0	0.315789	-3.16667	-1.66297	0.00294714	Blue
WP_041940016.1	FRAAL0102	uracil-DNA glycosylase	0.315789	9.88931	22520	F207057.dat	Q21647_MS17-022_P242_#1	144	20.2	3	3	3	0.577265	9.32852e-05	13	0	0	0	0	0	0	3	1	3	1	2	3	0	0	0	0	0	0	0.315789	-3.16667	-1.66297	0.00294714	Blue
WP_011606070.1	FRAAL4956	endoglucanase	0.315789	9.19632	41625	F207058.dat	Q21648_MS17-022_P242_#2	107	8.6	3	3	3	0.312312	5.04693e-05	13	0	0	0	0	0	0	2	3	2	2	2	2	0	0	0	0	0	0	0.315789	-3.16667	-1.66297	4.8022e-05	Blue
WP_041939824.1	FRAAL6097	cell division protein DivIVA	0.315789	4.96976	12812	F207059.dat	Q21649_MS17-022_P243_#1	130	43.3	3	3	3	1.01467	0.00016397	13	0	0	0	0	0	0	1	1	3	3	3	2	0	0	0	0	0	0	0.315789	-3.16667	-1.66297	0.00294714	Blue
WP_041940787.1	FRAAL4616	ABC transporter substrate-binding protein	0.315789	4.95151	39118	F207061.dat	Q21651_MS17-022_P244_#1	216	13.6	3	3	3	0.332328	5.37038e-05	13	0	0	0	0	0	0	3	2	1	1	3	3	0	0	0	0	0	0	0.315789	-3.16667	-1.66297	0.00294714	Blue
WP_041938961.1	FRAAL1654	polyketide cyclase	0.315789	9.94707	19701	F207058.dat	Q21648_MS17-022_P242_#2	88	10.6	2	2	2	0.659865	0.000106633	13	0	0	0	0	0	0	3	2	2	3	2	1	0	0	0	0	0	0	0.315789	-3.16667	-1.66297	0.000887051	Blue
WP_041940842.1	FRAAL4903	DSBA oxidoreductase	0.315789	6.64993	18157	F207062.dat	Q21652_MS17-022_P244_#2	110	15.4	2	2	2	0.715977	0.000115701	13	0	0	0	0	0	0	2	2	2	3	1	3	0	0	0	0	0	0	0.315789	-3.16667	-1.66297	0.000887051	Blue
WP_011604925.1	FRAAL3787	hypothetical protein	0.315789	5.63142	22798	F207060.dat	Q21650_MS17-022_P243_#2	95	6	2	2	2	0.570225	9.21477e-05	13	0	0	0	0	0	0	2	3	2	3	1	2	0	0	0	0	0	0	0.315789	-3.16667	-1.66297	0.000887051	Blue
WP_035922554.1	FRAAL3761	AsnC family transcriptional regulator	0.315789	5.89293	15941	F207061.dat	Q21651_MS17-022_P244_#1	80	13	2	2	2	0.815507	0.000131785	13	0	0	0	0	0	0	1	2	3	3	2	2	0	0	0	0	0	0	0.315789	-3.16667	-1.66297	0.000887051	Blue
WP_011602951.1	FRAAL1768	transcriptional regulator	0.315789	9.56052	23932	F207057.dat	Q21647_MS17-022_P242_#1	111	13.4	2	2	2	0.543206	8.77814e-05	13	0	0	0	0	0	0	3	2	2	2	2	2	0	0	0	0	0	0	0.315789	-3.16667	-1.66297	4.8022e-05	Blue
WP_011602662.1	FRAAL1472	bacterioferritin	0.315789	4.91021	17983	F207062.dat	Q21652_MS17-022_P244_#2	151	13.2	2	2	2	0.722905	0.000116821	13	0	0	0	0	0	0	2	2	2	2	3	2	0	0	0	0	0	0	0.315789	-3.16667	-1.66297	4.8022e-05	Blue
WP_011602240.1	FRAAL1013	hypothetical protein	0.315789	5.53011	30997	F207061.dat	Q21651_MS17-022_P244_#1	52	3.8	1	1	2	0.419395	6.77738e-05	13	0	0	0	0	0	0	2	2	2	3	3	1	0	0	0	0	0	0	0.315789	-3.16667	-1.66297	0.000887051	Blue
WP_011605504.1	FRAAL4382	DNA polymerase	0.315789	6.67431	63039	F207058.dat	Q21648_MS17-022_P242_#2	17	1.2	1	1	2	0.206222	3.33251e-05	13	0	0	0	0	0	0	2	3	2	2	2	2	0	0	0	0	0	0	0.315789	-3.16667	-1.66297	4.8022e-05	Blue
WP_011605155.1	FRAAL4024	monooxygenase	0.315789	5.59605	36272	F207059.dat	Q21649_MS17-022_P243_#1	77	5.6	2	2	2	0.358403	5.79175e-05	13	0	0	0	0	0	0	3	2	2	2	2	2	0	0	0	0	0	0	0.315789	-3.16667	-1.66297	4.8022e-05	Blue
WP_011606731.1	FRAAL5654	succinate dehydrogenase	0.315673	5.97385	71200	F207059.dat	Q21649_MS17-022_P243_#1	2951	64.5	46	46	47	13.3567	0.00215843	951	6	8	4	4	13	16	153	147	167	146	148	139	34	47	25	27	64	83	0.315673	-3.16783	-1.6635	2.6678e-05	Blue
WP_041939064.1	FRAAL2152	peptidylprolyl isomerase	0.315068	9.29809	28517	F207060.dat	Q21650_MS17-022_P243_#2	374	36.2	6	6	9	2.45468	0.000396673	70	0	1	1	0	0	1	10	10	12	14	10	11	0	6	6	0	0	5	0.315068	-3.17391	-1.66626	0.000518914	Blue
WP_011606192.1	FRAAL5083	phospho-2-dehydro-3-deoxyheptonate aldolase	0.314815	5.48103	50035	F207059.dat	Q21649_MS17-022_P243_#1	382	20.2	8	8	11	0.9993	0.000161486	50	1	0	0	0	1	0	7	7	10	9	9	6	6	0	0	0	5	0	0.314815	-3.17647	-1.66742	0.00182436	Blue
WP_011604826.1	FRAAL3687	hypothetical protein	0.314286	5.13277	53916	F207059.dat	Q21649_MS17-022_P243_#1	358	17.5	6	6	8	0.556421	8.99169e-05	30	0	0	0	0	1	0	6	5	7	4	3	4	0	0	0	0	5	0	0.314286	-3.18182	-1.66985	0.00358513	Blue
WP_041939080.1	FRAAL2221	acid phosphatase	0.31405	5.70477	40625	F207059.dat	Q21649_MS17-022_P243_#1	1182	69.3	21	21	23	6.10462	0.000986498	248	1	3	2	1	2	3	36	39	40	43	37	41	6	18	13	7	10	16	0.31405	-3.18421	-1.67094	2.58907e-06	Blue
WP_011602756.1	FRAAL1569	FAD-dependent oxidoreductase	0.305732	6.89191	63438	F207058.dat	Q21648_MS17-022_P242_#2	883	36.7	15	15	19	2.49062	0.000402481	158	0	1	1	3	0	2	29	25	29	24	24	20	0	6	6	20	0	10	0.305732	-3.27083	-1.70966	0.000973558	Blue
WP_041938931.1	FRAAL1504	MBL fold metallo-hydrolase	0.301887	4.89411	26821	F207061.dat	Q21651_MS17-022_P244_#1	448	42.3	7	7	8	1.82693	0.000295229	49	0	0	0	0	1	1	7	8	9	6	9	8	0	0	0	0	5	5	0.301887	-3.3125	-1.72792	0.00110474	Blue
WP_050996957.1	FRAAL0177	GntR family transcriptional regulator	0.3	6.48574	60609	F207059.dat	Q21649_MS17-022_P243_#1	179	8.5	3	3	7	0.230989	3.73275e-05	14	0	0	0	0	0	0	1	3	3	3	1	3	0	0	0	0	0	0	0.3	-3.33333	-1.73697	0.00264261	Blue
WP_011605436.1	FRAAL4310	magnesium-transporting ATPase	0.3	5.64057	91350	F207059.dat	Q21649_MS17-022_P243_#1	217	5.5	4	4	6	0.153257	2.47661e-05	14	0	0	0	0	0	0	0	1	4	4	2	3	0	0	0	0	0	0	0.3	-3.33333	-1.73697	0.0172844	Blue
WP_011602555.1	FRAAL1358	hypothetical protein	0.3	8.21293	38228	F207062.dat	Q21652_MS17-022_P244_#2	154	18.1	4	4	6	0.366224	5.91813e-05	14	0	0	0	0	0	0	3	2	2	1	2	4	0	0	0	0	0	0	0.3	-3.33333	-1.73697	0.00264261	Blue
WP_041938799.1	FRAAL0884	acyl-CoA hydratase	0.3	5.33126	29582	F207060.dat	Q21650_MS17-022_P243_#2	166	14.6	3	3	6	0.473261	7.64783e-05	14	0	0	0	0	0	0	2	4	3	3	1	1	0	0	0	0	0	0	0.3	-3.33333	-1.73697	0.00524543	Blue
WP_050997478.1	FRAAL6847	DNA helicase	0.3	8.2781	92718	F207062.dat	Q21652_MS17-022_P244_#2	158	4.2	3	3	5	0.150995	2.44007e-05	14	0	0	0	0	0	0	1	3	2	2	3	3	0	0	0	0	0	0	0.3	-3.33333	-1.73697	0.000916748	Blue
WP_041938770.1	FRAAL0784	cystathionine beta-synthase	0.3	5.12102	49702	F207057.dat	Q21647_MS17-022_P242_#1	143	14.2	4	4	5	0.281679	4.55189e-05	14	0	0	0	0	0	0	5	2	3	1	2	1	0	0	0	0	0	0	0.3	-3.33333	-1.73697	0.0126766	Blue
WP_011602328.1	FRAAL1121	carbohydrate kinase	0.3	5.59272	53418	F207058.dat	Q21648_MS17-022_P242_#2	153	12.5	4	4	5	0.262084	4.23524e-05	14	0	0	0	0	0	0	3	4	2	1	1	3	0	0	0	0	0	0	0.3	-3.33333	-1.73697	0.00524543	Blue
WP_011606283.1	FRAAL5181	DNA repair protein RecN	0.3	4.87034	60853	F207059.dat	Q21649_MS17-022_P243_#1	192	12	4	4	5	0.230063	3.71778e-05	14	0	0	0	0	0	0	2	1	4	2	3	2	0	0	0	0	0	0	0.3	-3.33333	-1.73697	0.00264261	Blue
WP_011607530.1	FRAAL6489	hypothetical protein	0.3	5.22668	37376	F207062.dat	Q21652_MS17-022_P244_#2	296	25.6	5	5	5	0.374572	6.05303e-05	14	0	0	0	0	0	0	2	3	1	1	2	5	0	0	0	0	0	0	0.3	-3.33333	-1.73697	0.0126766	Blue
WP_011604965.1	FRAAL3828	branched-chain amino acid ABC transporter ATP-binding protein	0.3	4.84156	120515	F207059.dat	Q21649_MS17-022_P243_#1	120	1.7	3	3	4	0.116168	1.87726e-05	14	0	0	0	0	0	0	2	3	3	2	2	2	0	0	0	0	0	0	0.3	-3.33333	-1.73697	0.000104884	Blue
WP_050997151.1	FRAAL3954	hypothetical protein	0.3	5.5803	177520	F207061.dat	Q21651_MS17-022_P244_#1	129	2.1	3	3	4	0.0788644	1.27444e-05	14	0	0	0	0	0	0	2	2	2	3	3	2	0	0	0	0	0	0	0.3	-3.33333	-1.73697	0.000104884	Blue
WP_011604707.1	FRAAL3566	TetR family transcriptional regulator	0.3	6.45297	24406	F207060.dat	Q21650_MS17-022_P243_#2	152	19.9	4	4	4	0.573629	9.26978e-05	14	0	0	0	0	0	0	0	2	2	4	3	3	0	0	0	0	0	0	0.3	-3.33333	-1.73697	0.00862741	Blue
WP_011605942.1	FRAAL4828	stress protein	0.3	4.98995	19105	F207058.dat	Q21648_MS17-022_P242_#2	115	24.2	3	3	4	0.732792	0.000118418	14	0	0	0	0	0	0	1	3	3	3	2	2	0	0	0	0	0	0	0.3	-3.33333	-1.73697	0.000916748	Blue
WP_011605215.1	FRAAL4085	cytochrome P450	0.3	5.26404	43949	F207062.dat	Q21652_MS17-022_P244_#2	78	4.1	2	2	4	0.318551	5.14774e-05	14	0	0	0	0	0	0	4	2	2	2	2	2	0	0	0	0	0	0	0.3	-3.33333	-1.73697	0.000916748	Blue
WP_011606025.1	FRAAL4911	chitooligosaccharide deacetylase	0.3	10.7518	26456	F207061.dat	Q21651_MS17-022_P244_#1	109	11	2	2	4	0.529181	8.55149e-05	14	0	0	0	0	0	0	0	3	2	4	2	3	0	0	0	0	0	0	0.3	-3.33333	-1.73697	0.00862741	Blue
WP_041940150.1	FRAAL0918	shikimate dehydrogenase	0.3	8.47112	27412	F207062.dat	Q21652_MS17-022_P244_#2	165	15.9	3	3	3	0.510725	8.25325e-05	14	0	0	0	0	0	0	3	2	2	2	2	3	0	0	0	0	0	0	0.3	-3.33333	-1.73697	0.000104884	Blue
WP_041939645.1	FRAAL5129	hypothetical protein	0.3	11.5092	22480	F207057.dat	Q21647_MS17-022_P242_#1	44	8.8	2	2	3	0.622776	0.00010064	14	0	0	0	0	0	0	3	3	2	3	2	1	0	0	0	0	0	0	0.3	-3.33333	-1.73697	0.000916748	Blue
WP_011605835.1	FRAAL4720	molecular chaperone Tir	0.3	6.28689	17732	F207058.dat	Q21648_MS17-022_P242_#2	132	23	3	3	3	0.789533	0.000127588	14	0	0	0	0	0	0	3	4	2	2	2	1	0	0	0	0	0	0	0.3	-3.33333	-1.73697	0.00264261	Blue
WP_041939071.1	FRAAL2183	SNF family Na+-dependent transporter	0.3	11.6228	15441	F207060.dat	Q21650_MS17-022_P243_#2	107	21.5	3	3	3	0.906677	0.000146518	14	0	0	0	0	0	0	3	2	2	3	2	2	0	0	0	0	0	0	0.3	-3.33333	-1.73697	0.000104884	Blue
WP_041939411.1	FRAAL3911	purine phosphorylase	0.3	6.73877	41033	F207060.dat	Q21650_MS17-022_P243_#2	112	5.6	2	2	3	0.341189	5.51357e-05	14	0	0	0	0	0	0	1	4	2	3	2	2	0	0	0	0	0	0	0.3	-3.33333	-1.73697	0.00264261	Blue
WP_011606423.1	FRAAL5336	peptidase	0.3	4.76642	25958	F207062.dat	Q21652_MS17-022_P244_#2	229	29.8	3	3	3	0.539333	8.71555e-05	14	0	0	0	0	0	0	2	4	1	1	2	4	0	0	0	0	0	0	0.3	-3.33333	-1.73697	0.00862741	Blue
WP_011602771.1	FRAAL1584	hypothetical protein	0.3	8.81335	48652	F207062.dat	Q21652_MS17-022_P244_#2	201	11.7	3	3	3	0.287758	4.65013e-05	14	0	0	0	0	0	0	2	3	2	2	2	3	0	0	0	0	0	0	0.3	-3.33333	-1.73697	0.000104884	Blue
WP_041939184.1	FRAAL2692	hypothetical protein	0.3	9.87014	25642	F207062.dat	Q21652_MS17-022_P244_#2	125	14.9	3	3	3	0.545979	8.82295e-05	14	0	0	0	0	0	0	3	3	1	2	2	3	0	0	0	0	0	0	0.3	-3.33333	-1.73697	0.000916748	Blue
WP_041938943.1	FRAAL1560	hypothetical protein	0.3	9.99466	83117	F207061.dat	Q21651_MS17-022_P244_#1	31	1.4	1	1	3	0.168437	2.72192e-05	14	0	0	0	0	0	0	3	3	3	1	2	2	0	0	0	0	0	0	0.3	-3.33333	-1.73697	0.000916748	Blue
WP_011605596.1	FRAAL4475	hypothetical protein	0.3	5.86063	37727	F207059.dat	Q21649_MS17-022_P243_#1	177	9.5	2	2	2	0.371087	5.99672e-05	14	0	0	0	0	0	0	2	2	3	2	3	2	0	0	0	0	0	0	0.3	-3.33333	-1.73697	0.000104884	Blue
WP_011605892.1	FRAAL4777	oxidoreductase	0.3	6.333	32824	F207057.dat	Q21647_MS17-022_P242_#1	55	4.5	2	1	2	0.426517	6.89246e-05	14	0	0	0	0	0	0	3	2	2	2	3	2	0	0	0	0	0	0	0.3	-3.33333	-1.73697	0.000104884	Blue
WP_011607707.1	FRAAL6670	Pantothenate synthetase 4	0.3	5.64594	31330	F207062.dat	Q21652_MS17-022_P244_#2	134	12.6	2	2	2	0.446856	7.22114e-05	14	0	0	0	0	0	0	3	4	1	3	1	2	0	0	0	0	0	0	0.3	-3.33333	-1.73697	0.00524543	Blue
WP_009741388.1	FRAAL0085	transcription regulator of the Arc/MetJ class	0.3	6.39393	12343	F207057.dat	Q21647_MS17-022_P242_#1	76	22.5	2	2	2	1.13425	0.000183293	14	0	0	0	0	0	0	2	4	2	2	2	2	0	0	0	0	0	0	0.3	-3.33333	-1.73697	0.000916748	Blue
WP_050997471.1	FRAAL6598	peptidase	0.3	5.0331	50647	F207058.dat	Q21648_MS17-022_P242_#2	283	17.5	6	6	10	0.691058	0.000111674	35	0	1	0	0	0	0	8	7	6	4	4	5	0	6	0	0	0	0	0.3	-3.33333	-1.73697	0.00395323	Blue
WP_011603155.1	FRAAL1982	acyl-CoA dehydrogenase	0.3	5.78533	41548	F207058.dat	Q21648_MS17-022_P242_#2	410	31.8	8	8	11	1.85328	0.000299487	77	0	2	1	0	0	0	12	15	9	14	12	12	0	12	6	0	0	0	0.3	-3.33333	-1.73697	0.00446796	Blue
WP_011602364.1	FRAAL1161	phosphoribosylglycinamide formyltransferase	0.298246	6.5345	23675	F207057.dat	Q21647_MS17-022_P242_#1	218	29.1	5	5	7	2.23865	0.000361763	53	0	0	1	0	0	1	8	10	9	7	10	7	0	0	6	0	0	5	0.298246	-3.35294	-1.74543	0.00121444	Blue
WP_011603100.1	FRAAL1927	GTPase Obg	0.29661	5.34164	55547	F207062.dat	Q21652_MS17-022_P244_#2	757	33.1	13	13	18	2.10632	0.000340379	117	0	1	1	1	1	1	18	17	21	19	16	21	0	6	6	7	5	5	0.29661	-3.37143	-1.75336	1.3379e-06	Blue
WP_011602353.1	FRAAL1150	GMP synthase	0.293729	5.47362	60125	F207057.dat	Q21647_MS17-022_P242_#1	1595	58.5	29	29	30	5.18919	0.000838566	312	2	0	2	2	5	4	55	52	53	46	49	42	11	0	13	13	25	21	0.293729	-3.40449	-1.76744	2.50337e-05	Blue
WP_011607562.1	FRAAL6521	cysteinyl-tRNA synthetase	0.291667	6.25673	54574	F207059.dat	Q21649_MS17-022_P243_#1	574	32.2	9	9	10	1.26434	0.000204315	69	0	0	0	0	1	2	11	12	13	10	9	11	0	0	0	0	5	10	0.291667	-3.42857	-1.77761	0.0030969	Blue
WP_041940627.1	FRAAL3758	zinc-binding alcohol dehydrogenase	0.290909	10.6502	39566	F207059.dat	Q21649_MS17-022_P243_#1	430	35.7	9	9	11	1.28899	0.000208298	51	0	0	0	0	2	0	6	8	10	9	8	8	0	0	0	0	10	0	0.290909	-3.4375	-1.78136	0.0098453	Blue
WP_041938871.1	FRAAL1188	fumarate reductase	0.290909	5.61399	64205	F207060.dat	Q21650_MS17-022_P243_#2	374	13.7	7	7	10	0.794331	0.000128363	51	0	0	0	0	1	1	6	8	8	10	7	10	0	0	0	0	5	5	0.290909	-3.4375	-1.78136	0.000681616	Blue
WP_011607593.1	FRAAL6553	NUDIX hydrolase	0.289474	4.8112	30732	F207060.dat	Q21650_MS17-022_P243_#2	284	19.7	7	7	7	1.0738	0.000173525	33	0	0	0	0	0	1	7	6	4	7	4	4	0	0	0	0	0	5	0.289474	-3.45455	-1.7885	0.00176864	Blue
WP_011606788.1	FRAAL5714	ABC transporter substrate-binding protein	0.289179	9.36746	34746	F207061.dat	Q21651_MS17-022_P244_#1	2175	69.1	31	31	35	16.0018	0.00258588	556	5	3	4	4	6	4	93	86	91	84	85	91	28	18	25	27	30	21	0.289179	-3.45806	-1.78996	2.43552e-10	Blue
WP_011603353.1	FRAAL2188	ribosomal RNA small subunit methyltransferase H	0.2875	7.00452	34764	F207057.dat	Q21647_MS17-022_P242_#1	705	41.5	10	10	12	2.21493	0.000357931	77	1	1	0	0	1	0	14	14	11	11	10	14	6	6	0	0	5	0	0.2875	-3.47826	-1.79837	0.000193502	Blue
WP_041939821.1	FRAAL6067	recombinase RecB	0.285714	8.61471	31152	F207058.dat	Q21648_MS17-022_P242_#2	163	15.9	4	4	6	0.48151	7.78114e-05	15	0	0	0	0	0	0	4	4	1	3	1	2	0	0	0	0	0	0	0.285714	-3.5	-1.80735	0.00674844	Blue
WP_011604838.1	FRAAL3699	lipase	0.285714	7.13124	45714	F207058.dat	Q21648_MS17-022_P242_#2	218	10.9	3	3	6	0.328127	5.30249e-05	15	0	0	0	0	0	0	4	3	1	2	2	3	0	0	0	0	0	0	0.285714	-3.5	-1.80735	0.00208479	Blue
WP_011607894.1	FRAAL6859	PadR family transcriptional regulator	0.285714	8.75415	29929	F207060.dat	Q21650_MS17-022_P243_#2	215	19.9	4	4	5	0.501186	8.0991e-05	15	0	0	0	0	0	0	2	2	1	4	3	3	0	0	0	0	0	0	0.285714	-3.5	-1.80735	0.00208479	Blue
WP_011602929.1	FRAAL1745	tellurium resistance protein TerE	0.285714	4.71019	67475	F207060.dat	Q21650_MS17-022_P243_#2	158	5.4	3	3	5	0.222305	3.59241e-05	15	0	0	0	0	0	0	2	3	2	3	3	2	0	0	0	0	0	0	0.285714	-3.5	-1.80735	9.98863e-05	Blue
WP_011601962.1	FRAAL0720	L-asparaginase	0.285714	6.36587	34911	F207060.dat	Q21650_MS17-022_P243_#2	146	10.2	3	3	5	0.429664	6.94332e-05	15	0	0	0	0	0	0	3	3	1	3	2	3	0	0	0	0	0	0	0.285714	-3.5	-1.80735	0.000746124	Blue
WP_011607076.1	FRAAL6024	glutamate-1-semialdehyde 2,1-aminomutase	0.285714	5.29793	50372	F207057.dat	Q21647_MS17-022_P242_#1	176	8.8	3	3	5	0.297784	4.81216e-05	15	0	0	0	0	0	0	3	2	3	1	4	2	0	0	0	0	0	0	0.285714	-3.5	-1.80735	0.00208479	Blue
WP_011604922.1	FRAAL3784	hypothetical protein	0.285714	6.00831	55944	F207057.dat	Q21647_MS17-022_P242_#1	153	8.9	4	4	5	0.268125	4.33287e-05	15	0	0	0	0	0	0	4	3	2	1	3	2	0	0	0	0	0	0	0.285714	-3.5	-1.80735	0.00208479	Blue
WP_011602683.1	FRAAL1493	nicotinate phosphoribosyltransferase	0.285714	6.64814	52676	F207057.dat	Q21647_MS17-022_P242_#1	152	8.6	4	4	5	0.28476	4.60168e-05	15	0	0	0	0	0	0	4	3	1	3	1	3	0	0	0	0	0	0	0.285714	-3.5	-1.80735	0.00410472	Blue
WP_041939555.1	FRAAL4686	hypothetical protein	0.285714	5.12782	10126	F207060.dat	Q21650_MS17-022_P243_#2	283	61.5	4	4	4	1.48134	0.000239382	15	0	0	0	0	0	0	3	2	2	4	2	2	0	0	0	0	0	0	0.285714	-3.5	-1.80735	0.000746124	Blue
WP_011603426.1	FRAAL2259	carboxylesterase/lipase	0.285714	6.86789	33316	F207057.dat	Q21647_MS17-022_P242_#1	150	11.7	3	3	4	0.450234	7.27573e-05	15	0	0	0	0	0	0	3	1	2	3	4	2	0	0	0	0	0	0	0.285714	-3.5	-1.80735	0.00208479	Blue
WP_011606682.1	FRAAL5601	metalloprotease	0.285714	4.82556	30907	F207058.dat	Q21648_MS17-022_P242_#2	209	22.6	4	4	4	0.485327	7.84282e-05	15	0	0	0	0	0	0	2	4	2	2	2	3	0	0	0	0	0	0	0.285714	-3.5	-1.80735	0.000746124	Blue
WP_011607083.1	FRAAL6031	molybdopterin synthase	0.285714	5.15327	19427	F207057.dat	Q21647_MS17-022_P242_#1	235	38.5	4	4	4	0.772121	0.000124774	15	0	0	0	0	0	0	4	3	3	2	1	2	0	0	0	0	0	0	0.285714	-3.5	-1.80735	0.00208479	Blue
WP_011606597.1	FRAAL5513	hypothetical protein	0.285714	5.10369	48715	F207058.dat	Q21648_MS17-022_P242_#2	189	12	4	4	4	0.307913	4.97584e-05	15	0	0	0	0	0	0	3	4	2	2	1	3	0	0	0	0	0	0	0.285714	-3.5	-1.80735	0.00208479	Blue
WP_050997448.1	FRAAL5776	23S rRNA (adenine(2503)-C2)-methyltransferase	0.285714	9.28352	44675	F207062.dat	Q21652_MS17-022_P244_#2	278	13.7	4	4	4	0.335758	5.42581e-05	15	0	0	0	0	0	0	2	2	3	2	2	4	0	0	0	0	0	0	0.285714	-3.5	-1.80735	0.000746124	Blue
WP_011604611.1	FRAAL3467	branched-chain amino acid ABC transporter substrate-binding protein	0.285714	4.92182	41803	F207058.dat	Q21648_MS17-022_P242_#2	189	7.8	4	4	4	0.358826	5.79858e-05	15	0	0	0	0	0	0	2	4	1	3	2	3	0	0	0	0	0	0	0.285714	-3.5	-1.80735	0.00208479	Blue
WP_011604908.1	FRAAL3770	dolichol-phosphate mannosyltransferase	0.285714	6.75727	30522	F207062.dat	Q21652_MS17-022_P244_#2	251	25.7	4	4	4	0.491449	7.94175e-05	15	0	0	0	0	0	0	1	1	3	2	4	4	0	0	0	0	0	0	0.285714	-3.5	-1.80735	0.00674844	Blue
WP_050997312.1	FRAAL0621	hypothetical protein	0.285714	4.84703	18395	F207057.dat	Q21647_MS17-022_P242_#1	113	21.6	3	3	3	0.815439	0.000131774	15	0	0	0	0	0	0	4	1	2	2	3	3	0	0	0	0	0	0	0.285714	-3.5	-1.80735	0.00208479	Blue
WP_011604380.1	FRAAL3231	undecaprenyl-diphosphatase 1	0.285714	6.90817	29220	F207061.dat	Q21651_MS17-022_P244_#1	102	9.4	3	3	3	0.513347	8.29562e-05	15	0	0	0	0	0	0	2	2	3	2	4	2	0	0	0	0	0	0	0.285714	-3.5	-1.80735	0.000746124	Blue
WP_041939901.1	FRAAL6468	hypothetical protein	0.285714	11.5543	32605	F207062.dat	Q21652_MS17-022_P244_#2	144	15.3	3	3	3	0.460052	7.43438e-05	15	0	0	0	0	0	0	2	2	3	3	2	3	0	0	0	0	0	0	0.285714	-3.5	-1.80735	9.98863e-05	Blue
WP_041938796.1	FRAAL0872	hypothetical protein	0.285714	5.12787	71003	F207062.dat	Q21652_MS17-022_P244_#2	116	5.5	3	3	3	0.211259	3.41391e-05	15	0	0	0	0	0	0	2	4	2	3	1	3	0	0	0	0	0	0	0.285714	-3.5	-1.80735	0.00208479	Blue
WP_011607544.1	FRAAL6503	hypothetical protein	0.285714	4.8088	16928	F207061.dat	Q21651_MS17-022_P244_#1	177	17.5	2	2	3	0.886106	0.000143194	15	0	0	0	0	0	0	3	4	1	1	4	2	0	0	0	0	0	0	0.285714	-3.5	-1.80735	0.00674844	Blue
WP_050997220.1	FRAAL5218	hypothetical protein	0.285714	6.03703	64041	F207061.dat	Q21651_MS17-022_P244_#1	151	7.7	3	3	3	0.234225	3.78505e-05	15	0	0	0	0	0	0	2	2	3	3	3	2	0	0	0	0	0	0	0.285714	-3.5	-1.80735	9.98863e-05	Blue
WP_011602739.1	FRAAL1551	acyl carrier protein	0.285714	4.13707	12434	F207061.dat	Q21651_MS17-022_P244_#1	139	22.8	2	2	2	1.20637	0.000194948	15	0	0	0	0	0	0	1	3	3	2	3	3	0	0	0	0	0	0	0.285714	-3.5	-1.80735	0.000746124	Blue
WP_011606841.1	FRAAL5768	ABC transporter permease	0.285714	9.33525	36829	F207059.dat	Q21649_MS17-022_P243_#1	136	5.9	2	2	2	0.407288	6.58172e-05	15	0	0	0	0	0	0	1	3	3	4	1	3	0	0	0	0	0	0	0.285714	-3.5	-1.80735	0.00410472	Blue
WP_011603338.1	FRAAL2173	spheroidene monooxygenase	0.285714	11.5333	27390	F207062.dat	Q21652_MS17-022_P244_#2	101	7.1	2	2	2	0.547645	8.84988e-05	15	0	0	0	0	0	0	4	2	2	1	3	3	0	0	0	0	0	0	0.285714	-3.5	-1.80735	0.00208479	Blue
WP_011604697.1	FRAAL3556	oxidoreductase	0.284483	5.26144	38041	F207057.dat	Q21647_MS17-022_P242_#1	713	51.1	11	11	11	3.02305	0.000488522	115	1	1	0	0	2	1	21	22	14	15	20	18	6	6	0	0	10	5	0.284483	-3.51515	-1.81359	6.3579e-05	Blue
WP_011604931.1	FRAAL3793	F420-dependent oxidoreductase	0.282051	5.35304	33075	F207058.dat	Q21648_MS17-022_P242_#2	286	26.5	6	6	8	1.02797	0.000166118	34	0	0	0	0	1	0	6	7	6	4	6	4	0	0	0	0	5	0	0.282051	-3.54545	-1.82597	0.00126733	Blue
WP_011602024.1	FRAAL0788	multidrug ABC transporter ATP-binding protein	0.280488	6.39357	62715	F207062.dat	Q21652_MS17-022_P244_#2	415	21.7	9	9	11	1.25967	0.000203561	79	1	0	1	0	1	0	10	10	13	13	14	16	6	0	6	0	5	0	0.280488	-3.56522	-1.83399	0.000145774	Blue
WP_041939657.1	FRAAL5208	N-acetyl-gamma-glutamyl-phosphate reductase	0.27907	5.56482	34364	F207057.dat	Q21647_MS17-022_P242_#1	209	15.2	5	5	5	1.10581	0.000178697	38	0	0	1	0	0	0	7	7	6	5	6	6	0	0	6	0	0	0	0.27907	-3.58333	-1.8413	0.00268734	Blue
WP_011601507.1	FRAAL0249	hypothetical protein	0.278746	5.8709	157416	F207059.dat	Q21649_MS17-022_P243_#1	2040	35.1	39	39	53	1.86766	0.000301812	294	2	2	2	2	3	2	46	45	51	45	49	45	11	12	13	13	15	10	0.278746	-3.5875	-1.84298	7.91363e-10	Blue
WP_011605347.1	FRAAL4220	heme ABC transporter ATP-binding protein	0.278689	5.52648	57991	F207059.dat	Q21649_MS17-022_P243_#1	436	22.3	7	7	8	0.982911	0.000158837	57	1	0	0	0	1	0	7	11	10	9	8	10	6	0	0	0	5	0	0.278689	-3.58824	-1.84327	0.000656258	Blue
WP_041941127.1	FRAAL6589	GTP cyclohydrolase	0.277778	5.74786	27641	F207060.dat	Q21650_MS17-022_P243_#2	570	64.8	12	12	15	3.83488	0.000619712	106	1	1	0	1	0	1	18	20	15	20	14	15	6	6	0	7	0	5	0.277778	-3.6	-1.848	1.95807e-05	Blue
WP_011606917.1	FRAAL5850	acetolactate synthase	0.277778	9.58317	19045	F207062.dat	Q21652_MS17-022_P244_#2	726	74.7	12	12	12	7.56104	0.00122185	144	1	0	1	1	2	1	16	22	23	21	27	29	6	0	6	7	10	5	0.277778	-3.6	-1.848	3.5787e-05	Blue
WP_011603181.1	FRAAL2009	phosphate starvation protein PhoH	0.276923	6.32482	37855	F207061.dat	Q21651_MS17-022_P244_#1	582	47.3	9	9	12	1.61141	0.000260402	61	1	1	0	0	0	0	9	9	10	10	12	9	6	6	0	0	0	0	0.276923	-3.61111	-1.85244	0.000924045	Blue
WP_050997449.1	FRAAL5886	acetyl-CoA synthetase	0.276813	5.26057	72374	F207058.dat	Q21648_MS17-022_P242_#2	2357	63.1	36	36	40	14.1211	0.00228195	1022	5	4	3	4	18	15	191	176	163	164	145	134	28	24	19	27	89	78	0.276813	-3.61255	-1.85302	3.25033e-05	Blue
WP_011601408.1	FRAAL0147	hypothetical protein	0.276596	4.88557	29274	F207058.dat	Q21648_MS17-022_P242_#2	299	27.2	6	5	8	1.43472	0.000231849	42	0	0	0	1	0	0	7	8	4	7	7	8	0	0	0	7	0	0	0.276596	-3.61538	-1.85415	0.00298896	Blue
WP_011607441.1	FRAAL6396	molybdopterin biosynthesis protein MoeA	0.275	6.09055	45191	F207062.dat	Q21652_MS17-022_P244_#2	277	14.1	5	5	6	0.77449	0.000125157	35	0	0	0	0	1	0	7	5	5	6	5	6	0	0	0	0	5	0	0.275	-3.63636	-1.8625	0.00126655	Blue
WP_011602437.1	FRAAL1236	glycosyl transferase family 1	0.274286	7.77644	58803	F207059.dat	Q21649_MS17-022_P243_#1	731	34.1	15	15	19	3.01005	0.00048642	177	1	1	0	0	4	2	26	26	28	30	30	29	6	6	0	0	20	10	0.274286	-3.64583	-1.86625	0.000684078	Blue
WP_011607773.1	FRAAL6736	DNA lyase	0.272727	8.94237	30717	F207060.dat	Q21650_MS17-022_P243_#2	125	18.2	4	4	6	0.520884	8.41742e-05	16	0	0	0	0	0	0	2	3	3	4	2	2	0	0	0	0	0	0	0.272727	-3.66667	-1.87447	0.000492907	Blue
WP_011606341.1	FRAAL5250	aminodeoxychorismate lyase	0.272727	4.84223	53624	F207062.dat	Q21652_MS17-022_P244_#2	273	10.7	4	4	5	0.298374	4.82168e-05	16	0	0	0	0	0	0	1	2	3	2	4	4	0	0	0	0	0	0	0.272727	-3.66667	-1.87447	0.00295755	Blue
WP_041940579.1	FRAAL3533	GntR family transcriptional regulator	0.272727	7.08989	25948	F207061.dat	Q21651_MS17-022_P244_#1	158	16.6	4	4	5	0.616618	9.96447e-05	16	0	0	0	0	0	0	3	1	3	2	4	3	0	0	0	0	0	0	0.272727	-3.66667	-1.87447	0.00145658	Blue
WP_011606951.1	FRAAL5890	ATP/GTP-binding protein	0.272727	5.71556	43566	F207060.dat	Q21650_MS17-022_P243_#2	155	14.2	4	4	5	0.367259	5.93486e-05	16	0	0	0	0	0	0	3	3	1	4	3	2	0	0	0	0	0	0	0.272727	-3.66667	-1.87447	0.00145658	Blue
WP_041939748.1	FRAAL5686	transcriptional regulator	0.272727	9.62555	54572	F207058.dat	Q21648_MS17-022_P242_#2	210	13	4	4	5	0.293191	4.73792e-05	16	0	0	0	0	0	0	3	4	3	3	3	0	0	0	0	0	0	0	0.272727	-3.66667	-1.87447	0.00496662	Blue
WP_041938998.1	FRAAL1814	histidine kinase	0.272727	7.2667	50249	F207059.dat	Q21649_MS17-022_P243_#1	207	8.2	3	3	5	0.318414	5.14553e-05	16	0	0	0	0	0	0	3	2	3	2	3	3	0	0	0	0	0	0	0.272727	-3.66667	-1.87447	5.48723e-05	Blue
WP_041938792.1	FRAAL0865	methyltransferase type 11	0.272727	8.7357	21980	F207062.dat	Q21652_MS17-022_P244_#2	190	27.9	4	4	5	0.727934	0.000117633	16	0	0	0	0	0	0	3	2	1	3	3	4	0	0	0	0	0	0	0.272727	-3.66667	-1.87447	0.00145658	Blue
WP_011603024.1	FRAAL1845	alpha-amylase	0.272727	4.96521	64246	F207057.dat	Q21647_MS17-022_P242_#1	106	7.4	4	4	5	0.249043	4.0245e-05	16	0	0	0	0	0	0	4	3	2	3	2	2	0	0	0	0	0	0	0.272727	-3.66667	-1.87447	0.000492907	Blue
WP_011602164.1	FRAAL0934	anti-sigma factor antagonist	0.272727	5.72972	12743	F207057.dat	Q21647_MS17-022_P242_#1	204	52.1	4	4	4	1.25559	0.000202902	16	0	0	0	0	0	0	4	4	3	1	3	1	0	0	0	0	0	0	0.272727	-3.66667	-1.87447	0.00496662	Blue
WP_050997008.1	FRAAL1001	oxidoreductase	0.272727	8.53343	19338	F207061.dat	Q21651_MS17-022_P244_#1	154	26.1	3	3	4	0.827386	0.000133705	16	0	0	0	0	0	0	2	2	3	3	3	3	0	0	0	0	0	0	0.272727	-3.66667	-1.87447	5.48723e-05	Blue
WP_011607460.1	FRAAL6415	serine phosphatase	0.272727	5.00877	72686	F207057.dat	Q21647_MS17-022_P242_#1	123	6.5	3	3	4	0.220125	3.55719e-05	16	0	0	0	0	0	0	3	4	2	2	2	3	0	0	0	0	0	0	0.272727	-3.66667	-1.87447	0.000492907	Blue
WP_011605928.1	FRAAL4814	hypothetical protein	0.272727	10.9694	22950	F207060.dat	Q21650_MS17-022_P243_#2	120	13.2	3	3	4	0.697168	0.000112661	16	0	0	0	0	0	0	3	2	3	4	1	3	0	0	0	0	0	0	0.272727	-3.66667	-1.87447	0.00145658	Blue
WP_041941146.1	FRAAL6723	anti-sigma factor	0.272727	4.88752	19696	F207057.dat	Q21647_MS17-022_P242_#1	108	23.9	3	3	4	0.812348	0.000131274	16	0	0	0	0	0	0	4	4	3	1	2	2	0	0	0	0	0	0	0.272727	-3.66667	-1.87447	0.00295755	Blue
WP_011603246.1	FRAAL2080	deoxyuridine 5'-triphosphate nucleotidohydrolase	0.272727	5.92161	21182	F207058.dat	Q21648_MS17-022_P242_#2	171	24.1	3	3	4	0.755358	0.000122065	16	0	0	0	0	0	0	3	3	3	2	3	2	0	0	0	0	0	0	0.272727	-3.66667	-1.87447	5.48723e-05	Blue
WP_011605884.1	FRAAL4769	acyl-CoA dehydrogenase	0.272727	5.92759	44716	F207058.dat	Q21648_MS17-022_P242_#2	145	13.2	4	4	4	0.357814	5.78222e-05	16	0	0	0	0	0	0	2	5	2	3	1	3	0	0	0	0	0	0	0.272727	-3.66667	-1.87447	0.00496662	Blue
WP_011603362.1	FRAAL2197	nitroreductase	0.272727	5.49361	19318	F207059.dat	Q21649_MS17-022_P243_#1	149	18	3	3	4	0.828243	0.000133843	16	0	0	0	0	0	0	3	2	3	3	3	2	0	0	0	0	0	0	0.272727	-3.66667	-1.87447	5.48723e-05	Blue
WP_041939802.1	FRAAL6009	anti-sigma factor	0.272727	5.18962	10447	F207057.dat	Q21647_MS17-022_P242_#1	161	36.2	4	4	4	1.53154	0.000247495	16	0	0	0	0	0	0	4	2	3	2	3	2	0	0	0	0	0	0	0.272727	-3.66667	-1.87447	0.000492907	Blue
WP_011604956.1	FRAAL3819	LysR family transcriptional regulator	0.272727	5.19028	26057	F207057.dat	Q21647_MS17-022_P242_#1	115	14.6	3	3	4	0.614038	9.92278e-05	16	0	0	0	0	0	0	3	4	2	1	3	3	0	0	0	0	0	0	0.272727	-3.66667	-1.87447	0.00145658	Blue
WP_050997319.1	FRAAL0969	AP endonuclease	0.272727	5.7586	30552	F207057.dat	Q21647_MS17-022_P242_#1	174	14.5	3	3	4	0.523697	8.46288e-05	16	0	0	0	0	0	0	3	3	2	2	3	3	0	0	0	0	0	0	0.272727	-3.66667	-1.87447	5.48723e-05	Blue
WP_011603089.1	FRAAL1914	dihydrofolate synthase	0.272727	4.35662	49547	F207057.dat	Q21647_MS17-022_P242_#1	168	8.9	3	3	4	0.322926	5.21844e-05	16	0	0	0	0	0	0	3	3	3	2	3	2	0	0	0	0	0	0	0.272727	-3.66667	-1.87447	5.48723e-05	Blue
WP_041940786.1	FRAAL4615	hypothetical protein	0.272727	8.65596	14790	F207058.dat	Q21648_MS17-022_P242_#2	155	31.7	3	3	3	1.08181	0.000174819	16	0	0	0	0	0	0	5	4	1	1	2	3	0	0	0	0	0	0	0.272727	-3.66667	-1.87447	0.0103234	Blue
WP_011604857.1	FRAAL3718	SAM-dependent methyltransferase	0.272727	5.85076	30517	F207059.dat	Q21649_MS17-022_P243_#1	140	19.9	3	3	3	0.524298	8.47259e-05	16	0	0	0	0	0	0	2	3	3	3	2	3	0	0	0	0	0	0	0.272727	-3.66667	-1.87447	5.48723e-05	Blue
WP_011605434.1	FRAAL4308	copper resistance protein CopD	0.272727	11.0791	82004	F207061.dat	Q21651_MS17-022_P244_#1	171	5.7	3	3	3	0.195112	3.15299e-05	16	0	0	0	0	0	0	1	3	3	3	4	2	0	0	0	0	0	0	0.272727	-3.66667	-1.87447	0.00145658	Blue
WP_050997289.1	FRAAL6524	2-C-methyl-D-erythritol 4-phosphate cytidylyltransferase	0.272727	9.01822	27007	F207059.dat	Q21649_MS17-022_P243_#1	180	14	3	3	3	0.592439	9.57374e-05	16	0	0	0	0	0	0	3	2	4	2	3	2	0	0	0	0	0	0	0.272727	-3.66667	-1.87447	0.000492907	Blue
WP_011603298.1	FRAAL2133	lauroyl acyltransferase	0.272727	10.2173	31081	F207062.dat	Q21652_MS17-022_P244_#2	163	13.3	3	3	3	0.514784	8.31884e-05	16	0	0	0	0	0	0	3	3	2	2	3	3	0	0	0	0	0	0	0.272727	-3.66667	-1.87447	5.48723e-05	Blue
WP_041940313.1	FRAAL1968	acyltransferase	0.272727	6.50394	28739	F207057.dat	Q21647_MS17-022_P242_#1	154	14	3	3	3	0.556735	8.99676e-05	16	0	0	0	0	0	0	3	2	2	3	4	2	0	0	0	0	0	0	0.272727	-3.66667	-1.87447	0.000492907	Blue
WP_011602500.1	FRAAL1301	membrane protein	0.272727	7.98362	36198	F207059.dat	Q21649_MS17-022_P243_#1	102	5.8	3	3	3	0.442013	7.14288e-05	16	0	0	0	0	0	0	1	2	4	4	1	4	0	0	0	0	0	0	0.272727	-3.66667	-1.87447	0.00743866	Blue
WP_041939635.1	FRAAL5104	hypothetical protein	0.272727	4.55715	44915	F207058.dat	Q21648_MS17-022_P242_#2	120	9.3	2	2	2	0.356228	5.75661e-05	16	0	0	0	0	0	0	2	3	2	3	3	3	0	0	0	0	0	0	0.272727	-3.66667	-1.87447	5.48723e-05	Blue
WP_041939480.1	FRAAL4296	hypothetical protein	0.272727	9.13492	16687	F207058.dat	Q21648_MS17-022_P242_#2	189	19.5	2	2	2	0.95883	0.000154946	16	0	0	0	0	0	0	2	2	3	3	3	3	0	0	0	0	0	0	0.272727	-3.66667	-1.87447	5.48723e-05	Blue
WP_041939626.1	FRAAL5058	CoA-binding protein	0.272727	4.94906	15009	F207062.dat	Q21652_MS17-022_P244_#2	52	15.7	2	2	2	1.06603	0.000172269	16	0	0	0	0	0	0	3	4	2	3	2	2	0	0	0	0	0	0	0.272727	-3.66667	-1.87447	0.000492907	Blue
WP_041939580.1	FRAAL4852	GntR family transcriptional regulator	0.270833	5.69046	29330	F207057.dat	Q21647_MS17-022_P242_#1	375	24	6	6	8	1.46608	0.000236916	43	0	0	0	1	0	0	8	6	7	7	8	6	0	0	0	7	0	0	0.270833	-3.69231	-1.88452	0.00313042	Blue
WP_050996976.1	FRAAL0378	acyl-CoA dehydrogenase	0.268966	5.42537	42806	F207057.dat	Q21647_MS17-022_P242_#1	949	50.2	17	17	18	3.38738	0.000547396	145	2	1	1	0	2	0	27	26	21	24	19	22	11	6	6	0	10	0	0.268966	-3.71795	-1.89451	3.97972e-05	Blue
WP_011602185.1	FRAAL0956	DNA-binding protein	0.267442	6.65555	32453	F207059.dat	Q21649_MS17-022_P243_#1	485	37.2	8	8	10	2.55754	0.000413296	83	0	0	0	1	2	0	13	12	15	12	15	13	0	0	0	7	10	0	0.267442	-3.73913	-1.9027	0.00161534	Blue
WP_011607673.1	FRAAL6636	Fe-S oxidoreductase	0.266467	5.41218	80270	F207059.dat	Q21649_MS17-022_P243_#1	1691	43.2	30	30	35	4.27308	0.000690524	343	2	1	2	1	5	4	49	54	59	53	58	55	11	6	13	7	25	21	0.266467	-3.75281	-1.90797	6.13605e-06	Blue
WP_041939664.1	FRAAL5252	alanine--tRNA ligase	0.264317	5.17316	94597	F207059.dat	Q21649_MS17-022_P243_#1	2215	51.6	38	38	43	4.9473	0.000799478	468	4	3	2	3	3	5	74	73	79	77	73	72	22	18	13	20	15	26	0.264317	-3.78333	-1.91966	7.1225e-09	Blue
WP_011606292.1	FRAAL5190	hypothetical protein	0.261538	4.27968	32763	F207060.dat	Q21650_MS17-022_P243_#2	373	41.8	8	8	9	1.86186	0.000300874	61	1	0	0	0	1	0	9	8	11	12	10	9	6	0	0	0	5	0	0.261538	-3.82353	-1.9349	0.000380346	Blue
WP_011606889.1	FRAAL5820	UDP-N-acetylglucosamine 1-carboxyvinyltransferase	0.26087	6.16989	52693	F207059.dat	Q21649_MS17-022_P243_#1	267	17	5	5	7	0.322623	5.21355e-05	17	0	0	0	0	0	0	3	2	5	2	4	1	0	0	0	0	0	0	0.26087	-3.83333	-1.9386	0.00526629	Blue
WP_041938824.1	FRAAL0970	ubiquinone biosynthesis protein UbiE	0.26087	8.87847	28519	F207057.dat	Q21647_MS17-022_P242_#1	210	32.4	5	5	6	0.596094	9.6328e-05	17	0	0	0	0	0	0	5	5	4	1	1	1	0	0	0	0	0	0	0.26087	-3.83333	-1.9386	0.019251	Blue
WP_041938985.1	FRAAL1751	chemotaxis protein CheY	0.26087	5.34348	25751	F207057.dat	Q21647_MS17-022_P242_#1	149	21	4	4	6	0.660169	0.000106682	17	0	0	0	0	0	0	5	2	3	2	3	2	0	0	0	0	0	0	0.26087	-3.83333	-1.9386	0.00193584	Blue
WP_050997130.1	FRAAL3428	TetR family transcriptional regulator	0.26087	8.13983	26769	F207062.dat	Q21652_MS17-022_P244_#2	171	15.9	3	3	6	0.635063	0.000102625	17	0	0	0	0	0	0	1	2	4	2	4	4	0	0	0	0	0	0	0.26087	-3.83333	-1.9386	0.00340563	Blue
WP_050996991.1	FRAAL0651	serine/threonine protein phosphatase	0.26087	4.61266	42784	F207062.dat	Q21652_MS17-022_P244_#2	123	12.8	4	4	5	0.397345	6.42104e-05	17	0	0	0	0	0	0	3	4	3	1	2	4	0	0	0	0	0	0	0.26087	-3.83333	-1.9386	0.00193584	Blue
WP_011604009.1	FRAAL2863	hypothetical protein	0.26087	10.3163	86684	F207059.dat	Q21649_MS17-022_P243_#1	237	8.5	5	5	5	0.196115	3.16919e-05	17	0	0	0	0	0	0	2	1	5	3	3	3	0	0	0	0	0	0	0.26087	-3.83333	-1.9386	0.00340563	Blue
WP_011604452.1	FRAAL3305	F420-dependent oxidoreductase	0.26087	5.30667	33035	F207058.dat	Q21648_MS17-022_P242_#2	150	11.9	3	3	5	0.514606	8.31596e-05	17	0	0	0	0	0	0	4	3	2	2	2	4	0	0	0	0	0	0	0.26087	-3.83333	-1.9386	0.000882068	Blue
WP_011606324.1	FRAAL5231	guanylate kinase	0.26087	5.98285	19602	F207058.dat	Q21648_MS17-022_P242_#2	136	14.9	2	2	5	0.867258	0.000140148	17	0	0	0	0	0	0	3	3	2	3	4	2	0	0	0	0	0	0	0.26087	-3.83333	-1.9386	0.000252066	Blue
WP_041940770.1	FRAAL4514	hypothetical protein	0.26087	5.90863	26639	F207057.dat	Q21647_MS17-022_P242_#1	171	22.7	4	4	5	0.638162	0.000103126	17	0	0	0	0	0	0	4	1	4	2	3	3	0	0	0	0	0	0	0.26087	-3.83333	-1.9386	0.00193584	Blue
WP_011607316.1	FRAAL6266	peptidyl-tRNA hydrolase	0.26087	9.50389	21357	F207060.dat	Q21650_MS17-022_P243_#2	145	23.9	4	4	5	0.795992	0.000128631	17	0	0	0	0	0	0	3	3	2	4	2	3	0	0	0	0	0	0	0.26087	-3.83333	-1.9386	0.000252066	Blue
WP_011605406.1	FRAAL4280	pyruvate dehydrogenase	0.26087	5.02522	39826	F207062.dat	Q21652_MS17-022_P244_#2	153	12.6	4	4	5	0.426857	6.89795e-05	17	0	0	0	0	0	0	3	4	2	2	2	4	0	0	0	0	0	0	0.26087	-3.83333	-1.9386	0.000882068	Blue
WP_011606790.1	FRAAL5716	amino acid ABC transporter permease	0.26087	11.0547	32466	F207060.dat	Q21650_MS17-022_P243_#2	149	27.9	5	5	5	0.523625	8.46171e-05	17	0	0	0	0	0	0	2	1	3	5	3	3	0	0	0	0	0	0	0.26087	-3.83333	-1.9386	0.00340563	Blue
WP_041939847.1	FRAAL6212	GlcNAc-PI de-N-acetylase	0.26087	4.93705	33095	F207061.dat	Q21651_MS17-022_P244_#1	242	23.9	5	5	5	0.513673	8.30089e-05	17	0	0	0	0	0	0	2	3	2	2	5	3	0	0	0	0	0	0	0.26087	-3.83333	-1.9386	0.00193584	Blue
WP_011605157.1	FRAAL4026	short-chain dehydrogenase	0.26087	5.31685	28300	F207058.dat	Q21648_MS17-022_P242_#2	242	14.2	3	3	5	0.600707	9.70734e-05	17	0	0	0	0	0	0	4	3	3	3	2	2	0	0	0	0	0	0	0.26087	-3.83333	-1.9386	0.000252066	Blue
WP_050997476.1	FRAAL6745	serine/threonine protein kinase	0.26087	9.20311	71731	F207060.dat	Q21650_MS17-022_P243_#2	170	6.8	4	4	5	0.236997	3.82983e-05	17	0	0	0	0	0	0	2	3	2	5	2	3	0	0	0	0	0	0	0.26087	-3.83333	-1.9386	0.00193584	Blue
WP_011604700.1	FRAAL3559	acyl-CoA dehydrogenase	0.26087	5.31874	38539	F207058.dat	Q21648_MS17-022_P242_#2	217	14.5	5	5	5	0.441112	7.12831e-05	17	0	0	0	0	0	0	3	5	1	2	2	4	0	0	0	0	0	0	0.26087	-3.83333	-1.9386	0.00526629	Blue
WP_011605651.1	FRAAL4532	LuxR family transcriptional regulator	0.26087	4.87331	24383	F207058.dat	Q21648_MS17-022_P242_#2	132	21.2	3	3	4	0.697207	0.000112668	17	0	0	0	0	0	0	2	3	3	4	2	3	0	0	0	0	0	0	0.26087	-3.83333	-1.9386	0.000252066	Blue
WP_011607065.1	FRAAL6012	type 11 methyltransferase	0.26087	4.83548	28289	F207060.dat	Q21650_MS17-022_P243_#2	160	16.8	4	4	4	0.60094	9.71112e-05	17	0	0	0	0	0	0	2	3	3	4	2	3	0	0	0	0	0	0	0.26087	-3.83333	-1.9386	0.000252066	Blue
WP_050997398.1	FRAAL3943	TetR family transcriptional regulator	0.26087	6.29962	22688	F207059.dat	Q21649_MS17-022_P243_#1	319	23.9	4	4	4	0.749295	0.000121085	17	0	0	0	0	0	0	3	2	4	2	4	2	0	0	0	0	0	0	0.26087	-3.83333	-1.9386	0.000882068	Blue
WP_011602390.1	FRAAL1187	succinate dehydrogenase	0.26087	5.74562	28484	F207061.dat	Q21651_MS17-022_P244_#1	104	11.1	3	3	4	0.596826	9.64464e-05	17	0	0	0	0	0	0	4	2	4	3	3	1	0	0	0	0	0	0	0.26087	-3.83333	-1.9386	0.00193584	Blue
WP_011607511.1	FRAAL6466	macrolide ABC transporter ATP-binding protein	0.26087	5.19933	28696	F207061.dat	Q21651_MS17-022_P244_#1	170	15.2	3	3	4	0.592417	9.57338e-05	17	0	0	0	0	0	0	3	3	3	2	3	3	0	0	0	0	0	0	0.26087	-3.83333	-1.9386	1.28852e-05	Blue
WP_041939874.1	FRAAL6335	hypothetical protein	0.26087	5.02415	32609	F207061.dat	Q21651_MS17-022_P244_#1	230	15.3	3	3	3	0.521328	8.4246e-05	17	0	0	0	0	0	0	2	3	3	3	3	3	0	0	0	0	0	0	0.26087	-3.83333	-1.9386	1.28852e-05	Blue
WP_050997347.1	FRAAL2171	acetyltransferase	0.26087	5.95197	21200	F207061.dat	Q21651_MS17-022_P244_#1	142	19	3	3	3	0.801887	0.000129584	17	0	0	0	0	0	0	3	0	3	4	4	3	0	0	0	0	0	0	0.26087	-3.83333	-1.9386	0.00526629	Blue
WP_041939808.1	FRAAL6028	hypothetical protein	0.26087	4.14893	18044	F207060.dat	Q21650_MS17-022_P243_#2	112	26.8	2	2	3	0.942141	0.000152249	17	0	0	0	0	0	0	4	3	2	2	3	3	0	0	0	0	0	0	0.26087	-3.83333	-1.9386	0.000252066	Blue
WP_011607238.1	FRAAL6188	serine-threonine protein kinase	0.26087	9.10615	59452	F207062.dat	Q21652_MS17-022_P244_#2	72	2.9	2	1	3	0.285945	4.62083e-05	17	0	0	0	0	0	0	2	2	4	3	4	2	0	0	0	0	0	0	0.26087	-3.83333	-1.9386	0.000882068	Blue
WP_011607681.1	FRAAL6644	PPOX class F420-dependent enzyme, Rv3369 family	0.26087	6.57565	15905	F207061.dat	Q21651_MS17-022_P244_#1	99	13.3	2	2	3	1.06885	0.000172724	17	0	0	0	0	0	0	3	3	3	3	3	2	0	0	0	0	0	0	0.26087	-3.83333	-1.9386	1.28852e-05	Blue
WP_011602250.1	FRAAL1023	serine/threonine protein kinase	0.26087	9.76428	76687	F207061.dat	Q21651_MS17-022_P244_#1	60	2.7	2	1	2	0.22168	3.58233e-05	17	0	0	0	0	0	0	2	2	3	3	5	2	0	0	0	0	0	0	0.26087	-3.83333	-1.9386	0.00193584	Blue
WP_011604989.1	FRAAL3854	zinc-binding dehydrogenase	0.259259	5.14479	37249	F207058.dat	Q21648_MS17-022_P242_#2	542	41	11	11	12	2.09402	0.00033839	78	0	0	0	0	1	2	15	15	10	13	13	9	0	0	0	0	5	10	0.259259	-3.85714	-1.94753	0.000956649	Blue
WP_041941001.1	FRAAL5839	Crp/Fnr family transcriptional regulator	0.257862	8.24503	24962	F207060.dat	Q21650_MS17-022_P243_#2	1067	81.3	15	15	17	6.36968	0.00102933	159	1	1	1	1	1	1	22	26	25	26	29	25	6	6	6	7	5	5	0.257862	-3.87805	-1.95533	8.01609e-07	Blue
WP_011605667.1	FRAAL4549	dTDP-glucose 4,6-dehydratase	0.257812	5.23404	37328	F207062.dat	Q21652_MS17-022_P244_#2	668	53.6	15	15	18	3.40227	0.000549803	127	1	1	0	0	2	1	17	16	22	23	19	25	6	6	0	0	10	5	0.257812	-3.87879	-1.95561	2.52847e-05	Blue
WP_011604005.1	FRAAL2859	hypothetical protein	0.255814	5.17766	49474	F207057.dat	Q21647_MS17-022_P242_#1	308	20.4	7	7	9	0.76808	0.000124121	38	0	0	0	0	0	1	8	8	5	7	4	5	0	0	0	0	0	5	0.255814	-3.90909	-1.96683	0.000684673	Blue
WP_011605646.1	FRAAL4527	glucoamylase	0.255814	5.3605	69412	F207059.dat	Q21649_MS17-022_P243_#1	635	42.8	16	16	21	1.19576	0.000193233	83	0	1	0	0	2	0	9	9	17	15	15	15	0	6	0	0	10	0	0.255814	-3.90909	-1.96683	0.000920565	Blue
WP_011604942.1	FRAAL3805	ATP-binding protein	0.255814	5.38749	87959	F207060.dat	Q21650_MS17-022_P243_#2	868	22.2	17	17	20	1.45522	0.000235162	128	0	0	0	1	2	2	15	20	22	24	19	23	0	0	0	7	10	10	0.255814	-3.90909	-1.96683	0.000136801	Blue
WP_041939576.1	FRAAL4824	hypothetical protein	0.255814	5.20817	29880	F207059.dat	Q21649_MS17-022_P243_#1	635	47.2	12	12	12	4.2838	0.000692257	128	2	1	0	0	1	1	20	23	23	17	20	20	11	6	0	0	5	5	0.255814	-3.90909	-1.96683	4.0028e-05	Blue
WP_041939239.1	FRAAL2878	Pup--protein ligase	0.255	8.7218	51984	F207057.dat	Q21647_MS17-022_P242_#1	1633	66.2	31	31	38	7.90628	0.00127764	411	3	2	2	2	4	4	73	66	69	64	63	59	17	12	13	13	20	21	0.255	-3.92157	-1.97143	5.40042e-09	Blue
WP_009738606.1	FRAAL3771	membrane protein	0.254902	5.73166	12882	F207057.dat	Q21647_MS17-022_P242_#1	227	48.3	4	4	5	3.57087	0.000577049	46	0	0	0	1	0	0	7	8	9	8	6	7	0	0	0	7	0	0	0.254902	-3.92308	-1.97199	0.00190843	Blue
WP_011607111.1	FRAAL6059	DEAD/DEAH box helicase	0.251462	6.3008	56606	F207059.dat	Q21649_MS17-022_P243_#1	1187	46.4	21	21	25	3.03855	0.000491025	172	2	1	0	0	2	2	31	26	34	36	21	17	11	6	0	0	10	10	0.251462	-3.97674	-1.99159	0.000295965	Blue
WP_011607525.1	FRAAL6484	hypothetical protein	0.25	5.76248	29990	F207058.dat	Q21648_MS17-022_P242_#2	219	21.7	4	4	7	0.6002	9.69916e-05	18	0	0	0	0	0	0	4	4	3	2	4	1	0	0	0	0	0	0	0.25	-4	-2	0.00213191	Blue
WP_011606289.1	FRAAL5187	haloacid dehalogenase	0.25	5.15925	39161	F207057.dat	Q21647_MS17-022_P242_#1	198	18.2	5	5	7	0.459641	7.42774e-05	18	0	0	0	0	0	0	5	3	3	2	3	2	0	0	0	0	0	0	0.25	-4	-2	0.00111444	Blue
WP_050997434.1	FRAAL5255	recombinase RarA	0.25	5.72762	49978	F207062.dat	Q21652_MS17-022_P244_#2	185	14.9	6	6	6	0.360158	5.82011e-05	18	0	0	0	0	0	0	1	3	1	4	3	6	0	0	0	0	0	0	0.25	-4	-2	0.0117248	Blue
WP_011607104.1	FRAAL6052	DNA repair protein	0.25	5.69256	39459	F207060.dat	Q21650_MS17-022_P243_#2	278	19.7	3	3	6	0.45617	7.37164e-05	18	0	0	0	0	0	0	5	4	3	3	1	2	0	0	0	0	0	0	0.25	-4	-2	0.00347817	Blue
WP_041940338.1	FRAAL2154	phytoene synthase	0.25	8.7837	36662	F207059.dat	Q21649_MS17-022_P243_#1	112	9.6	3	3	6	0.490972	7.93404e-05	18	0	0	0	0	0	0	2	3	3	4	2	4	0	0	0	0	0	0	0.25	-4	-2	0.000434977	Blue
WP_011601474.1	FRAAL0215	hypothetical protein	0.25	6.81238	38878	F207058.dat	Q21648_MS17-022_P242_#2	153	12.2	4	4	5	0.462987	7.48181e-05	18	0	0	0	0	0	0	3	4	4	2	2	3	0	0	0	0	0	0	0.25	-4	-2	0.000434977	Blue
WP_011602772.1	FRAAL1585	acyl-CoA dehydrogenase	0.25	5.74613	43342	F207060.dat	Q21650_MS17-022_P243_#2	190	23	5	5	5	0.415302	6.71122e-05	18	0	0	0	0	0	0	2	1	3	5	4	3	0	0	0	0	0	0	0.25	-4	-2	0.00347817	Blue
WP_011606227.1	FRAAL5119	chemotaxis protein CheY	0.25	4.89764	14751	F207057.dat	Q21647_MS17-022_P242_#1	285	50	5	5	5	1.22026	0.000197192	18	0	0	0	0	0	0	6	2	1	2	4	3	0	0	0	0	0	0	0.25	-4	-2	0.00928271	Blue
WP_011603316.1	FRAAL2151	hypothetical protein	0.25	6.92442	63246	F207058.dat	Q21648_MS17-022_P242_#2	190	8.6	3	3	4	0.284603	4.59915e-05	18	0	0	0	0	0	0	2	3	3	4	3	3	0	0	0	0	0	0	0.25	-4	-2	8.29096e-05	Blue
WP_011604715.1	FRAAL3574	hypothetical protein	0.25	4.83691	19879	F207061.dat	Q21651_MS17-022_P244_#1	145	18.2	3	3	4	0.905478	0.000146324	18	0	0	0	0	0	0	3	4	2	3	3	3	0	0	0	0	0	0	0.25	-4	-2	8.29096e-05	Blue
WP_011604643.1	FRAAL3502	hypothetical protein	0.25	5.79985	39455	F207060.dat	Q21650_MS17-022_P243_#2	112	9	4	4	4	0.456216	7.37239e-05	18	0	0	0	0	0	0	2	4	2	5	2	3	0	0	0	0	0	0	0.25	-4	-2	0.00213191	Blue
WP_041938801.1	FRAAL0888	phosphodiesterase	0.25	9.16559	20601	F207062.dat	Q21652_MS17-022_P244_#2	132	23.8	4	4	4	0.873744	0.000141196	18	0	0	0	0	0	0	2	2	4	3	3	4	0	0	0	0	0	0	0.25	-4	-2	0.000434977	Blue
WP_011601422.1	FRAAL0161	extradiol ring-cleavage dioxygenase	0.25	5.30361	28519	F207062.dat	Q21652_MS17-022_P244_#2	132	14.8	3	3	3	0.631158	0.000101994	18	0	0	0	0	0	0	3	4	2	2	3	4	0	0	0	0	0	0	0.25	-4	-2	0.000434977	Blue
WP_011607246.1	FRAAL6196	hypothetical protein	0.25	5.71903	25408	F207061.dat	Q21651_MS17-022_P244_#1	109	19.1	3	3	3	0.708438	0.000114483	18	0	0	0	0	0	0	4	2	3	3	3	3	0	0	0	0	0	0	0.25	-4	-2	8.29096e-05	Blue
WP_011602182.1	FRAAL0953	membrane protein	0.25	11.6169	17704	F207058.dat	Q21648_MS17-022_P242_#2	112	14.5	3	3	3	1.01672	0.000164301	18	0	0	0	0	0	0	2	4	2	4	2	4	0	0	0	0	0	0	0.25	-4	-2	0.00111444	Blue
WP_041939801.1	FRAAL6004	hypothetical protein	0.25	8.95372	7045	F207057.dat	Q21647_MS17-022_P242_#1	136	56.2	3	3	3	2.555	0.000412885	18	0	0	0	0	0	0	3	4	2	4	2	3	0	0	0	0	0	0	0.25	-4	-2	0.000434977	Blue
WP_009739579.1	FRAAL2187	transcriptional regulator MraZ	0.25	5.25428	16058	F207062.dat	Q21652_MS17-022_P244_#2	86	11.2	2	2	3	1.12094	0.000181142	18	0	0	0	0	0	0	3	3	3	3	3	3	0	0	0	0	0	0	0.25	-4	-2	0	Blue
WP_050997343.1	FRAAL2101	uroporphyrinogen decarboxylase	0.25	5.43574	39615	F207062.dat	Q21652_MS17-022_P244_#2	157	10.7	3	3	3	0.454373	7.34262e-05	18	0	0	0	0	0	0	1	3	3	4	2	5	0	0	0	0	0	0	0.25	-4	-2	0.00347817	Blue
WP_041938698.1	FRAAL0458	subtype I-E CRISPR-associated endonuclease Cas1	0.25	5.5366	36386	F207062.dat	Q21652_MS17-022_P244_#2	79	6.9	2	2	3	0.494696	7.99422e-05	18	0	0	0	0	0	0	3	3	4	2	3	3	0	0	0	0	0	0	0.25	-4	-2	8.29096e-05	Blue
WP_011604031.1	FRAAL2885	RNA helicase	0.25	9.61384	108006	F207059.dat	Q21649_MS17-022_P243_#1	193	5.2	5	5	9	0.361091	5.83519e-05	39	0	0	0	0	0	1	7	5	8	6	7	5	0	0	0	0	0	5	0.25	-4	-2	0.000440097	Blue
WP_041939757.1	FRAAL5770	sulfonate ABC transporter substrate-binding protein	0.247148	9.12639	37196	F207059.dat	Q21649_MS17-022_P243_#1	1236	61.6	17	17	21	7.17819	0.00115999	267	1	2	2	2	1	2	41	44	42	45	43	42	6	12	13	13	5	10	0.247148	-4.04615	-2.01655	2.35755e-07	Blue
WP_011602280.1	FRAAL1053	protease	0.244898	9.78109	30891	F207061.dat	Q21651_MS17-022_P244_#1	289	28.6	5	5	6	1.42436	0.000230175	44	0	1	0	0	0	0	6	7	8	8	8	6	0	6	0	0	0	0	0.244898	-4.08333	-2.02975	0.000899349	Blue
WP_011607254.1	FRAAL6204	phosphoenolpyruvate carboxykinase [GTP]	0.241007	5.07292	66539	F207060.dat	Q21650_MS17-022_P243_#2	2696	72.7	44	44	51	12.9849	0.00209834	864	5	5	2	2	14	8	142	153	138	134	132	129	28	30	13	13	69	42	0.241007	-4.14925	-2.05285	1.34184e-05	Blue
WP_041939769.1	FRAAL5846	2-isopropylmalate synthase	0.240741	4.92248	64143	F207057.dat	Q21647_MS17-022_P242_#1	894	38	19	19	23	2.52561	0.000408135	162	1	1	1	0	2	1	29	31	25	26	22	23	6	6	6	0	10	5	0.240741	-4.15385	-2.05445	9.47659e-07	Blue
WP_011603526.1	FRAAL2362	acyl-CoA dehydrogenase	0.240664	5.30054	42050	F207062.dat	Q21652_MS17-022_P244_#2	1186	62.5	19	19	22	5.80262	0.000937695	244	0	1	2	2	2	2	34	39	39	40	42	41	0	6	13	13	10	10	0.240664	-4.15517	-2.05491	1.26502e-06	Blue
WP_011602983.1	FRAAL1802	thiamine pyrophosphate protein	0.24	5.55766	64734	F207060.dat	Q21650_MS17-022_P243_#2	150	10.3	4	4	9	0.293509	4.74306e-05	19	0	0	0	0	0	0	3	4	3	4	2	3	0	0	0	0	0	0	0.24	-4.16667	-2.05889	0.00014804	Blue
WP_011607755.1	FRAAL6718	geranylgeranyl reductase	0.24	9.48002	43537	F207059.dat	Q21649_MS17-022_P243_#1	178	17.9	4	4	9	0.43641	7.05234e-05	19	0	0	0	0	0	0	2	2	4	5	4	2	0	0	0	0	0	0	0.24	-4.16667	-2.05889	0.00208947	Blue
WP_011606929.1	FRAAL5861	tRNA-specific 2-thiouridylase MnmA	0.24	6.07558	37251	F207058.dat	Q21648_MS17-022_P242_#2	226	15.1	4	4	9	0.510053	8.2424e-05	19	0	0	0	0	0	0	4	4	1	4	3	3	0	0	0	0	0	0	0.24	-4.16667	-2.05889	0.00117162	Blue
WP_011605755.1	FRAAL4639	2-epi-5-epi-valiolone synthase	0.24	5.69271	55998	F207058.dat	Q21648_MS17-022_P242_#2	212	10.1	5	5	6	0.339298	5.48301e-05	19	0	0	0	0	0	0	5	5	3	3	2	1	0	0	0	0	0	0	0.24	-4.16667	-2.05889	0.00470814	Blue
WP_011602803.1	FRAAL1614	hypothetical protein	0.24	10.0066	38289	F207059.dat	Q21649_MS17-022_P243_#1	124	8.2	3	3	5	0.496226	8.01895e-05	19	0	0	0	0	0	0	4	4	3	3	3	2	0	0	0	0	0	0	0.24	-4.16667	-2.05889	0.00014804	Blue
WP_011607572.1	FRAAL6532	phosphate ABC transporter ATP-binding protein	0.24	8.3788	28156	F207062.dat	Q21652_MS17-022_P244_#2	199	18.2	5	5	5	0.674812	0.000109049	19	0	0	0	0	0	0	1	2	4	3	3	6	0	0	0	0	0	0	0.24	-4.16667	-2.05889	0.00637934	Blue
WP_041938890.1	FRAAL1297	lipoprotein	0.24	11.1486	46269	F207060.dat	Q21650_MS17-022_P243_#2	149	15.8	4	4	5	0.410642	6.63592e-05	19	0	0	0	0	0	0	3	2	3	5	3	3	0	0	0	0	0	0	0.24	-4.16667	-2.05889	0.000526149	Blue
WP_011603289.1	FRAAL2124	hypothetical protein	0.24	6.11376	28725	F207061.dat	Q21651_MS17-022_P244_#1	170	20.1	4	4	5	0.661445	0.000106889	19	0	0	0	0	0	0	4	3	2	3	4	3	0	0	0	0	0	0	0.24	-4.16667	-2.05889	0.00014804	Blue
WP_011601764.1	FRAAL0511	DNA hydrolase	0.24	6.06724	30407	F207060.dat	Q21650_MS17-022_P243_#2	210	18	4	4	5	0.624856	0.000100976	19	0	0	0	0	0	0	2	1	3	5	3	5	0	0	0	0	0	0	0.24	-4.16667	-2.05889	0.00470814	Blue
WP_011602335.1	FRAAL1128	tRNA threonylcarbamoyladenosine biosynthesis protein TsaB	0.24	5.19774	26556	F207058.dat	Q21648_MS17-022_P242_#2	190	22.4	3	3	5	0.715469	0.000115619	19	0	0	0	0	0	0	5	3	1	2	3	5	0	0	0	0	0	0	0.24	-4.16667	-2.05889	0.00470814	Blue
WP_041940778.1	FRAAL4567	XRE family transcriptional regulator	0.24	11.5177	20493	F207062.dat	Q21652_MS17-022_P244_#2	200	29.6	4	4	5	0.927146	0.000149826	19	0	0	0	0	0	0	4	4	1	4	2	4	0	0	0	0	0	0	0.24	-4.16667	-2.05889	0.00208947	Blue
WP_011605797.1	FRAAL4681	tryptophan synthase subunit beta	0.24	5.32651	40623	F207061.dat	Q21651_MS17-022_P244_#1	176	12.5	4	3	5	0.467715	7.55822e-05	19	0	0	0	0	0	0	4	2	4	1	5	3	0	0	0	0	0	0	0.24	-4.16667	-2.05889	0.00327272	Blue
WP_011605856.1	FRAAL4741	methyltransferase type 11	0.24	8.00095	27835	F207058.dat	Q21648_MS17-022_P242_#2	254	29.2	4	4	5	0.682594	0.000110306	19	0	0	0	0	0	0	3	4	1	3	4	4	0	0	0	0	0	0	0.24	-4.16667	-2.05889	0.00117162	Blue
WP_011603657.1	FRAAL2500	ketosteroid isomerase	0.24	5.75124	29555	F207062.dat	Q21652_MS17-022_P244_#2	146	19.5	4	4	4	0.642869	0.000103887	19	0	0	0	0	0	0	3	3	3	3	3	4	0	0	0	0	0	0	0.24	-4.16667	-2.05889	7.44272e-06	Blue
WP_011606326.1	FRAAL5233	orotidine 5'-phosphate decarboxylase	0.24	7.98459	26756	F207057.dat	Q21647_MS17-022_P242_#1	179	23	4	4	4	0.710121	0.000114755	19	0	0	0	0	0	0	5	3	3	2	4	2	0	0	0	0	0	0	0.24	-4.16667	-2.05889	0.00117162	Blue
WP_050997324.1	FRAAL1268	mannose-6-phosphate isomerase	0.24	5.32901	44065	F207060.dat	Q21650_MS17-022_P243_#2	144	18	4	4	4	0.431181	6.96783e-05	19	0	0	0	0	0	0	2	3	3	4	3	4	0	0	0	0	0	0	0.24	-4.16667	-2.05889	0.00014804	Blue
WP_011602149.1	FRAAL0919	aminodehydroquinate synthase	0.24	6.12669	37122	F207059.dat	Q21649_MS17-022_P243_#1	143	15.2	4	4	4	0.511826	8.27104e-05	19	0	0	0	0	0	0	3	2	4	4	3	3	0	0	0	0	0	0	0.24	-4.16667	-2.05889	0.00014804	Blue
WP_011602211.1	FRAAL0984	porphobilinogen deaminase	0.24	5.72558	40490	F207062.dat	Q21652_MS17-022_P244_#2	164	12.9	4	4	4	0.469252	7.58305e-05	19	0	0	0	0	0	0	2	3	4	3	3	4	0	0	0	0	0	0	0.24	-4.16667	-2.05889	0.00014804	Blue
WP_011604013.1	FRAAL2867	transposase	0.24	6.26496	33847	F207060.dat	Q21650_MS17-022_P243_#2	126	11.9	3	3	3	0.56135	9.07134e-05	19	0	0	0	0	0	0	3	4	1	3	4	4	0	0	0	0	0	0	0.24	-4.16667	-2.05889	0.00117162	Blue
WP_050997338.1	FRAAL1860	permease	0.24	9.93388	40576	F207059.dat	Q21649_MS17-022_P243_#1	132	10.9	2	2	2	0.468257	7.56697e-05	19	0	0	0	0	0	0	3	3	3	3	3	4	0	0	0	0	0	0	0.24	-4.16667	-2.05889	7.44272e-06	Blue
WP_011607326.1	FRAAL6277	glycerophosphoryl diester phosphodiesterase	0.24	5.80665	69286	F207060.dat	Q21650_MS17-022_P243_#2	714	24.4	12	12	16	1.02474	0.000165596	71	0	0	0	1	1	0	11	12	13	13	11	9	0	0	0	7	5	0	0.24	-4.16667	-2.05889	0.000263058	Blue
WP_041939451.1	FRAAL4107	peptidase M13	0.23871	4.95177	72941	F207058.dat	Q21648_MS17-022_P242_#2	1036	33.6	20	20	25	2.12501	0.000343398	155	0	0	0	0	3	3	26	31	24	25	21	22	0	0	0	0	15	16	0.23871	-4.18919	-2.06667	0.000958823	Blue
WP_041940884.1	FRAAL5216	translation initiation factor IF-3	0.237569	9.9025	17107	F207062.dat	Q21652_MS17-022_P244_#2	834	70.5	16	16	16	21.6286	0.00349515	370	1	2	3	1	3	4	52	59	57	69	58	61	6	12	19	7	15	21	0.237569	-4.2093	-2.07358	1.02389e-07	Blue
WP_041938825.1	FRAAL0974	pyrroline-5-carboxylate reductase	0.233871	5.69925	26859	F207061.dat	Q21651_MS17-022_P244_#1	758	53.2	10	10	10	4.54224	0.00073402	122	0	0	1	1	1	1	20	19	20	19	19	21	0	0	6	7	5	5	0.233871	-4.27586	-2.09622	2.59111e-05	Blue
WP_041939613.1	FRAAL5023	2-methylcitrate dehydratase	0.233766	6.40334	54215	F207057.dat	Q21647_MS17-022_P242_#1	433	21.5	12	12	14	1.34649	0.000217591	73	1	1	0	0	0	0	17	14	10	11	10	9	6	6	0	0	0	0	0.233766	-4.27778	-2.09686	0.000250904	Blue
WP_011603487.1	FRAAL2323	hypothetical protein	0.230769	6.03351	42123	F207058.dat	Q21648_MS17-022_P242_#2	180	24	6	6	7	0.4748	7.67271e-05	20	0	0	0	0	0	0	6	7	1	2	3	1	0	0	0	0	0	0	0.230769	-4.33333	-2.11548	0.025031	Blue
WP_050997237.1	FRAAL5502	hypothetical protein	0.230769	4.75032	31548	F207057.dat	Q21647_MS17-022_P242_#1	186	18.6	3	3	7	0.633955	0.000102446	20	0	0	0	0	0	0	3	3	3	3	5	3	0	0	0	0	0	0	0.230769	-4.33333	-2.11548	0.000170948	Blue
WP_011602371.1	FRAAL1169	geranylgeranyl reductase	0.230769	10.4195	46675	F207061.dat	Q21651_MS17-022_P244_#1	132	11.6	4	4	7	0.428495	6.92442e-05	20	0	0	0	0	0	0	4	3	4	3	4	2	0	0	0	0	0	0	0.230769	-4.33333	-2.11548	0.000170948	Blue
WP_050997182.1	FRAAL4400	hypothetical protein	0.230769	6.03596	47058	F207060.dat	Q21650_MS17-022_P243_#2	204	12.5	5	5	6	0.425007	6.86807e-05	20	0	0	0	0	0	0	3	2	2	5	5	3	0	0	0	0	0	0	0.230769	-4.33333	-2.11548	0.00187934	Blue
WP_041939479.1	FRAAL4289	acetyltransferase	0.230769	6.91947	23413	F207058.dat	Q21648_MS17-022_P242_#2	220	31.4	5	5	6	0.854226	0.000138042	20	0	0	0	0	0	0	4	5	2	2	4	3	0	0	0	0	0	0	0.230769	-4.33333	-2.11548	0.00108913	Blue
WP_011604307.1	FRAAL3158	acetyl-CoA carboxylase subunit beta	0.230769	6.16881	59266	F207061.dat	Q21651_MS17-022_P244_#1	263	10.9	5	1	6	0.337462	5.45334e-05	20	0	0	0	0	0	0	3	3	4	3	6	1	0	0	0	0	0	0	0.230769	-4.33333	-2.11548	0.00410472	Blue
WP_050997384.1	FRAAL3562	transcriptional regulator	0.230769	7.77491	21154	F207061.dat	Q21651_MS17-022_P244_#1	207	35.4	5	5	6	0.945448	0.000152783	20	0	0	0	0	0	0	3	2	2	4	5	4	0	0	0	0	0	0	0.230769	-4.33333	-2.11548	0.00108913	Blue
WP_011602674.1	FRAAL1484	ABC transporter	0.230769	6.11294	29648	F207061.dat	Q21651_MS17-022_P244_#1	216	38.3	5	5	5	0.674582	0.000109012	20	0	0	0	0	0	0	3	2	4	2	6	3	0	0	0	0	0	0	0.230769	-4.33333	-2.11548	0.00288749	Blue
WP_011604701.1	FRAAL3560	short-chain dehydrogenase	0.230769	5.10425	26386	F207060.dat	Q21650_MS17-022_P243_#2	269	24.9	4	4	5	0.757978	0.000122488	20	0	0	0	0	0	0	3	3	3	4	3	4	0	0	0	0	0	0	0.230769	-4.33333	-2.11548	1.84085e-05	Blue
WP_011606896.1	FRAAL5828	3-isopropylmalate dehydratase small subunit	0.230769	4.59094	21425	F207061.dat	Q21651_MS17-022_P244_#1	256	33.3	5	5	5	0.933489	0.000150851	20	0	0	0	0	0	0	3	2	2	4	5	4	0	0	0	0	0	0	0.230769	-4.33333	-2.11548	0.00108913	Blue
WP_041939363.1	FRAAL3585	esterase	0.230769	7.9347	26595	F207058.dat	Q21648_MS17-022_P242_#2	214	14.3	4	4	5	0.752021	0.000121526	20	0	0	0	0	0	0	5	4	3	3	3	2	0	0	0	0	0	0	0.230769	-4.33333	-2.11548	0.000521067	Blue
WP_011604446.1	FRAAL3298	carveol dehydrogenase	0.230769	5.26266	29255	F207060.dat	Q21650_MS17-022_P243_#2	259	22.6	4	3	4	0.683644	0.000110476	20	0	0	0	0	0	0	3	4	3	4	3	3	0	0	0	0	0	0	0.230769	-4.33333	-2.11548	1.84085e-05	Blue
WP_041940782.1	FRAAL4597	deaminase/reductase	0.230769	5.09188	24958	F207059.dat	Q21649_MS17-022_P243_#1	141	24.8	4	4	4	0.801346	0.000129497	20	0	0	0	0	0	0	5	1	4	4	3	3	0	0	0	0	0	0	0.230769	-4.33333	-2.11548	0.00187934	Blue
WP_011602428.1	FRAAL1227	hypothetical protein	0.230769	10.2101	67824	F207059.dat	Q21649_MS17-022_P243_#1	255	9.4	4	4	4	0.294881	4.76524e-05	20	0	0	0	0	0	0	1	2	6	4	4	3	0	0	0	0	0	0	0.230769	-4.33333	-2.11548	0.00551955	Blue
WP_041940156.1	FRAAL0968	exopolyphosphatase	0.230769	5.76167	33240	F207057.dat	Q21647_MS17-022_P242_#1	152	10.9	2	2	4	0.601685	9.72315e-05	20	0	0	0	0	0	0	3	2	3	4	4	4	0	0	0	0	0	0	0.230769	-4.33333	-2.11548	0.000170948	Blue
WP_041940203.1	FRAAL1283	S-adenosyl-L-homocysteine hydrolase	0.230769	5.32646	44878	F207059.dat	Q21649_MS17-022_P243_#1	118	10.5	3	3	4	0.445653	7.20169e-05	20	0	0	0	0	0	0	2	4	4	3	3	4	0	0	0	0	0	0	0.230769	-4.33333	-2.11548	0.000170948	Blue
WP_041938841.1	FRAAL1036	NADH dehydrogenase	0.230769	4.58649	26112	F207058.dat	Q21648_MS17-022_P242_#2	159	24.6	3	3	3	0.765931	0.000123774	20	0	0	0	0	0	0	3	4	3	4	3	3	0	0	0	0	0	0	0.230769	-4.33333	-2.11548	1.84085e-05	Blue
WP_011606474.1	FRAAL5391	hypothetical protein	0.230769	7.00263	24339	F207059.dat	Q21649_MS17-022_P243_#1	131	24.3	3	3	3	0.821726	0.00013279	20	0	0	0	0	0	0	4	3	3	3	4	3	0	0	0	0	0	0	0.230769	-4.33333	-2.11548	1.84085e-05	Blue
WP_011601712.1	FRAAL0456	CRISPR-associated protein Cas5	0.230769	5.86549	29833	F207061.dat	Q21651_MS17-022_P244_#1	104	7.6	2	2	2	0.670399	0.000108336	20	0	0	0	0	0	0	4	3	4	3	3	3	0	0	0	0	0	0	0.230769	-4.33333	-2.11548	1.84085e-05	Blue
WP_050997388.1	FRAAL3763	sugar ABC transporter permease	0.230769	11.5892	30860	F207058.dat	Q21648_MS17-022_P242_#2	148	8.7	2	2	2	0.648088	0.00010473	20	0	0	0	0	0	0	4	2	4	4	3	3	0	0	0	0	0	0	0.230769	-4.33333	-2.11548	0.000170948	Blue
WP_041938818.1	FRAAL0948	fatty acid-binding protein	0.230769	5.20955	20584	F207058.dat	Q21648_MS17-022_P242_#2	91	14	2	2	2	0.971628	0.000157014	20	0	0	0	0	0	0	3	4	4	3	4	2	0	0	0	0	0	0	0.230769	-4.33333	-2.11548	0.000170948	Blue
WP_011606835.1	FRAAL5762	transcription termination factor NusA	0.230216	6.91221	38850	F207057.dat	Q21647_MS17-022_P242_#1	854	51.5	18	17	20	3.55212	0.000574019	138	0	0	0	0	2	3	27	19	23	17	26	21	0	0	0	0	10	16	0.230216	-4.34375	-2.11894	0.000636694	Blue
WP_011603282.1	FRAAL2117	malto-oligosyltrehalose synthase	0.230159	4.99103	89507	F207057.dat	Q21647_MS17-022_P242_#1	758	25.5	17	17	17	1.38537	0.000223873	124	0	0	2	0	1	1	27	23	17	19	18	16	0	0	13	0	5	5	0.230159	-4.34483	-2.1193	0.000156838	Blue
WP_041939767.1	FRAAL5826	polyphosphate kinase	0.229167	5.5047	81999	F207059.dat	Q21649_MS17-022_P243_#1	321	12.8	8	8	10	0.524397	8.47418e-05	43	0	0	0	0	1	0	8	9	9	7	5	4	0	0	0	0	5	0	0.229167	-4.36364	-2.12553	0.000425721	Blue
WP_011606865.1	FRAAL5793	signal recognition particle protein	0.228814	9.68193	54354	F207059.dat	Q21649_MS17-022_P243_#1	1358	56.5	23	23	25	4.3971	0.000710566	239	1	1	0	0	4	3	40	34	42	44	37	33	6	6	0	0	20	16	0.228814	-4.37037	-2.12776	6.20809e-05	Blue
WP_009739818.1	FRAAL1916	rod shape-determining protein Mbl	0.22549	6.21374	36693	F207062.dat	Q21652_MS17-022_P244_#2	1048	64.1	17	17	20	5.5869	0.000902835	205	2	1	1	1	1	1	34	31	35	36	28	34	11	6	6	7	5	5	0.22549	-4.43478	-2.14886	2.09199e-08	Blue
WP_011602990.1	FRAAL1810	alanine-phosphoribitol ligase	0.224806	5.02533	44496	F207062.dat	Q21652_MS17-022_P244_#2	539	43.4	12	12	13	2.85419	0.000461233	127	0	1	0	1	1	1	19	21	20	20	23	20	0	6	0	7	5	5	0.224806	-4.44828	-2.15325	6.16032e-06	Blue
WP_011607343.1	FRAAL6295	glycosyl hydrolase family 15	0.222222	5.32503	66580	F207061.dat	Q21651_MS17-022_P244_#1	190	8.6	4	4	8	0.31541	5.09699e-05	21	0	0	0	0	0	0	5	4	4	3	4	1	0	0	0	0	0	0	0.222222	-4.5	-2.16993	0.00157082	Blue
WP_011604852.1	FRAAL3713	phosphohydrolase	0.222222	5.95944	22275	F207057.dat	Q21647_MS17-022_P242_#1	190	32.9	5	5	6	0.942761	0.000152349	21	0	0	0	0	0	0	5	4	3	2	3	4	0	0	0	0	0	0	0.222222	-4.5	-2.16993	0.000445485	Blue
WP_011601554.1	FRAAL0296	aminocarboxymuconate-semialdehyde decarboxylase	0.222222	5.34869	43021	F207058.dat	Q21648_MS17-022_P242_#2	242	18.2	4	4	6	0.488134	7.88818e-05	21	0	0	0	0	0	0	3	4	5	3	3	3	0	0	0	0	0	0	0.222222	-4.5	-2.16993	0.000152057	Blue
WP_011606196.1	FRAAL5087	glycerol acyltransferase	0.222222	10.1159	33486	F207062.dat	Q21652_MS17-022_P244_#2	148	15.4	5	5	6	0.627128	0.000101343	21	0	0	0	0	0	0	3	3	2	4	4	5	0	0	0	0	0	0	0.222222	-4.5	-2.16993	0.000445485	Blue
WP_011601890.1	FRAAL0642	hypothetical protein	0.222222	6.30586	14469	F207058.dat	Q21648_MS17-022_P242_#2	209	26	3	3	5	1.45138	0.000234541	21	0	0	0	0	0	0	5	3	4	3	2	4	0	0	0	0	0	0	0.222222	-4.5	-2.16993	0.000445485	Blue
WP_011603178.1	FRAAL2006	HrcA family transcriptional regulator	0.222222	5.40114	36821	F207059.dat	Q21649_MS17-022_P243_#1	238	18	4	4	5	0.570327	9.21641e-05	21	0	0	0	0	0	0	4	3	4	3	3	4	0	0	0	0	0	0	0.222222	-4.5	-2.16993	1.93456e-05	Blue
WP_011601640.1	FRAAL0383	glyoxalase	0.222222	4.28188	26943	F207057.dat	Q21647_MS17-022_P242_#1	161	18.6	4	4	4	0.779423	0.000125954	21	0	0	0	0	0	0	4	4	3	3	4	3	0	0	0	0	0	0	0.222222	-4.5	-2.16993	1.93456e-05	Blue
WP_011607570.1	FRAAL6530	adenine glycosylase	0.222222	8.47741	34863	F207061.dat	Q21651_MS17-022_P244_#1	129	17.9	4	4	4	0.602358	9.73402e-05	21	0	0	0	0	0	0	3	3	4	3	4	4	0	0	0	0	0	0	0.222222	-4.5	-2.16993	1.93456e-05	Blue
WP_011605591.1	FRAAL4469	hypothetical protein	0.222222	10.4051	19003	F207058.dat	Q21648_MS17-022_P242_#2	112	14.7	3	3	4	1.10509	0.000178581	21	0	0	0	0	0	0	4	5	2	4	3	3	0	0	0	0	0	0	0.222222	-4.5	-2.16993	0.000445485	Blue
WP_011602695.1	FRAAL1505	glutamate racemase	0.222222	5.33361	32140	F207058.dat	Q21648_MS17-022_P242_#2	232	22.9	4	4	4	0.653391	0.000105587	21	0	0	0	0	0	0	4	4	3	3	4	3	0	0	0	0	0	0	0.222222	-4.5	-2.16993	1.93456e-05	Blue
WP_011603626.1	FRAAL2469	hypothetical protein	0.222222	4.62805	38555	F207061.dat	Q21651_MS17-022_P244_#1	239	16.8	4	4	4	0.544676	8.8019e-05	21	0	0	0	0	0	0	2	2	4	4	5	4	0	0	0	0	0	0	0.222222	-4.5	-2.16993	0.000916748	Blue
WP_011601299.1	FRAAL0031	membrane protein	0.222222	9.91993	31879	F207059.dat	Q21649_MS17-022_P243_#1	162	23	4	4	4	0.658741	0.000106452	21	0	0	0	0	0	0	3	3	4	4	4	3	0	0	0	0	0	0	0.222222	-4.5	-2.16993	1.93456e-05	Blue
WP_050997327.1	FRAAL1386	ketosteroid isomerase	0.222222	5.71428	16846	F207061.dat	Q21651_MS17-022_P244_#1	137	22.6	3	3	4	1.24659	0.000201447	21	0	0	0	0	0	0	4	2	3	3	4	5	0	0	0	0	0	0	0.222222	-4.5	-2.16993	0.000445485	Blue
WP_011606625.1	FRAAL5541	hypothetical protein	0.222222	5.82403	98156	F207059.dat	Q21649_MS17-022_P243_#1	121	3.3	3	2	3	0.213945	3.45733e-05	21	0	0	0	0	0	0	3	3	5	3	6	1	0	0	0	0	0	0	0.222222	-4.5	-2.16993	0.00459584	Blue
WP_011603613.1	FRAAL2456	hypothetical protein	0.222222	7.92596	14578	F207062.dat	Q21652_MS17-022_P244_#2	115	23.4	3	3	3	1.44053	0.000232787	21	0	0	0	0	0	0	2	4	3	3	4	5	0	0	0	0	0	0	0.222222	-4.5	-2.16993	0.000445485	Blue
WP_011603307.1	FRAAL2142	preprotein translocase subunit YajC	0.222222	4.46928	17092	F207060.dat	Q21650_MS17-022_P243_#2	53	5.8	2	2	2	1.22864	0.000198547	21	0	0	0	0	0	0	3	3	3	4	4	4	0	0	0	0	0	0	0.222222	-4.5	-2.16993	1.93456e-05	Blue
WP_041940251.1	FRAAL1615	zf-TFIIB domain containing protein	0.222222	7.79817	11005	F207061.dat	Q21651_MS17-022_P244_#1	144	25.7	2	2	2	1.90822	0.000308366	21	0	0	0	0	0	0	3	4	3	4	3	4	0	0	0	0	0	0	0.222222	-4.5	-2.16993	1.93456e-05	Blue
WP_011602955.1	FRAAL1772	hypothetical protein	0.222222	7.71755	169306	F207061.dat	Q21651_MS17-022_P244_#1	427	10.9	10	10	15	0.289417	4.67694e-05	49	0	0	1	0	0	0	6	5	10	8	11	8	0	0	6	0	0	0	0.222222	-4.5	-2.16993	0.000455684	Blue
WP_011602295.1	FRAAL1073	DNA-directed RNA polymerase subunit beta'	0.220773	7.81488	143974	F207059.dat	Q21649_MS17-022_P243_#1	7217	81.5	120	120	127	16.0098	0.01	2305	11	12	11	9	23	21	339	326	402	410	374	367	61	71	70	61	113	109	0.220773	-4.52953	-2.17936	3.06789e-08	Blue
WP_011607625.1	FRAAL6588	cell division protein FtsH	0.22043	6.00437	79700	F207059.dat	Q21649_MS17-022_P243_#1	1128	37.8	21	21	22	2.33375	0.000377131	186	1	1	0	2	0	2	31	32	34	28	27	28	6	6	0	13	0	10	0.22043	-4.53659	-2.18161	1.23418e-05	Blue
WP_011605764.1	FRAAL4648	enterobactin synthase subunit E	0.22	5.39051	62322	F207060.dat	Q21650_MS17-022_P243_#2	317	12.3	6	6	10	0.722056	0.000116683	45	0	0	0	0	1	0	9	11	7	8	3	6	0	0	0	0	5	0	0.22	-4.54545	-2.18442	0.0010871	Blue
WP_011607038.1	FRAAL5983	molecular chaperone GroES	0.22	6.25014	33195	F207062.dat	Q21652_MS17-022_P244_#2	548	40.4	8	8	8	2.92213	0.000472212	97	1	0	0	0	1	1	16	17	13	16	16	16	6	0	0	0	5	5	0.22	-4.54545	-2.18442	2.29566e-05	Blue
WP_041939578.1	FRAAL4847	NADPH:quinone reductase	0.218182	4.75395	31034	F207057.dat	Q21647_MS17-022_P242_#1	360	18.1	5	5	5	1.61114	0.000260358	50	1	0	0	0	0	0	9	9	8	9	7	7	6	0	0	0	0	0	0.218182	-4.58333	-2.1964	0.000381235	Blue
WP_011607558.1	FRAAL6517	rRNA methyltransferase	0.214286	11.163	35066	F207059.dat	Q21649_MS17-022_P243_#1	211	17.8	4	4	7	0.627388	0.000101385	22	0	0	0	0	0	0	3	0	5	5	4	5	0	0	0	0	0	0	0.214286	-4.66667	-2.22239	0.00601559	Blue
WP_041938902.1	FRAAL1383	hypothetical protein	0.214286	5.11923	34366	F207060.dat	Q21650_MS17-022_P243_#2	242	22.4	4	4	7	0.640168	0.00010345	22	0	0	0	0	0	0	3	2	5	4	4	4	0	0	0	0	0	0	0.214286	-4.66667	-2.22239	0.000332659	Blue
WP_041938621.1	FRAAL0133	hypothetical protein	0.214286	7.81089	31189	F207062.dat	Q21652_MS17-022_P244_#2	185	23.9	5	5	7	0.705377	0.000113988	22	0	0	0	0	0	0	4	4	3	2	3	6	0	0	0	0	0	0	0.214286	-4.66667	-2.22239	0.00122227	Blue
WP_050997145.1	FRAAL3760	5'-3' exonuclease	0.214286	5.36643	38496	F207059.dat	Q21649_MS17-022_P243_#1	245	13.1	4	4	6	0.571488	9.23517e-05	22	0	0	0	0	0	0	4	2	4	3	4	5	0	0	0	0	0	0	0.214286	-4.66667	-2.22239	0.000332659	Blue
WP_011607590.1	FRAAL6550	ATPase	0.214286	5.52765	37660	F207059.dat	Q21649_MS17-022_P243_#1	194	18.9	4	4	6	0.584174	9.44018e-05	22	0	0	0	0	0	0	2	4	4	2	5	5	0	0	0	0	0	0	0.214286	-4.66667	-2.22239	0.00122227	Blue
WP_041939811.1	FRAAL6038	ATP-dependent DNA helicase	0.214286	9.45246	78572	F207058.dat	Q21648_MS17-022_P242_#2	84	3.6	3	3	6	0.279998	4.52473e-05	22	0	0	0	0	0	0	5	5	3	3	3	3	0	0	0	0	0	0	0.214286	-4.66667	-2.22239	0.000332659	Blue
WP_011606246.1	FRAAL5141	nicotinate-nucleotide--dimethylbenzimidazole phosphoribosyltransferase	0.214286	5.10916	38590	F207062.dat	Q21652_MS17-022_P244_#2	214	20.4	4	4	5	0.570096	9.21268e-05	22	0	0	0	0	0	0	4	3	4	4	3	4	0	0	0	0	0	0	0.214286	-4.66667	-2.22239	1.15141e-05	Blue
WP_041940925.1	FRAAL5379	ABC transporter	0.214286	9.02058	25043	F207061.dat	Q21651_MS17-022_P244_#1	149	21.7	3	3	5	0.878489	0.000141963	22	0	0	0	0	0	0	5	4	2	2	5	4	0	0	0	0	0	0	0.214286	-4.66667	-2.22239	0.00122227	Blue
WP_041938908.1	FRAAL1410	acireductone dioxygenase	0.214286	4.77102	22156	F207061.dat	Q21651_MS17-022_P244_#1	161	22.8	3	3	4	0.992959	0.000160461	22	0	0	0	0	0	0	3	5	3	3	4	4	0	0	0	0	0	0	0.214286	-4.66667	-2.22239	0.000108052	Blue
WP_050997339.1	FRAAL1885	hypothetical protein	0.214286	10.3512	29397	F207059.dat	Q21649_MS17-022_P243_#1	147	13.9	4	4	4	0.748376	0.000120937	22	0	0	0	0	0	0	4	3	5	3	3	4	0	0	0	0	0	0	0.214286	-4.66667	-2.22239	0.000108052	Blue
WP_041938885.1	FRAAL1260	2-phospho-L-lactate transferase	0.214286	4.69204	35985	F207057.dat	Q21647_MS17-022_P242_#1	169	10.4	3	3	3	0.611366	9.87959e-05	22	0	0	0	0	0	0	4	4	4	4	3	3	0	0	0	0	0	0	0.214286	-4.66667	-2.22239	1.15141e-05	Blue
WP_003956441.1	FRAAL1106	50S ribosomal protein L36 [Actinobacteria]	0.214286	10.6947	4386	F207059.dat	Q21649_MS17-022_P243_#1	93	45.9	2	2	2	5.01596	0.000810573	22	0	0	0	0	0	0	4	5	3	4	4	2	0	0	0	0	0	0	0.214286	-4.66667	-2.22239	0.000332659	Blue
WP_041939413.1	FRAAL3918	hypothetical protein	0.214286	11.2422	17226	F207060.dat	Q21650_MS17-022_P243_#2	93	14.8	2	2	2	1.27714	0.000206384	22	0	0	0	0	0	0	5	5	3	3	3	3	0	0	0	0	0	0	0.214286	-4.66667	-2.22239	0.000332659	Blue
WP_011603018.1	FRAAL1839	oxidoreductase	0.214286	5.51738	32116	F207058.dat	Q21648_MS17-022_P242_#2	309	25.4	6	6	7	1.58799	0.000256618	51	1	0	0	0	0	0	8	9	8	9	8	8	6	0	0	0	0	0	0.214286	-4.66667	-2.22239	0.000569073	Blue
WP_011601636.1	FRAAL0379	acyl-CoA dehydrogenase	0.214286	4.7082	43356	F207060.dat	Q21650_MS17-022_P243_#2	939	48.6	15	15	16	4.1978	0.00067836	182	2	1	1	0	1	1	32	35	29	30	25	25	11	6	6	0	5	5	0.214286	-4.66667	-2.22239	6.9035e-07	Blue
WP_009741728.1	FRAAL6574	anti-sigma B factor antagonist	0.213483	5.5275	12281	F207059.dat	Q21649_MS17-022_P243_#1	283	54	6	6	6	6.92126	0.00111847	85	0	0	1	1	0	0	17	10	16	12	15	13	0	0	6	7	0	0	0.213483	-4.68421	-2.22781	7.22995e-05	Blue
WP_041940121.1	FRAAL0737	ATP-dependent DNA helicase RecQ	0.211538	5.60208	59358	F207061.dat	Q21651_MS17-022_P244_#1	418	18.6	9	9	11	0.791806	0.000127955	47	0	0	0	0	0	1	6	7	9	6	11	7	0	0	0	0	0	5	0.211538	-4.72727	-2.24101	0.000150768	Blue
WP_011606756.1	FRAAL5682	polyphosphate glucokinase	0.211538	5.97677	29722	F207057.dat	Q21647_MS17-022_P242_#1	236	27.3	5	5	7	1.58132	0.000255539	47	0	0	0	0	0	1	10	6	10	7	7	6	0	0	0	0	0	5	0.211538	-4.72727	-2.24101	0.000126573	Blue
WP_041940940.1	FRAAL5482	acetyl-CoA acetyltransferase	0.210526	5.41964	38972	F207057.dat	Q21647_MS17-022_P242_#1	478	46.3	9	9	10	1.33429	0.00021562	52	0	0	1	0	0	0	12	9	5	7	9	9	0	0	6	0	0	0	0.210526	-4.75	-2.24793	0.000296036	Blue
WP_011605117.1	FRAAL3986	heat-shock protein Hsp90	0.20802	4.83461	73015	F207057.dat	Q21647_MS17-022_P242_#1	1923	51.3	29	29	34	5.5605	0.00089857	406	1	2	3	3	2	2	62	67	69	72	62	61	6	12	19	20	10	10	0.20802	-4.80723	-2.26521	9.62357e-09	Blue
WP_041939597.1	FRAAL4947	molecular chaperone DnaK	0.206897	5.08171	87931	F207057.dat	Q21647_MS17-022_P242_#1	294	9.2	7	7	9	0.261569	4.22692e-05	23	0	0	0	0	0	0	7	5	3	3	2	3	0	0	0	0	0	0	0.206897	-4.83333	-2.27302	0.00371515	Blue
WP_011606258.1	FRAAL5154	serine/threonine protein kinase	0.206897	10.4993	71381	F207057.dat	Q21647_MS17-022_P242_#1	199	9.2	4	4	6	0.322215	5.20695e-05	23	0	0	0	0	0	0	4	3	5	3	5	3	0	0	0	0	0	0	0.206897	-4.83333	-2.27302	0.000213071	Blue
WP_011607586.1	FRAAL6546	glycosyl transferase	0.206897	8.7381	95573	F207060.dat	Q21650_MS17-022_P243_#2	300	9	5	5	6	0.240654	3.88893e-05	23	0	0	0	0	0	0	4	3	3	5	4	4	0	0	0	0	0	0	0.206897	-4.83333	-2.27302	5.87369e-05	Blue
WP_011607450.1	FRAAL6405	transcriptional regulator	0.206897	6.32993	26646	F207062.dat	Q21652_MS17-022_P244_#2	226	28.6	5	5	6	0.863169	0.000139487	23	0	0	0	0	0	0	4	6	2	4	2	5	0	0	0	0	0	0	0.206897	-4.83333	-2.27302	0.00204987	Blue
WP_011603712.1	FRAAL2555	hypothetical protein	0.206897	5.88803	31037	F207062.dat	Q21652_MS17-022_P244_#2	227	22.7	4	4	6	0.741051	0.000119753	23	0	0	0	0	0	0	4	6	2	2	3	6	0	0	0	0	0	0	0.206897	-4.83333	-2.27302	0.00371515	Blue
WP_011603102.1	FRAAL1929	exonuclease	0.206897	5.40691	113360	F207059.dat	Q21649_MS17-022_P243_#1	254	4.8	5	5	6	0.202893	3.27873e-05	23	0	0	0	0	0	0	4	3	7	2	3	4	0	0	0	0	0	0	0.206897	-4.83333	-2.27302	0.00282254	Blue
WP_050997454.1	FRAAL6040	antitermination regulator	0.206897	11.3979	17696	F207058.dat	Q21648_MS17-022_P242_#2	180	26.8	4	4	6	1.29973	0.000210035	23	0	0	0	0	0	0	4	5	3	4	4	3	0	0	0	0	0	0	0.206897	-4.83333	-2.27302	5.87369e-05	Blue
WP_011604027.1	FRAAL2881	transcriptional regulator	0.206897	6.09173	35519	F207058.dat	Q21648_MS17-022_P242_#2	187	14.5	4	4	5	0.647541	0.000104642	23	0	0	0	0	0	0	1	5	3	4	5	5	0	0	0	0	0	0	0.206897	-4.83333	-2.27302	0.00204987	Blue
WP_011601520.1	FRAAL0261	type IV restriction endonuclease	0.206897	7.7702	44502	F207062.dat	Q21652_MS17-022_P244_#2	234	14.6	4	4	5	0.516831	8.35192e-05	23	0	0	0	0	0	0	6	3	4	2	4	4	0	0	0	0	0	0	0.206897	-4.83333	-2.27302	0.000878892	Blue
WP_011607440.1	FRAAL6395	molybdenum cofactor biosynthesis protein MoaC	0.206897	5.94845	19762	F207062.dat	Q21652_MS17-022_P244_#2	146	36.5	4	4	4	1.16385	0.000188077	23	0	0	0	0	0	0	4	5	4	3	3	4	0	0	0	0	0	0	0.206897	-4.83333	-2.27302	5.87369e-05	Blue
WP_011606709.1	FRAAL5630	FMN reductase	0.206897	5.31669	19358	F207061.dat	Q21651_MS17-022_P244_#1	227	25.9	4	4	4	1.18814	0.000192002	23	0	0	0	0	0	0	3	3	5	3	5	4	0	0	0	0	0	0	0.206897	-4.83333	-2.27302	0.000213071	Blue
WP_011604879.1	FRAAL3740	epoxide hydrolase	0.206897	6.13763	43024	F207058.dat	Q21648_MS17-022_P242_#2	231	10.9	3	3	4	0.534585	8.63883e-05	23	0	0	0	0	0	0	4	4	3	4	5	3	0	0	0	0	0	0	0.206897	-4.83333	-2.27302	5.87369e-05	Blue
WP_050997323.1	FRAAL1244	serine/threonine protein kinase	0.206897	6.04174	87621	F207059.dat	Q21649_MS17-022_P243_#1	101	2.3	2	1	4	0.262494	4.24187e-05	23	0	0	0	0	0	0	4	3	5	4	5	2	0	0	0	0	0	0	0.206897	-4.83333	-2.27302	0.000483779	Blue
WP_011603144.1	FRAAL1971	apolipoprotein N- acyltransferase	0.206897	10.8708	14981	F207061.dat	Q21651_MS17-022_P244_#1	162	46.8	4	4	4	1.53528	0.000248099	23	0	0	0	0	0	0	3	3	4	4	5	4	0	0	0	0	0	0	0.206897	-4.83333	-2.27302	5.87369e-05	Blue
WP_041939222.1	FRAAL2795	hypothetical protein	0.206897	6.54442	25266	F207058.dat	Q21648_MS17-022_P242_#2	178	21.4	4	4	4	0.910314	0.000147106	23	0	0	0	0	0	0	2	6	3	5	3	4	0	0	0	0	0	0	0.206897	-4.83333	-2.27302	0.00140111	Blue
WP_011606977.1	FRAAL5916	hypothetical protein	0.206897	11.1832	20487	F207059.dat	Q21649_MS17-022_P243_#1	179	27.6	4	4	4	1.12266	0.000181421	23	0	0	0	0	0	0	4	4	4	3	4	4	0	0	0	0	0	0	0.206897	-4.83333	-2.27302	2.89007e-06	Blue
WP_041939863.1	FRAAL6286	AraC family transcriptional regulator	0.206897	4.95719	29010	F207062.dat	Q21652_MS17-022_P244_#2	151	25.5	4	4	4	0.79283	0.00012812	23	0	0	0	0	0	0	3	4	3	4	5	4	0	0	0	0	0	0	0.206897	-4.83333	-2.27302	5.87369e-05	Blue
WP_011602314.1	FRAAL1101	preprotein translocase subunit SecY	0.206897	9.96629	46895	F207060.dat	Q21650_MS17-022_P243_#2	142	6.3	3	3	4	0.490457	7.92573e-05	23	0	0	0	0	0	0	3	2	4	5	6	3	0	0	0	0	0	0	0.206897	-4.83333	-2.27302	0.00140111	Blue
WP_011602700.1	FRAAL1510	antibiotic biosynthesis monooxygenase	0.206897	5.46805	11952	F207061.dat	Q21651_MS17-022_P244_#1	107	54.7	4	4	4	1.92436	0.000310975	23	0	0	0	0	0	0	3	5	3	3	5	4	0	0	0	0	0	0	0.206897	-4.83333	-2.27302	0.000213071	Blue
WP_009739506.1	FRAAL2271	hypothetical protein	0.206897	5.36561	19341	F207062.dat	Q21652_MS17-022_P244_#2	282	17.7	3	3	3	1.18918	0.000192171	23	0	0	0	0	0	0	3	5	4	3	4	4	0	0	0	0	0	0	0.206897	-4.83333	-2.27302	5.87369e-05	Blue
WP_011607358.1	FRAAL6310	NUDIX hydrolase	0.206897	4.83175	18203	F207061.dat	Q21651_MS17-022_P244_#1	155	17.8	3	3	3	1.26353	0.000204185	23	0	0	0	0	0	0	4	3	4	4	4	4	0	0	0	0	0	0	0.206897	-4.83333	-2.27302	2.89007e-06	Blue
WP_011601499.1	FRAAL0241	ATP-binding protein	0.2	5.39869	145243	F207057.dat	Q21647_MS17-022_P242_#1	213	4.7	5	5	9	0.16524	2.67026e-05	24	0	0	0	0	0	0	7	5	4	3	2	3	0	0	0	0	0	0	0.2	-5	-2.32193	0.00276496	Blue
WP_011603723.1	FRAAL2566	peptide monooxygenase	0.2	5.51661	49549	F207057.dat	Q21647_MS17-022_P242_#1	274	21.7	7	7	8	0.484369	7.82734e-05	24	0	0	0	0	0	0	8	7	1	1	4	3	0	0	0	0	0	0	0.2	-5	-2.32193	0.0214072	Blue
WP_011605500.1	FRAAL4378	DNA helicase	0.2	5.68857	162531	F207057.dat	Q21647_MS17-022_P242_#1	282	4.2	5	5	7	0.147664	2.38623e-05	24	0	0	0	0	0	0	5	5	3	4	3	4	0	0	0	0	0	0	0.2	-5	-2.32193	0.000110239	Blue
WP_011603325.1	FRAAL2160	phytoene dehydrogenase	0.2	9.07195	55361	F207059.dat	Q21649_MS17-022_P243_#1	191	11.2	5	5	7	0.433518	7.0056e-05	24	0	0	0	0	0	0	1	5	5	4	5	4	0	0	0	0	0	0	0.2	-5	-2.32193	0.00145658	Blue
WP_011605104.1	FRAAL3972	NADP-dependent aryl-alcohol dehydrogenase	0.2	5.81365	35694	F207062.dat	Q21652_MS17-022_P244_#2	216	18.3	5	5	6	0.672382	0.000108656	24	0	0	0	0	0	0	4	4	3	4	3	6	0	0	0	0	0	0	0.2	-5	-2.32193	0.000291142	Blue
WP_011602503.1	FRAAL1305	acetyltransferase	0.2	5.17939	20504	F207057.dat	Q21647_MS17-022_P242_#1	256	26.8	4	4	5	1.1705	0.000189152	24	0	0	0	0	0	0	6	2	4	5	4	3	0	0	0	0	0	0	0.2	-5	-2.32193	0.000961253	Blue
WP_011603027.1	FRAAL1849	mechanosensitive ion channel protein MscS	0.2	4.88067	45415	F207060.dat	Q21650_MS17-022_P243_#2	147	15.3	5	5	5	0.52846	8.53984e-05	24	0	0	0	0	0	0	5	3	3	7	3	3	0	0	0	0	0	0	0.2	-5	-2.32193	0.00205852	Blue
WP_050997133.1	FRAAL3462	GntR family transcriptional regulator	0.2	6.46974	28557	F207059.dat	Q21649_MS17-022_P243_#1	202	21.3	4	4	5	0.840424	0.000135812	24	0	0	0	0	0	0	5	3	5	4	5	2	0	0	0	0	0	0	0.2	-5	-2.32193	0.000573245	Blue
WP_041939495.1	FRAAL4385	short-chain dehydrogenase	0.2	5.47909	25112	F207062.dat	Q21652_MS17-022_P244_#2	273	24.1	5	5	5	0.955718	0.000154443	24	0	0	0	0	0	0	4	5	1	3	4	7	0	0	0	0	0	0	0.2	-5	-2.32193	0.00447843	Blue
WP_041939296.1	FRAAL3171	oxidoreductase	0.2	4.79397	41599	F207062.dat	Q21652_MS17-022_P244_#2	179	14.7	4	4	5	0.576937	9.32323e-05	24	0	0	0	0	0	0	5	5	2	3	4	5	0	0	0	0	0	0	0.2	-5	-2.32193	0.000573245	Blue
WP_011604621.1	FRAAL3478	amidohydrolase	0.2	4.96987	47262	F207058.dat	Q21648_MS17-022_P242_#2	162	18.4	5	5	5	0.507808	8.2061e-05	24	0	0	0	0	0	0	5	6	3	5	2	3	0	0	0	0	0	0	0.2	-5	-2.32193	0.00145658	Blue
WP_011606280.1	FRAAL5178	ADP-ribose pyrophosphatase	0.2	4.99435	22625	F207061.dat	Q21651_MS17-022_P244_#1	167	29.5	5	5	5	1.06077	0.00017142	24	0	0	0	0	0	0	5	3	3	4	5	4	0	0	0	0	0	0	0.2	-5	-2.32193	0.000110239	Blue
WP_011603255.1	FRAAL2089	membrane protein	0.2	9.97268	36211	F207059.dat	Q21649_MS17-022_P243_#1	127	9.1	3	3	3	0.662782	0.000107105	24	0	0	0	0	0	0	2	3	4	5	4	6	0	0	0	0	0	0	0.2	-5	-2.32193	0.000961253	Blue
WP_011604880.1	FRAAL3741	hypothetical protein	0.196429	10.8455	18863	F207060.dat	Q21650_MS17-022_P243_#2	369	66.3	7	7	10	2.70371	0.000436915	51	0	0	0	0	1	0	9	9	7	8	9	8	0	0	0	0	5	0	0.196429	-5.09091	-2.34792	9.88408e-05	Blue
WP_011603179.1	FRAAL2007	molecular chaperone DnaJ	0.195946	7.61926	39931	F207061.dat	Q21651_MS17-022_P244_#1	1022	55.9	16	16	17	3.65631	0.000590855	146	1	1	1	0	1	0	23	20	28	22	26	23	6	6	6	0	5	0	0.195946	-5.10345	-2.35147	3.75398e-07	Blue
WP_011606315.1	FRAAL5220	3,4-dihydroxy-2-butanone 4-phosphate synthase	0.19403	5.13962	53428	F207061.dat	Q21651_MS17-022_P244_#1	577	31	11	11	15	1.16044	0.000187526	62	0	0	0	1	0	0	9	8	9	10	14	11	0	0	0	7	0	0	0.19403	-5.15385	-2.36565	0.000144726	Blue
WP_011603508.1	FRAAL2344	carbamoyl-phosphate synthase subunit L	0.193548	4.98126	89961	F207057.dat	Q21647_MS17-022_P242_#1	274	7.9	5	5	10	0.277898	4.4908e-05	25	0	0	0	0	0	0	5	4	3	4	5	4	0	0	0	0	0	0	0.193548	-5.16667	-2.36923	3.91125e-05	Blue
WP_011604456.1	FRAAL3309	hypothetical protein	0.193548	6.13431	52375	F207059.dat	Q21649_MS17-022_P243_#1	290	15.6	6	6	8	0.477327	7.71354e-05	25	0	0	0	0	0	0	4	3	6	4	3	5	0	0	0	0	0	0	0.193548	-5.16667	-2.36923	0.000326549	Blue
WP_011603602.1	FRAAL2445	hypothetical protein, partial	0.193548	6.16922	82167	F207057.dat	Q21647_MS17-022_P242_#1	300	13.3	6	6	7	0.304258	4.91678e-05	25	0	0	0	0	0	0	7	3	5	4	4	2	0	0	0	0	0	0	0.193548	-5.16667	-2.36923	0.00195206	Blue
WP_050997252.1	FRAAL5889	phosphoribosyl transferase	0.193548	5.94083	52688	F207060.dat	Q21650_MS17-022_P243_#2	293	20	7	7	7	0.474491	7.66772e-05	25	0	0	0	0	0	0	4	4	3	8	3	3	0	0	0	0	0	0	0.193548	-5.16667	-2.36923	0.00330217	Blue
WP_011602423.1	FRAAL1222	carbonic anhydrase	0.193548	5.08677	21311	F207061.dat	Q21651_MS17-022_P244_#1	303	47	5	5	6	1.1731	0.000189572	25	0	0	0	0	0	0	6	6	2	2	5	4	0	0	0	0	0	0	0.193548	-5.16667	-2.36923	0.00258369	Blue
WP_011607054.1	FRAAL6001	8-amino-7-oxononanoate synthase	0.193548	7.87847	46901	F207061.dat	Q21651_MS17-022_P244_#1	253	16.5	4	4	6	0.533038	8.61382e-05	25	0	0	0	0	0	0	4	3	5	5	4	4	0	0	0	0	0	0	0.193548	-5.16667	-2.36923	3.91125e-05	Blue
WP_011602388.1	FRAAL1185	ATP-dependent DNA helicase RecQ	0.193548	7.73095	80494	F207057.dat	Q21647_MS17-022_P242_#1	150	8.1	5	5	5	0.310582	5.01897e-05	25	0	0	0	0	0	0	6	4	5	3	4	3	0	0	0	0	0	0	0.193548	-5.16667	-2.36923	0.000326549	Blue
WP_011604011.1	FRAAL2865	exonuclease RecB	0.193548	6.0239	35597	F207060.dat	Q21650_MS17-022_P243_#2	183	18.6	5	5	5	0.702306	0.000113492	25	0	0	0	0	0	0	4	4	4	6	2	5	0	0	0	0	0	0	0.193548	-5.16667	-2.36923	0.000597064	Blue
WP_011603038.1	FRAAL1861	DSBA oxidoreductase	0.193548	5.05881	23822	F207058.dat	Q21648_MS17-022_P242_#2	283	34.5	5	5	5	1.04945	0.00016959	25	0	0	0	0	0	0	4	5	4	4	5	3	0	0	0	0	0	0	0.193548	-5.16667	-2.36923	3.91125e-05	Blue
WP_011605158.1	FRAAL4027	dihydrodipicolinate reductase	0.193548	4.66347	37433	F207058.dat	Q21648_MS17-022_P242_#2	161	15.8	3	3	4	0.66786	0.000107925	25	0	0	0	0	0	0	5	5	2	6	3	4	0	0	0	0	0	0	0.193548	-5.16667	-2.36923	0.000957723	Blue
WP_041939517.1	FRAAL4483	sporulation protein	0.193548	5.44464	28312	F207061.dat	Q21651_MS17-022_P244_#1	150	26.3	3	3	4	0.883018	0.000142695	25	0	0	0	0	0	0	3	4	3	4	6	5	0	0	0	0	0	0	0.193548	-5.16667	-2.36923	0.000326549	Blue
WP_011603297.1	FRAAL2132	CDP-diacylglycerol inositol 3-phosphatidyltransferase	0.193548	9.29579	23794	F207061.dat	Q21651_MS17-022_P244_#1	221	19.7	3	3	3	1.05069	0.000169789	25	0	0	0	0	0	0	4	3	6	3	6	3	0	0	0	0	0	0	0.193548	-5.16667	-2.36923	0.000957723	Blue
WP_041938807.1	FRAAL0905	ammonium transporter	0.193548	6.14371	44253	F207059.dat	Q21649_MS17-022_P243_#1	174	10.7	2	2	2	0.564933	9.12925e-05	25	0	0	0	0	0	0	3	4	5	5	3	5	0	0	0	0	0	0	0.193548	-5.16667	-2.36923	0.000142868	Blue
WP_011605538.1	FRAAL4415	serine/threonine protein kinase	0.188889	5.35723	66994	F207059.dat	Q21649_MS17-022_P243_#1	625	28.1	12	11	15	1.2837	0.000207444	86	0	0	1	0	1	0	10	17	17	13	13	14	0	0	6	0	5	0	0.188889	-5.29412	-2.40439	1.87657e-05	Blue
WP_011602345.1	FRAAL1140	inosine-5-monophosphate dehydrogenase	0.188525	5.5917	38764	F207059.dat	Q21649_MS17-022_P243_#1	729	46	14	14	17	3.06986	0.000496085	119	0	1	1	0	0	1	22	19	20	18	18	19	0	6	6	0	0	5	0.188525	-5.30435	-2.40718	6.21885e-06	Blue
WP_011603722.1	FRAAL2565	hypothetical protein	0.1875	5.27769	56100	F207057.dat	Q21647_MS17-022_P242_#1	305	13.9	7	7	10	0.463458	7.48942e-05	26	0	0	0	0	0	0	8	8	2	0	5	3	0	0	0	0	0	0	0.1875	-5.33333	-2.41504	0.0226959	Blue
WP_011605685.1	FRAAL4568	spermidine/putrescine ABC transporter ATP-binding protein	0.1875	7.04394	38270	F207062.dat	Q21652_MS17-022_P244_#2	276	24.3	6	6	8	0.679383	0.000109787	26	0	0	0	0	0	0	4	3	6	4	3	6	0	0	0	0	0	0	0.1875	-5.33333	-2.41504	0.000565355	Blue
WP_011602453.1	FRAAL1252	glycosyl transferase family 1	0.1875	10.7506	49465	F207057.dat	Q21647_MS17-022_P242_#1	260	18.7	6	6	8	0.525624	8.49402e-05	26	0	0	0	0	0	0	6	5	5	3	4	3	0	0	0	0	0	0	0.1875	-5.33333	-2.41504	0.000320554	Blue
WP_011606443.1	FRAAL5358	glutamine amidotransferase	0.1875	4.67058	25573	F207059.dat	Q21649_MS17-022_P243_#1	273	23.9	5	5	7	1.0167	0.000164297	26	0	0	0	0	0	0	5	5	5	4	4	3	0	0	0	0	0	0	0.1875	-5.33333	-2.41504	4.8022e-05	Blue
WP_050997313.1	FRAAL0652	histidine kinase	0.1875	6.82955	62237	F207060.dat	Q21650_MS17-022_P243_#2	218	6.6	5	5	7	0.417758	6.75091e-05	26	0	0	0	0	0	0	4	3	5	6	5	3	0	0	0	0	0	0	0.1875	-5.33333	-2.41504	0.000320554	Blue
WP_041939981.1	FRAAL6791	methyltransferase	0.1875	6.11555	26261	F207061.dat	Q21651_MS17-022_P244_#1	272	30.5	6	6	7	0.990061	0.000159993	26	0	0	0	0	0	0	5	3	4	2	6	6	0	0	0	0	0	0	0.1875	-5.33333	-2.41504	0.00128665	Blue
WP_041939430.1	FRAAL3977	TetR family transcriptional regulator	0.1875	5.52448	27204	F207060.dat	Q21650_MS17-022_P243_#2	210	17.9	4	4	6	0.955742	0.000154447	26	0	0	0	0	0	0	3	4	5	6	5	3	0	0	0	0	0	0	0.1875	-5.33333	-2.41504	0.000320554	Blue
WP_041940124.1	FRAAL0762	short-chain dehydrogenase	0.1875	5.36546	26328	F207062.dat	Q21652_MS17-022_P244_#2	292	19.4	4	3	5	0.987542	0.000159585	26	0	0	0	0	0	0	5	4	4	3	5	5	0	0	0	0	0	0	0.1875	-5.33333	-2.41504	4.8022e-05	Blue
WP_041939996.1	FRAAL6843	methyltransferase	0.1875	5.16206	40438	F207057.dat	Q21647_MS17-022_P242_#1	209	13.4	5	5	5	0.64296	0.000103901	26	0	0	0	0	0	0	6	5	4	4	3	4	0	0	0	0	0	0	0.1875	-5.33333	-2.41504	0.000149904	Blue
WP_011604309.1	FRAAL3160	acyl-CoA dehydrogenase	0.1875	5.12347	40903	F207057.dat	Q21647_MS17-022_P242_#1	262	18	5	5	5	0.63565	0.00010272	26	0	0	0	0	0	0	6	6	2	2	5	5	0	0	0	0	0	0	0.1875	-5.33333	-2.41504	0.00231801	Blue
WP_050997257.1	FRAAL5997	glycerophosphodiester phosphodiesterase	0.1875	6.0903	29929	F207061.dat	Q21651_MS17-022_P244_#1	208	21.2	5	5	5	0.868723	0.000140384	26	0	0	0	0	0	0	6	3	4	2	7	4	0	0	0	0	0	0	0.1875	-5.33333	-2.41504	0.00231801	Blue
WP_011607077.1	FRAAL6025	AsnC family transcriptional regulator	0.1875	5.18839	17832	F207059.dat	Q21649_MS17-022_P243_#1	233	32.7	4	4	4	1.45805	0.000235619	26	0	0	0	0	0	0	4	3	6	4	6	3	0	0	0	0	0	0	0.1875	-5.33333	-2.41504	0.000565355	Blue
WP_050997205.1	FRAAL4843	mechanosensitive ion channel protein MscL	0.1875	8.09562	19048	F207057.dat	Q21647_MS17-022_P242_#1	137	17.5	3	3	3	1.36497	0.000220578	26	0	0	0	0	0	0	6	5	3	4	3	5	0	0	0	0	0	0	0.1875	-5.33333	-2.41504	0.000320554	Blue
WP_011606811.1	FRAAL5737	RNase J family beta-CASP ribonuclease	0.1875	6.02819	60639	F207061.dat	Q21651_MS17-022_P244_#1	1803	67.6	32	32	35	5.8873	0.00095138	357	3	3	0	0	3	2	56	56	59	64	59	52	17	18	0	0	15	10	0.1875	-5.33333	-2.41504	3.06935e-06	Blue
WP_041938895.1	FRAAL1319	pilus assembly protein CpaF	0.186441	5.55863	47593	F207060.dat	Q21650_MS17-022_P243_#2	385	21.8	7	7	10	1.13462	0.000183353	54	0	0	0	0	0	1	8	9	10	10	8	8	0	0	0	0	0	5	0.186441	-5.36364	-2.42321	4.67493e-05	Blue
WP_041940145.1	FRAAL0881	methyltransferase	0.186441	5.16227	30859	F207061.dat	Q21651_MS17-022_P244_#1	214	12.8	5	1	5	1.74989	0.000282781	54	0	0	0	0	0	1	8	6	8	8	11	12	0	0	0	0	0	5	0.186441	-5.36364	-2.42321	7.2868e-05	Blue
WP_041939542.1	FRAAL4607	excinuclease ABC subunit B	0.181818	5.25576	80288	F207061.dat	Q21651_MS17-022_P244_#1	238	9.3	5	5	10	0.336289	5.43439e-05	27	0	0	0	0	0	0	4	4	5	5	5	4	0	0	0	0	0	0	0.181818	-5.5	-2.45943	5.60074e-06	Blue
WP_041940330.1	FRAAL2085	potassium transporter TrkA	0.181818	7.85261	23366	F207060.dat	Q21650_MS17-022_P243_#2	186	32.3	5	5	9	1.15553	0.000186731	27	0	0	0	0	0	0	6	3	3	6	5	4	0	0	0	0	0	0	0.181818	-5.5	-2.45943	0.000493858	Blue
WP_041939223.1	FRAAL2796	urease accessory protein UreG	0.181818	5.12935	24191	F207060.dat	Q21650_MS17-022_P243_#2	250	27	5	5	7	1.11612	0.000180363	27	0	0	0	0	0	0	5	4	5	5	4	4	0	0	0	0	0	0	0.181818	-5.5	-2.45943	5.60074e-06	Blue
WP_041939726.1	FRAAL5558	3-ketoacyl-ACP reductase	0.181818	4.83369	26349	F207057.dat	Q21647_MS17-022_P242_#1	258	35	6	6	7	1.02471	0.000165591	27	0	0	0	0	0	0	6	5	3	3	5	5	0	0	0	0	0	0	0.181818	-5.5	-2.45943	0.00028268	Blue
WP_041940625.1	FRAAL3756	glycerol acyltransferase	0.181818	11.3268	43696	F207060.dat	Q21650_MS17-022_P243_#2	147	9.9	4	4	5	0.617906	9.98527e-05	27	0	0	0	0	0	0	4	3	6	5	3	6	0	0	0	0	0	0	0.181818	-5.5	-2.45943	0.000493858	Blue
WP_011606261.1	FRAAL5157	lipoyl synthase	0.181818	6.33683	36341	F207061.dat	Q21651_MS17-022_P244_#1	210	27.1	5	5	5	0.742962	0.000120062	27	0	0	0	0	0	0	4	3	5	5	6	4	0	0	0	0	0	0	0.181818	-5.5	-2.45943	0.000134621	Blue
WP_011602673.1	FRAAL1483	ABC transporter	0.181818	8.15757	24202	F207062.dat	Q21652_MS17-022_P244_#2	207	36.2	5	5	5	1.11561	0.000180281	27	0	0	0	0	0	0	5	3	3	4	5	7	0	0	0	0	0	0	0.181818	-5.5	-2.45943	0.000770726	Blue
WP_011607357.1	FRAAL6309	oxidoreductase	0.181818	5.38258	32812	F207062.dat	Q21652_MS17-022_P244_#2	186	19.3	5	5	5	0.82287	0.000132975	27	0	0	0	0	0	0	4	5	3	4	5	6	0	0	0	0	0	0	0.181818	-5.5	-2.45943	0.000134621	Blue
WP_011606858.1	FRAAL5786	hypothetical protein	0.181818	4.54703	11913	F207062.dat	Q21652_MS17-022_P244_#2	219	67.3	5	5	5	2.26643	0.000366252	27	0	0	0	0	0	0	6	4	4	4	4	5	0	0	0	0	0	0	0.181818	-5.5	-2.45943	4.49953e-05	Blue
WP_041938590.1	FRAAL0011	hypothetical protein	0.181818	9.57422	22834	F207061.dat	Q21651_MS17-022_P244_#1	100	16.1	3	3	3	1.18245	0.000191082	27	0	0	0	0	0	0	5	5	4	4	5	4	0	0	0	0	0	0	0.181818	-5.5	-2.45943	5.60074e-06	Blue
WP_009740545.1	FRAAL1059	50S ribosomal protein L33	0.180328	9.95709	6464	F207057.dat	Q21647_MS17-022_P242_#1	232	75.9	7	7	8	8.66337	0.00139999	56	0	0	0	0	1	0	13	8	11	8	8	7	0	0	0	0	5	0	0.180328	-5.54545	-2.47131	6.45531e-05	Blue
WP_011603324.1	FRAAL2159	ATPase	0.178378	5.6351	39545	F207061.dat	Q21651_MS17-022_P244_#1	1193	71.9	18	18	21	4.65293	0.000751907	184	1	1	0	0	1	2	30	32	30	27	29	31	6	6	0	0	5	10	0.178378	-5.60606	-2.48699	1.94696e-06	Blue
WP_011607290.1	FRAAL6241	glucose-1-phosphate cytidylyltransferase	0.17757	5.1156	30903	F207062.dat	Q21652_MS17-022_P244_#2	644	53.3	10	10	12	3.33301	0.00053861	103	0	0	1	1	0	0	19	16	18	13	17	18	0	0	6	7	0	0	0.17757	-5.63158	-2.49354	1.28922e-05	Blue
WP_011601303.1	FRAAL0035	conjugal transfer protein TraC	0.176471	4.81917	72198	F207060.dat	Q21650_MS17-022_P243_#2	285	10.4	5	5	9	0.387822	6.26716e-05	28	0	0	0	0	0	0	5	6	3	5	5	4	0	0	0	0	0	0	0.176471	-5.66667	-2.5025	0.000104884	Blue
WP_011604672.1	FRAAL3531	ABC transporter ATP-binding protein	0.176471	5.0012	25606	F207060.dat	Q21650_MS17-022_P243_#2	383	35	7	7	7	1.09349	0.000176707	28	0	0	0	0	0	0	3	4	5	8	3	5	0	0	0	0	0	0	0.176471	-5.66667	-2.5025	0.0016654	Blue
WP_041939687.1	FRAAL5375	oxidoreductase	0.176471	5.96838	30823	F207058.dat	Q21648_MS17-022_P242_#2	336	25.5	6	6	7	0.908413	0.000146798	28	0	0	0	0	0	0	5	7	4	3	5	4	0	0	0	0	0	0	0.176471	-5.66667	-2.5025	0.000399283	Blue
WP_041939999.1	FRAAL6862	HDIG domain-containing protein	0.176471	6.14842	54426	F207059.dat	Q21649_MS17-022_P243_#1	299	16.3	6	6	7	0.51446	8.31361e-05	28	0	0	0	0	0	0	4	2	7	4	6	5	0	0	0	0	0	0	0.176471	-5.66667	-2.5025	0.00126216	Blue
WP_011605759.1	FRAAL4643	hypothetical protein	0.176471	6.08866	25283	F207059.dat	Q21649_MS17-022_P243_#1	224	38.8	5	5	6	1.10746	0.000178965	28	0	0	0	0	0	0	5	5	6	5	4	3	0	0	0	0	0	0	0.176471	-5.66667	-2.5025	0.000104884	Blue
WP_041938795.1	FRAAL0871	protein kinase	0.176471	5.42205	51891	F207057.dat	Q21647_MS17-022_P242_#1	186	14.2	4	4	6	0.539593	8.71975e-05	28	0	0	0	0	0	0	6	5	4	5	3	5	0	0	0	0	0	0	0.176471	-5.66667	-2.5025	0.000104884	Blue
WP_011604661.1	FRAAL3520	hypothetical protein	0.176471	5.19749	30497	F207062.dat	Q21652_MS17-022_P244_#2	228	24.4	5	5	6	0.918123	0.000148368	28	0	0	0	0	0	0	4	6	5	4	3	6	0	0	0	0	0	0	0.176471	-5.66667	-2.5025	0.000225351	Blue
WP_041939289.1	FRAAL3139	hypothetical protein	0.176471	4.83195	26268	F207061.dat	Q21651_MS17-022_P244_#1	354	28.8	5	5	5	1.06594	0.000172254	28	0	0	0	0	0	0	2	4	5	4	8	5	0	0	0	0	0	0	0.176471	-5.66667	-2.5025	0.00212587	Blue
WP_011602675.1	FRAAL1485	ABC transporter permease	0.176471	9.93071	77946	F207059.dat	Q21649_MS17-022_P243_#1	201	11.7	5	5	5	0.359223	5.805e-05	28	0	0	0	0	0	0	3	3	7	5	6	4	0	0	0	0	0	0	0.176471	-5.66667	-2.5025	0.000916748	Blue
WP_011605597.1	FRAAL4476	hypothetical protein	0.176471	6.31511	24086	F207060.dat	Q21650_MS17-022_P243_#2	347	36.9	5	5	5	1.1625	0.000187859	28	0	0	0	0	0	0	6	4	4	5	3	6	0	0	0	0	0	0	0.176471	-5.66667	-2.5025	0.000225351	Blue
WP_050997472.1	FRAAL6607	hypothetical protein	0.176471	10.1184	11756	F207062.dat	Q21652_MS17-022_P244_#2	149	23.2	4	4	5	2.38176	0.00038489	28	0	0	0	0	0	0	2	6	5	6	3	6	0	0	0	0	0	0	0.176471	-5.66667	-2.5025	0.00126216	Blue
WP_011607822.1	FRAAL6788	CTP synthase	0.176471	5.54176	25250	F207061.dat	Q21651_MS17-022_P244_#1	227	17.6	4	4	4	1.10891	0.000179199	28	0	0	0	0	0	0	5	4	5	3	7	4	0	0	0	0	0	0	0.176471	-5.66667	-2.5025	0.000399283	Blue
WP_041939834.1	FRAAL6152	4-hydroxy-3-methylbut-2-enyl diphosphate reductase	0.174242	4.92529	34671	F207062.dat	Q21652_MS17-022_P244_#2	637	51.4	12	12	15	3.72069	0.000601259	129	1	1	0	0	1	0	21	21	21	19	20	24	6	6	0	0	5	0	0.174242	-5.73913	-2.52083	2.24069e-06	Blue
WP_041939864.1	FRAAL6150	branched-chain amino acid-binding protein	0.171875	9.87341	39042	F207059.dat	Q21649_MS17-022_P243_#1	509	35.6	10	10	13	1.51119	0.000244207	59	0	0	0	0	1	0	7	9	12	8	12	10	0	0	0	0	5	0	0.171875	-5.81818	-2.54057	2.18481e-05	Blue
WP_011606281.1	FRAAL5179	CTP synthase	0.171717	5.74705	66247	F207060.dat	Q21650_MS17-022_P243_#2	477	22.8	13	13	15	1.43403	0.000231737	95	1	0	0	0	1	0	15	15	15	17	14	17	6	0	0	0	5	0	0.171717	-5.82353	-2.54189	1.65141e-05	Blue
WP_011604604.1	FRAAL3460	3-ketoacyl-ACP reductase	0.171717	5.94236	25729	F207057.dat	Q21647_MS17-022_P242_#1	595	51	11	11	11	3.69233	0.000596676	95	0	1	0	0	0	1	15	16	16	17	14	15	0	6	0	0	0	5	0.171717	-5.82353	-2.54189	2.34926e-05	Blue
WP_011606701.1	FRAAL5622	ATP-dependent RNA helicase HrpA	0.171429	8.48329	165470	F207060.dat	Q21650_MS17-022_P243_#2	332	6.5	8	8	10	0.175258	2.83215e-05	29	0	0	0	0	0	0	3	3	5	8	5	5	0	0	0	0	0	0	0.171429	-5.83333	-2.54432	0.00133032	Blue
WP_041939372.1	FRAAL3617	hypothetical protein	0.171429	5.52126	133384	F207062.dat	Q21652_MS17-022_P244_#2	247	5	5	5	9	0.217417	3.51344e-05	29	0	0	0	0	0	0	5	4	5	5	5	5	0	0	0	0	0	0	0.171429	-5.83333	-2.54432	9.13686e-07	Blue
WP_011602464.1	FRAAL1263	radical SAM protein	0.171429	5.68601	96806	F207061.dat	Q21651_MS17-022_P244_#1	230	7.6	5	5	8	0.299568	4.84098e-05	29	0	0	0	0	0	0	4	3	6	5	7	4	0	0	0	0	0	0	0.171429	-5.83333	-2.54432	0.000480625	Blue
WP_011605709.1	FRAAL4593	excinuclease ABC subunit C	0.171429	6.10901	86071	F207060.dat	Q21650_MS17-022_P243_#2	226	9.2	6	6	8	0.336931	5.44476e-05	29	0	0	0	0	0	0	4	5	4	7	5	4	0	0	0	0	0	0	0.171429	-5.83333	-2.54432	0.000160885	Blue
WP_041938829.1	FRAAL0983	glutamyl-tRNA reductase	0.171429	5.46376	48231	F207062.dat	Q21652_MS17-022_P244_#2	340	25.1	7	7	8	0.601273	9.7165e-05	29	0	0	0	0	0	0	5	3	4	3	5	9	0	0	0	0	0	0	0.171429	-5.83333	-2.54432	0.0031598	Blue
WP_011602072.1	FRAAL0837	hypothetical protein	0.171429	5.44858	37211	F207061.dat	Q21651_MS17-022_P244_#1	269	23.3	5	5	8	0.779339	0.00012594	29	0	0	0	0	0	0	3	4	3	6	6	7	0	0	0	0	0	0	0.171429	-5.83333	-2.54432	0.000996778	Blue
WP_011602999.1	FRAAL1820	Serine-threonine protein kinase (afsK-like)	0.171429	5.41402	60365	F207057.dat	Q21647_MS17-022_P242_#1	339	14.3	6	6	7	0.480411	7.76338e-05	29	0	0	0	0	0	0	7	4	4	4	5	5	0	0	0	0	0	0	0.171429	-5.83333	-2.54432	0.000160885	Blue
WP_011603056.1	FRAAL1879	hypothetical protein	0.171429	8.02196	25246	F207059.dat	Q21649_MS17-022_P243_#1	264	32.5	6	6	7	1.1487	0.000185628	29	0	0	0	0	0	0	4	5	6	5	4	5	0	0	0	0	0	0	0.171429	-5.83333	-2.54432	1.88965e-05	Blue
WP_011603152.1	FRAAL1979	phosphoglycerate dehydrogenase	0.171429	6.25029	32282	F207061.dat	Q21651_MS17-022_P244_#1	257	23.8	5	5	7	0.898333	0.00014517	29	0	0	0	0	0	0	3	5	5	5	6	5	0	0	0	0	0	0	0.171429	-5.83333	-2.54432	6.97135e-05	Blue
WP_011604836.1	FRAAL3697	methyltransferase	0.171429	5.18568	28584	F207057.dat	Q21647_MS17-022_P242_#1	286	25.7	5	5	7	1.01455	0.000163951	29	0	0	0	0	0	0	5	5	4	7	4	4	0	0	0	0	0	0	0.171429	-5.83333	-2.54432	0.000160885	Blue
WP_041939798.1	FRAAL5995	diacylglycerol kinase	0.171429	6.19166	38325	F207059.dat	Q21649_MS17-022_P243_#1	191	10.3	5	5	7	0.756686	0.00012228	29	0	0	0	0	0	0	4	4	7	5	6	3	0	0	0	0	0	0	0.171429	-5.83333	-2.54432	0.000480625	Blue
WP_011605863.1	FRAAL4748	histidine kinase	0.171429	5.33198	62482	F207057.dat	Q21647_MS17-022_P242_#1	256	14.8	7	7	7	0.464134	7.50034e-05	29	0	0	0	0	0	0	8	6	4	5	3	3	0	0	0	0	0	0	0.171429	-5.83333	-2.54432	0.00171404	Blue
WP_011604565.1	FRAAL3420	thiolase	0.171429	5.32324	39930	F207062.dat	Q21652_MS17-022_P244_#2	261	24.9	5	5	6	0.726271	0.000117364	29	0	0	0	0	0	0	5	4	6	4	4	6	0	0	0	0	0	0	0.171429	-5.83333	-2.54432	6.97135e-05	Blue
WP_011602121.1	FRAAL0890	peptidoglycan-binding protein LysM	0.171429	4.9465	171079	F207057.dat	Q21647_MS17-022_P242_#1	230	4.4	5	5	6	0.169512	2.7393e-05	29	0	0	0	0	0	0	5	5	4	5	6	4	0	0	0	0	0	0	0.171429	-5.83333	-2.54432	1.88965e-05	Blue
WP_011603492.1	FRAAL2328	aldo/keto reductase	0.171429	5.18011	34709	F207058.dat	Q21648_MS17-022_P242_#2	160	22.5	6	5	6	0.835518	0.000135019	29	0	0	0	0	0	0	4	6	5	4	5	5	0	0	0	0	0	0	0.171429	-5.83333	-2.54432	1.88965e-05	Blue
WP_011602256.1	FRAAL1029	carboxymethylenebutenolidase	0.171429	4.67052	25220	F207058.dat	Q21648_MS17-022_P242_#2	279	33.2	6	6	6	1.14988	0.000185819	29	0	0	0	0	0	0	5	6	5	5	5	3	0	0	0	0	0	0	0.171429	-5.83333	-2.54432	6.97135e-05	Blue
WP_041940333.1	FRAAL2107	MFS transporter	0.171429	5.32032	28345	F207058.dat	Q21648_MS17-022_P242_#2	171	18.8	4	4	5	1.02311	0.000165333	29	0	0	0	0	0	0	5	6	4	6	4	4	0	0	0	0	0	0	0.171429	-5.83333	-2.54432	6.97135e-05	Blue
WP_041939595.1	FRAAL4941	methyltransferase	0.171429	4.82597	29512	F207057.dat	Q21647_MS17-022_P242_#1	316	21.6	5	5	5	0.982651	0.000158795	29	0	0	0	0	0	0	5	6	5	4	6	3	0	0	0	0	0	0	0.171429	-5.83333	-2.54432	0.000160885	Blue
WP_011607757.1	FRAAL6720	preprotein translocase SecA	0.171429	4.76315	31793	F207059.dat	Q21649_MS17-022_P243_#1	223	26.9	5	5	5	0.91215	0.000147402	29	0	0	0	0	0	0	5	2	7	5	4	6	0	0	0	0	0	0	0.171429	-5.83333	-2.54432	0.000996778	Blue
WP_009742431.1	FRAAL5684	hypothetical protein	0.171429	6.88578	7329	F207062.dat	Q21652_MS17-022_P244_#2	127	50	3	3	3	3.95688	0.000639427	29	0	0	0	0	0	0	5	4	5	5	5	5	0	0	0	0	0	0	0.171429	-5.83333	-2.54432	9.13686e-07	Blue
WP_011605799.1	FRAAL4683	carbamoyl phosphate synthase large subunit	0.171141	4.88997	117502	F207060.dat	Q21650_MS17-022_P243_#2	1755	36.2	32	32	45	2.55315	0.000412585	300	2	1	1	1	1	2	52	49	50	58	42	41	11	6	6	7	5	10	0.171141	-5.84314	-2.54674	3.37782e-06	Blue
WP_050997359.1	FRAAL2801	dehydrogenase	0.168582	5.88803	60887	F207060.dat	Q21650_MS17-022_P243_#2	1242	51.7	21	21	24	4.30305	0.000695368	262	2	0	0	1	2	2	36	36	48	52	45	38	11	0	0	7	10	10	0.168582	-5.93182	-2.56847	2.01685e-06	Blue
WP_011603719.1	FRAAL2562	polyketide synthase	0.168317	5.21988	235521	F207057.dat	Q21647_MS17-022_P242_#1	955	12.6	21	20	28	0.411853	6.65549e-05	97	0	0	1	0	0	1	23	24	5	5	18	20	0	0	6	0	0	5	0.168317	-5.94118	-2.57075	0.00916885	Blue
WP_041939810.1	FRAAL6034	ABC transporter	0.166667	9.19192	67639	F207058.dat	Q21648_MS17-022_P242_#2	367	21.2	8	8	10	0.443531	7.16741e-05	30	0	0	0	0	0	0	5	8	4	7	3	3	0	0	0	0	0	0	0.166667	-6	-2.58496	0.00208479	Blue
WP_041939522.1	FRAAL4507	hypothetical protein	0.166667	9.68781	47588	F207061.dat	Q21651_MS17-022_P244_#1	248	18.3	5	5	8	0.630411	0.000101874	30	0	0	0	0	0	0	3	5	4	5	5	8	0	0	0	0	0	0	0.166667	-6	-2.58496	0.000746124	Blue
WP_041939792.1	FRAAL5974	aminotransferase	0.166667	5.69266	47437	F207058.dat	Q21648_MS17-022_P242_#2	240	23.3	6	6	8	0.632418	0.000102198	30	0	0	0	0	0	0	4	8	5	3	7	3	0	0	0	0	0	0	0.166667	-6	-2.58496	0.00208479	Blue
WP_041940891.1	FRAAL5245	3-dehydroquinate synthase	0.166667	5.25387	38213	F207061.dat	Q21651_MS17-022_P244_#1	238	16.7	5	5	8	0.785073	0.000126867	30	0	0	0	0	0	0	6	4	6	5	6	3	0	0	0	0	0	0	0.166667	-6	-2.58496	0.000199517	Blue
WP_041939021.1	FRAAL1928	gamma-glutamyl kinase	0.166667	6.67349	38082	F207061.dat	Q21651_MS17-022_P244_#1	294	25.9	6	6	8	0.787774	0.000127303	30	0	0	0	0	0	0	5	5	4	5	6	5	0	0	0	0	0	0	0.166667	-6	-2.58496	6.7748e-06	Blue
WP_011604702.1	FRAAL3561	acyl-CoA dehydrogenase	0.166667	5.94047	48307	F207057.dat	Q21647_MS17-022_P242_#1	350	21.3	6	6	8	0.621028	0.000100357	30	0	0	0	0	0	0	6	5	3	4	6	6	0	0	0	0	0	0	0.166667	-6	-2.58496	0.000199517	Blue
WP_011602297.1	FRAAL1075	DNA glycosylase	0.166667	6.97697	21281	F207061.dat	Q21651_MS17-022_P244_#1	238	31.6	5	5	7	1.40971	0.000227807	30	0	0	0	0	0	0	4	4	6	6	7	3	0	0	0	0	0	0	0.166667	-6	-2.58496	0.000521067	Blue
WP_011601965.1	FRAAL0723	carnitine dehydratase	0.166667	6.23174	48804	F207061.dat	Q21651_MS17-022_P244_#1	233	12.5	6	6	7	0.614704	9.93353e-05	30	0	0	0	0	0	0	4	4	6	6	6	4	0	0	0	0	0	0	0.166667	-6	-2.58496	9.98863e-05	Blue
WP_011601627.1	FRAAL0370	DNA-binding protein	0.166667	7.73913	33718	F207058.dat	Q21648_MS17-022_P242_#2	272	19.7	4	4	7	0.889732	0.00014378	30	0	0	0	0	0	0	6	5	5	3	5	6	0	0	0	0	0	0	0.166667	-6	-2.58496	9.98863e-05	Blue
WP_041938853.1	FRAAL1118	SWIM-type zinc finger-containing protein	0.166667	4.20137	19816	F207062.dat	Q21652_MS17-022_P244_#2	277	39.8	4	4	5	1.51393	0.000244649	30	0	0	0	0	0	0	3	4	6	5	7	5	0	0	0	0	0	0	0.166667	-6	-2.58496	0.000339256	Blue
WP_011603450.1	FRAAL2285	phosphohistidine phosphatase	0.166667	5.9393	19422	F207061.dat	Q21651_MS17-022_P244_#1	342	43.9	5	5	5	1.54464	0.000249612	30	0	0	0	0	0	0	7	6	5	4	5	3	0	0	0	0	0	0	0.166667	-6	-2.58496	0.000339256	Blue
WP_011606114.1	FRAAL5002	imidazoleglycerol-phosphate dehydratase	0.166667	6.03351	20891	F207061.dat	Q21651_MS17-022_P244_#1	136	15.4	3	3	3	1.43603	0.00023206	30	0	0	0	0	0	0	4	4	5	5	6	6	0	0	0	0	0	0	0.166667	-6	-2.58496	3.72648e-05	Blue
WP_041938705.1	FRAAL0509	glycosyl hydrolase	0.166667	7.09224	46479	F207062.dat	Q21652_MS17-022_P244_#2	163	7.8	3	3	3	0.645453	0.000104304	30	0	0	0	0	0	0	5	5	5	5	5	5	0	0	0	0	0	0	0.166667	-6	-2.58496	0	Blue
WP_011605368.1	FRAAL4242	alpha/beta hydrolase	0.166667	6.18926	35299	F207060.dat	Q21650_MS17-022_P243_#2	302	19.6	6	6	7	1.89807	0.000306726	67	1	0	0	0	0	0	9	11	12	12	11	11	6	0	0	0	0	0	0.166667	-6	-2.58496	4.16182e-05	Blue
WP_041939173.1	FRAAL2647	serine/threonine protein kinase	0.166667	5.43759	140972	F207057.dat	Q21647_MS17-022_P242_#1	729	17.1	16	16	22	0.695174	0.000112339	98	0	1	0	0	0	1	20	17	16	14	14	15	0	6	0	0	0	5	0.166667	-6	-2.58496	3.64823e-06	Blue
WP_041938675.1	FRAAL0382	CoA-transferase	0.164384	5.5663	43515	F207058.dat	Q21648_MS17-022_P242_#2	661	32.5	12	12	13	1.56268	0.000252527	68	1	0	0	0	0	0	15	15	12	8	9	8	6	0	0	0	0	0	0.164384	-6.08333	-2.60486	0.000174239	Blue
WP_011607079.1	FRAAL6027	hypothetical protein	0.162651	9.22796	110110	F207060.dat	Q21650_MS17-022_P243_#2	982	25.3	18	18	24	1.48942	0.000240688	164	0	0	1	0	2	1	25	24	27	32	24	28	0	0	6	0	10	5	0.162651	-6.14815	-2.62015	1.43904e-06	Blue
WP_011605039.1	FRAAL3904	hypothetical protein	0.162162	5.92575	100636	F207060.dat	Q21650_MS17-022_P243_#2	390	11.5	6	6	11	0.308041	4.9779e-05	31	0	0	0	0	0	0	6	4	5	6	5	5	0	0	0	0	0	0	0.162162	-6.16667	-2.62449	1.36103e-05	Blue
WP_041940979.1	FRAAL5689	Xaa-Pro aminopeptidase	0.162162	5.07389	50908	F207058.dat	Q21648_MS17-022_P242_#2	228	20.1	7	7	9	0.608942	9.84042e-05	31	0	0	0	0	0	0	6	7	6	5	3	4	0	0	0	0	0	0	0.162162	-6.16667	-2.62449	0.00035106	Blue
WP_011607174.1	FRAAL6123	succinyl-diaminopimelate desuccinylase	0.162162	5.37829	38509	F207058.dat	Q21648_MS17-022_P242_#2	251	24.8	6	6	9	0.805007	0.000130088	31	0	0	0	0	0	0	4	6	6	3	7	5	0	0	0	0	0	0	0.162162	-6.16667	-2.62449	0.00035106	Blue
WP_011603042.1	FRAAL1865	hypothetical protein	0.162162	9.57182	140054	F207059.dat	Q21649_MS17-022_P243_#1	459	6.4	6	6	8	0.221343	3.57688e-05	31	0	0	0	0	0	0	3	3	7	7	5	6	0	0	0	0	0	0	0.162162	-6.16667	-2.62449	0.000981122	Blue
WP_011602230.1	FRAAL1003	cytochrome C biogenesis protein ResB	0.162162	9.73948	74671	F207059.dat	Q21649_MS17-022_P243_#1	201	12.3	6	6	8	0.415154	6.70884e-05	31	0	0	0	0	0	0	6	4	7	4	5	5	0	0	0	0	0	0	0.162162	-6.16667	-2.62449	0.000116714	Blue
WP_011606949.1	FRAAL5888	hypothetical protein	0.162162	5.0239	45168	F207061.dat	Q21651_MS17-022_P244_#1	293	22.1	6	6	8	0.686327	0.00011091	31	0	0	0	0	0	0	6	5	5	5	6	4	0	0	0	0	0	0	0.162162	-6.16667	-2.62449	1.36103e-05	Blue
WP_011603361.1	FRAAL2196	UDP-N-acetylglucosamine--N-acetylmuramyl-(pentapeptide) pyrophosphoryl-undecaprenol N-acetylglucosamine transferase	0.162162	10.2019	39104	F207060.dat	Q21650_MS17-022_P243_#2	197	17.6	5	5	7	0.792758	0.000128109	31	0	0	0	0	0	0	4	4	6	6	6	5	0	0	0	0	0	0	0.162162	-6.16667	-2.62449	5.03946e-05	Blue
WP_041940175.1	FRAAL1119	PadR family transcriptional regulator	0.162162	6.26634	31511	F207057.dat	Q21647_MS17-022_P242_#1	282	30.7	6	6	6	0.983783	0.000158978	31	0	0	0	0	0	0	8	6	4	6	3	4	0	0	0	0	0	0	0.162162	-6.16667	-2.62449	0.000981122	Blue
WP_011604267.1	FRAAL3118	alpha/beta hydrolase	0.162162	5.15297	28919	F207058.dat	Q21648_MS17-022_P242_#2	229	22	5	5	5	1.07196	0.000173227	31	0	0	0	0	0	0	5	7	4	6	4	5	0	0	0	0	0	0	0.162162	-6.16667	-2.62449	0.000116714	Blue
WP_011602766.1	FRAAL1579	hypothetical protein	0.162162	9.51953	28426	F207058.dat	Q21648_MS17-022_P242_#2	231	20.2	3	3	5	1.09055	0.000176232	31	0	0	0	0	0	0	5	4	4	5	7	6	0	0	0	0	0	0	0.162162	-6.16667	-2.62449	0.000116714	Blue
WP_011601652.1	FRAAL0396	enoyl-CoA hydratase	0.162162	5.74367	27568	F207059.dat	Q21649_MS17-022_P243_#1	274	31.4	5	5	5	1.12449	0.000181716	31	0	0	0	0	0	0	5	5	6	4	5	6	0	0	0	0	0	0	0.162162	-6.16667	-2.62449	1.36103e-05	Blue
WP_011604801.1	FRAAL3662	PPOX class F420-dependent enzyme	0.162162	6.40952	15846	F207061.dat	Q21651_MS17-022_P244_#1	225	49.7	5	5	5	1.95633	0.00031614	31	0	0	0	0	0	0	6	5	6	3	7	4	0	0	0	0	0	0	0.162162	-6.16667	-2.62449	0.00035106	Blue
WP_011604525.1	FRAAL3378	hypothetical protein	0.162162	4.68039	23604	F207057.dat	Q21647_MS17-022_P242_#1	267	32.7	5	5	5	1.31334	0.000212234	31	0	0	0	0	0	0	9	7	4	4	3	4	0	0	0	0	0	0	0.162162	-6.16667	-2.62449	0.00279659	Blue
WP_041940302.1	FRAAL1908	methyltransferase type 12	0.162162	9.55388	71068	F207059.dat	Q21649_MS17-022_P243_#1	505	22.4	11	11	18	0.970901	0.000156896	69	1	0	0	0	0	0	13	11	13	12	10	9	6	0	0	0	0	0	0.162162	-6.16667	-2.62449	1.5246e-05	Blue
WP_011606351.1	FRAAL5260	glutamate--tRNA ligase	0.161905	5.54151	51203	F207061.dat	Q21651_MS17-022_P244_#1	579	31.5	13	13	19	1.97254	0.00031876	101	1	0	0	0	1	0	18	17	15	18	17	14	6	0	0	0	5	0	0.161905	-6.17647	-2.62678	4.53567e-06	Blue
WP_011605730.1	FRAAL4613	DNA polymerase I	0.160377	5.08033	95347	F207062.dat	Q21652_MS17-022_P244_#2	723	21.3	13	13	20	1.06978	0.000172875	102	1	0	0	0	1	0	14	17	18	19	16	16	6	0	0	0	5	0	0.160377	-6.23529	-2.64046	3.50826e-06	Blue
WP_011603486.1	FRAAL2322	ATP/GTP-binding protein	0.159722	5.46831	145220	F207059.dat	Q21649_MS17-022_P243_#1	827	17.1	19	19	29	0.970941	0.000156903	141	1	1	0	0	1	0	22	20	24	24	27	21	6	6	0	0	5	0	0.159722	-6.26087	-2.64636	3.5105e-07	Blue
WP_011606881.1	FRAAL5811	DEAD/DEAH box helicase	0.157895	6.10711	78353	F207062.dat	Q21652_MS17-022_P244_#2	227	12.6	6	6	9	0.408408	6.59982e-05	32	0	0	0	0	0	0	4	6	5	5	5	7	0	0	0	0	0	0	0.157895	-6.33333	-2.66297	5.48723e-05	Blue
WP_041940309.1	FRAAL1961	chemotaxis protein CheY	0.157895	5.10773	58943	F207060.dat	Q21650_MS17-022_P243_#2	341	12.4	6	6	9	0.542897	8.77315e-05	32	0	0	0	0	0	0	5	5	5	7	5	5	0	0	0	0	0	0	0.157895	-6.33333	-2.66297	1.73659e-05	Blue
WP_011605365.1	FRAAL4239	hypothetical protein	0.157895	10.0724	21567	F207061.dat	Q21651_MS17-022_P244_#1	295	34.6	6	6	8	1.48375	0.000239772	32	0	0	0	0	0	0	6	4	4	5	7	6	0	0	0	0	0	0	0.157895	-6.33333	-2.66297	0.000118736	Blue
WP_011603695.1	FRAAL2538	transcriptional regulator	0.157895	6.18215	23560	F207057.dat	Q21647_MS17-022_P242_#1	303	23.3	5	5	6	1.35823	0.000219489	32	0	0	0	0	0	0	8	6	4	3	8	3	0	0	0	0	0	0	0.157895	-6.33333	-2.66297	0.00253314	Blue
WP_011601859.1	FRAAL0610	recombination protein RecR	0.157895	5.48809	21715	F207062.dat	Q21652_MS17-022_P244_#2	320	48.2	6	6	6	1.47364	0.000238138	32	0	0	0	0	0	0	6	5	5	4	5	7	0	0	0	0	0	0	0.157895	-6.33333	-2.66297	5.48723e-05	Blue
WP_041938668.1	FRAAL0356	3-ketoacyl-ACP reductase	0.157895	4.83686	28063	F207058.dat	Q21648_MS17-022_P242_#2	210	21	4	4	5	1.14029	0.00018427	32	0	0	0	0	0	0	5	8	6	6	3	4	0	0	0	0	0	0	0.157895	-6.33333	-2.66297	0.000683003	Blue
WP_041940862.1	FRAAL5009	methyltransferase	0.157895	4.5825	23039	F207062.dat	Q21652_MS17-022_P244_#2	202	29.6	5	5	5	1.38895	0.000224452	32	0	0	0	0	0	0	5	5	4	6	6	6	0	0	0	0	0	0	0.157895	-6.33333	-2.66297	1.73659e-05	Blue
WP_041938855.1	FRAAL1126	alpha/beta hydrolase	0.157895	5.62324	41525	F207061.dat	Q21651_MS17-022_P244_#1	184	13.7	4	4	4	0.77062	0.000124531	32	0	0	0	0	0	0	6	5	6	5	5	5	0	0	0	0	0	0	0.157895	-6.33333	-2.66297	1.8014e-06	Blue
WP_011605252.1	FRAAL4124	hypothetical protein	0.157895	8.56942	19037	F207061.dat	Q21651_MS17-022_P244_#1	155	24.9	3	3	4	1.68094	0.000271637	32	0	0	0	0	0	0	6	5	5	4	6	6	0	0	0	0	0	0	0.157895	-6.33333	-2.66297	1.73659e-05	Blue
WP_011601711.1	FRAAL0455	CRISPR-associated protein Cse4	0.157895	6.02983	40751	F207060.dat	Q21650_MS17-022_P243_#2	1045	55.3	16	16	20	4.61338	0.000745517	188	1	1	0	1	0	1	31	30	30	30	27	36	6	6	0	7	0	5	0.157895	-6.33333	-2.66297	3.43693e-08	Blue
WP_041941027.1	FRAAL6003	biotin synthase	0.157143	5.00841	38210	F207058.dat	Q21648_MS17-022_P242_#2	400	27.6	9	9	10	1.70113	0.0002749	65	0	0	0	0	0	1	10	12	8	11	11	12	0	0	0	0	0	5	0.157143	-6.36364	-2.66985	4.69967e-06	Blue
WP_011606746.1	FRAAL5671	3-oxoacyl-ACP synthase	0.155844	5.64497	41389	F207062.dat	Q21652_MS17-022_P244_#2	629	57.6	12	12	13	1.73959	0.000281116	72	0	1	0	0	0	0	9	13	11	9	12	17	0	6	0	0	0	0	0.155844	-6.41667	-2.68182	5.33518e-05	Blue
WP_041938879.1	FRAAL1228	glucose-1-phosphate thymidylyltransferase	0.15493	5.2531	38068	F207058.dat	Q21648_MS17-022_P242_#2	316	35.8	8	8	11	1.73374	0.00028017	66	0	0	0	0	1	0	12	12	9	11	11	10	0	0	0	0	5	0	0.15493	-6.45455	-2.69032	6.49793e-06	Blue
WP_011603060.1	FRAAL1883	exodeoxyribonuclease III	0.154762	5.30049	32518	F207061.dat	Q21651_MS17-022_P244_#1	570	44	10	10	12	2.42942	0.000392592	79	0	0	0	1	0	0	13	13	13	11	14	14	0	0	0	7	0	0	0.154762	-6.46154	-2.69188	5.15836e-05	Blue
WP_011601745.1	FRAAL0492	RNA-binding protein	0.154217	6.16048	93282	F207060.dat	Q21650_MS17-022_P243_#2	1981	52.8	38	38	46	4.50248	0.000727594	420	2	1	0	0	5	3	69	69	68	74	65	64	11	6	0	0	25	16	0.154217	-6.48437	-2.69697	6.14721e-06	Blue
WP_041939598.1	FRAAL4949	protein kinase	0.153846	7.08222	36089	F207059.dat	Q21649_MS17-022_P243_#1	317	24.5	7	6	9	0.914406	0.000147767	33	0	0	0	0	0	0	6	4	7	4	6	6	0	0	0	0	0	0	0.153846	-6.5	-2.70044	0.000108052	Blue
WP_041940366.1	FRAAL2343	methylcrotonoyl-CoA carboxylase	0.153846	6.51298	56916	F207061.dat	Q21651_MS17-022_P244_#1	374	17	7	3	9	0.579802	9.36952e-05	33	0	0	0	0	0	0	6	5	7	5	8	2	0	0	0	0	0	0	0.153846	-6.5	-2.70044	0.00128947	Blue
WP_011604920.1	FRAAL3782	DEAD/DEAH box helicase	0.153846	5.21543	94548	F207059.dat	Q21649_MS17-022_P243_#1	187	7.9	5	5	8	0.349029	5.64026e-05	33	0	0	0	0	0	0	6	6	6	8	3	4	0	0	0	0	0	0	0.153846	-6.5	-2.70044	0.000606951	Blue
WP_011606979.1	FRAAL5919	endonuclease NucS	0.153846	5.38243	23832	F207057.dat	Q21647_MS17-022_P242_#1	269	21.8	5	5	7	1.38469	0.000223765	33	0	0	0	0	0	0	6	6	5	4	6	6	0	0	0	0	0	0	0.153846	-6.5	-2.70044	1.68297e-05	Blue
WP_011601290.1	FRAAL0022	hypothetical protein	0.153846	5.19907	22034	F207062.dat	Q21652_MS17-022_P244_#2	246	24.4	4	4	7	1.49769	0.000242024	33	0	0	0	0	0	0	4	6	5	7	5	6	0	0	0	0	0	0	0.153846	-6.5	-2.70044	5.09095e-05	Blue
WP_050997222.1	FRAAL4495	GntR family transcriptional regulator	0.153846	10.4225	39049	F207058.dat	Q21648_MS17-022_P242_#2	201	14.8	4	1	4	0.845092	0.000136566	33	0	0	0	0	0	0	6	6	3	6	2	10	0	0	0	0	0	0	0.153846	-6.5	-2.70044	0.00491306	Blue
WP_041939074.1	FRAAL2200	cell division protein FtsZ	0.153846	4.7815	51757	F207058.dat	Q21648_MS17-022_P242_#2	640	31	11	11	15	1.93211	0.000312226	100	0	0	0	0	1	1	18	17	19	14	15	15	0	0	0	0	5	5	0.153846	-6.5	-2.70044	1.11851e-06	Blue
WP_041939023.1	FRAAL1932	ATPase	0.153226	4.88317	32517	F207062.dat	Q21652_MS17-022_P244_#2	819	55.9	16	16	18	3.69038	0.00059636	120	1	0	0	1	0	0	21	22	17	16	19	23	6	0	0	7	0	0	0.153226	-6.52632	-2.70627	2.51177e-06	Blue
WP_041939604.1	FRAAL4994	restriction endonuclease subunit R	0.151786	6.04623	122790	F207060.dat	Q21650_MS17-022_P243_#2	797	22.4	19	19	25	0.87955	0.000142134	108	1	0	0	0	1	0	16	16	20	20	20	14	6	0	0	0	5	0	0.151786	-6.58824	-2.71989	1.75433e-06	Blue
WP_041939845.1	FRAAL6201	methionine sulfoxide reductase A	0.150685	4.84018	24149	F207057.dat	Q21647_MS17-022_P242_#1	457	34.3	8	8	9	2.81585	0.000455038	68	0	0	0	0	1	0	15	14	10	12	7	9	0	0	0	0	5	0	0.150685	-6.63636	-2.73039	8.44952e-05	Blue
WP_011603106.1	FRAAL1933	VWA domain-containing protein	0.15	5.9579	52769	F207058.dat	Q21648_MS17-022_P242_#2	301	15.3	6	6	9	0.644318	0.000104121	34	0	0	0	0	0	0	3	7	4	10	6	4	0	0	0	0	0	0	0.15	-6.66667	-2.73697	0.00300037	Blue
WP_011605765.1	FRAAL4649	3-oxoacyl-ACP synthase	0.15	5.23051	37134	F207057.dat	Q21647_MS17-022_P242_#1	337	29.4	6	6	9	0.915603	0.00014796	34	0	0	0	0	0	0	8	9	2	5	5	5	0	0	0	0	0	0	0.15	-6.66667	-2.73697	0.00262004	Blue
WP_041940521.1	FRAAL3166	amidase	0.15	5.59513	21984	F207057.dat	Q21647_MS17-022_P242_#1	353	38.9	6	6	7	1.54658	0.000249925	34	0	0	0	0	0	0	7	6	4	6	4	7	0	0	0	0	0	0	0.15	-6.66667	-2.73697	0.000158452	Blue
WP_041940389.1	FRAAL2457	oxidoreductase	0.15	5.10359	30023	F207059.dat	Q21649_MS17-022_P243_#1	283	31.7	6	6	7	1.13247	0.000183005	34	0	0	0	0	0	0	5	6	7	5	5	6	0	0	0	0	0	0	0.15	-6.66667	-2.73697	1.28852e-05	Blue
WP_041939950.1	FRAAL6686	serine/threonine protein phosphatase	0.15	4.73943	46865	F207057.dat	Q21647_MS17-022_P242_#1	428	20.8	5	5	7	0.725488	0.000117238	34	0	0	0	0	0	0	8	5	5	7	5	4	0	0	0	0	0	0	0.15	-6.66667	-2.73697	0.000252066	Blue
WP_011607081.1	FRAAL6029	signal protein PDZ	0.15	8.90234	35483	F207059.dat	Q21649_MS17-022_P243_#1	231	22.5	6	6	7	0.958205	0.000154845	34	0	0	0	0	0	0	4	5	6	7	6	6	0	0	0	0	0	0	0.15	-6.66667	-2.73697	4.0826e-05	Blue
WP_041939104.1	FRAAL2315	protein-disulfide isomerase	0.15	5.20914	22281	F207057.dat	Q21647_MS17-022_P242_#1	315	38.6	6	6	6	1.52596	0.000246594	34	0	0	0	0	0	0	7	7	6	5	4	5	0	0	0	0	0	0	0.15	-6.66667	-2.73697	8.8579e-05	Blue
WP_050997420.1	FRAAL4768	carnitine dehydratase	0.15	5.13364	39607	F207062.dat	Q21652_MS17-022_P244_#2	269	19.5	5	5	6	0.858434	0.000138722	34	0	0	0	0	0	0	5	6	5	5	6	7	0	0	0	0	0	0	0.15	-6.66667	-2.73697	1.28852e-05	Blue
WP_011605165.1	FRAAL4034	short-chain dehydrogenase	0.15	5.24237	27205	F207062.dat	Q21652_MS17-022_P244_#2	393	27.6	4	4	6	1.24977	0.000201961	34	0	0	0	0	0	0	6	5	5	6	7	5	0	0	0	0	0	0	0.15	-6.66667	-2.73697	1.28852e-05	Blue
WP_011606781.1	FRAAL5707	diaminopimelate epimerase	0.15	4.69833	37001	F207062.dat	Q21652_MS17-022_P244_#2	434	23.6	5	5	5	0.918894	0.000148492	34	0	0	0	0	0	0	5	6	7	4	5	7	0	0	0	0	0	0	0.15	-6.66667	-2.73697	8.8579e-05	Blue
WP_041939621.1	FRAAL5043	methyltransferase	0.15	5.48466	27086	F207057.dat	Q21647_MS17-022_P242_#1	263	23.9	5	5	5	1.25526	0.000202849	34	0	0	0	0	0	0	8	7	4	4	5	6	0	0	0	0	0	0	0.15	-6.66667	-2.73697	0.00037057	Blue
WP_011605553.1	FRAAL4431	Clp protease	0.15	5.64578	20785	F207057.dat	Q21647_MS17-022_P242_#1	278	30.3	5	5	5	1.6358	0.000264342	34	0	0	0	0	0	0	7	5	5	5	6	6	0	0	0	0	0	0	0.15	-6.66667	-2.73697	1.28852e-05	Blue
WP_011601292.1	FRAAL0024	type 11 methyltransferase	0.15	6.79362	26664	F207059.dat	Q21649_MS17-022_P243_#1	261	24.3	5	5	5	1.27513	0.000206059	34	0	0	0	0	0	0	5	5	6	6	6	6	0	0	0	0	0	0	0.15	-6.66667	-2.73697	1.33288e-06	Blue
WP_011606715.1	FRAAL5636	hypothetical protein	0.15	5.6098	149592	F207057.dat	Q21647_MS17-022_P242_#1	1018	17.2	20	20	24	0.775443	0.000125311	116	1	0	1	0	0	0	24	20	17	16	18	19	6	0	6	0	0	0	0.15	-6.66667	-2.73697	1.8145e-06	Blue
WP_041940626.1	FRAAL3757	transcriptional regulator	0.148649	5.55214	54163	F207058.dat	Q21648_MS17-022_P242_#2	504	24.5	8	8	11	1.27393	0.000205866	69	0	0	0	0	0	1	10	10	10	13	12	13	0	0	0	0	0	5	0.148649	-6.72727	-2.75002	2.697e-06	Blue
WP_011601886.1	FRAAL0637	Mur ligase	0.147287	8.99415	44618	F207061.dat	Q21651_MS17-022_P244_#1	603	38.5	14	14	15	2.80156	0.000452728	125	1	0	0	1	0	0	19	18	23	21	23	19	6	0	0	7	0	0	0.147287	-6.78947	-2.7633	2.15038e-06	Blue
WP_011607298.1	FRAAL6249	LPS biosynthesis protein	0.146875	7.84279	54061	F207060.dat	Q21650_MS17-022_P243_#2	1785	63.3	26	26	30	5.93774	0.000959531	321	1	2	0	2	0	2	53	47	54	53	53	54	6	12	0	13	0	10	0.146875	-6.80851	-2.76734	4.97492e-07	Blue
WP_011601505.1	FRAAL0247	hypothetical protein	0.146341	6.77859	45686	F207062.dat	Q21652_MS17-022_P244_#2	299	19.8	6	6	9	0.766099	0.000123801	35	0	0	0	0	0	0	6	9	4	4	3	9	0	0	0	0	0	0	0.146341	-6.83333	-2.77259	0.00291028	Blue
WP_011607866.1	FRAAL6831	maleylpyruvate isomerase	0.146341	4.99139	28517	F207059.dat	Q21649_MS17-022_P243_#1	236	16.5	6	6	7	1.22734	0.000198336	35	0	0	0	0	0	0	7	4	9	4	6	5	0	0	0	0	0	0	0.146341	-6.83333	-2.77259	0.000726114	Blue
WP_011603359.1	FRAAL2194	UDP-N-acetylmuramoylalanine--D-glutamate ligase	0.146341	6.8478	46548	F207061.dat	Q21651_MS17-022_P244_#1	327	13.9	5	5	7	0.751912	0.000121508	35	0	0	0	0	0	0	6	7	6	6	5	5	0	0	0	0	0	0	0.146341	-6.83333	-2.77259	7.4788e-06	Blue
WP_011601987.1	FRAAL0746	hypothetical protein	0.146341	9.23721	39396	F207062.dat	Q21652_MS17-022_P244_#2	291	18.2	6	6	7	0.888415	0.000143567	35	0	0	0	0	0	0	3	3	7	7	7	8	0	0	0	0	0	0	0.146341	-6.83333	-2.77259	0.00136926	Blue
WP_041938930.1	FRAAL1503	ribonuclease PH	0.146341	5.3283	25984	F207058.dat	Q21648_MS17-022_P242_#2	434	28.3	5	5	5	1.34698	0.000217671	35	0	0	0	0	0	0	5	6	5	4	6	9	0	0	0	0	0	0	0.146341	-6.83333	-2.77259	0.000415595	Blue
WP_041939661.1	FRAAL5219	6,7-dimethyl-8-ribityllumazine synthase	0.146341	5.51707	16376	F207059.dat	Q21649_MS17-022_P243_#1	179	31.2	5	5	5	2.13727	0.000345381	35	0	0	0	0	0	0	6	6	6	6	6	5	0	0	0	0	0	0	0.146341	-6.83333	-2.77259	3.58239e-07	Blue
WP_011603476.1	FRAAL2312	4'-phosphopantetheinyl transferase	0.146341	5.32896	25269	F207062.dat	Q21652_MS17-022_P244_#2	251	27.1	4	4	5	1.3851	0.00022383	35	0	0	0	0	0	0	6	5	4	6	8	6	0	0	0	0	0	0	0.146341	-6.83333	-2.77259	0.000120721	Blue
WP_011602212.1	FRAAL0985	uroporphyrinogen III methyltransferase	0.145455	6.01224	61954	F207059.dat	Q21649_MS17-022_P243_#1	1494	45.5	23	23	26	4.43878	0.000717301	275	2	1	0	1	1	1	41	43	51	47	44	43	11	6	0	7	5	5	0.145455	-6.875	-2.78136	3.6419e-09	Blue
WP_041940467.1	FRAAL2848	membrane protein	0.144578	10.0841	66754	F207061.dat	Q21651_MS17-022_P244_#1	544	18.3	9	9	12	1.16847	0.000188823	78	0	0	1	0	0	0	11	12	11	14	15	14	0	0	6	0	0	0	0.144578	-6.91667	-2.79008	4.79144e-06	Blue
WP_011606014.1	FRAAL4900	CoA-binding protein	0.142857	5.90495	94833	F207060.dat	Q21650_MS17-022_P243_#2	424	17.9	9	9	11	0.379615	6.13452e-05	36	0	0	0	0	0	0	3	5	6	9	7	6	0	0	0	0	0	0	0.142857	-7	-2.80735	0.000732474	Blue
WP_011605392.1	FRAAL4266	luciferase	0.142857	5.61389	40205	F207060.dat	Q21650_MS17-022_P243_#2	235	19.4	6	6	10	0.895411	0.000144697	36	0	0	0	0	0	0	6	7	7	6	5	5	0	0	0	0	0	0	0.142857	-7	-2.80735	1.5234e-05	Blue
WP_011601369.1	FRAAL0103	hypothetical protein	0.142857	9.22729	26597	F207060.dat	Q21650_MS17-022_P243_#2	327	32.2	7	7	9	1.35354	0.00021873	36	0	0	0	0	0	0	5	5	5	8	6	7	0	0	0	0	0	0	0.142857	-7	-2.80735	8.29096e-05	Blue
WP_041939072.1	FRAAL2186	ATPase	0.142857	6.01352	37290	F207062.dat	Q21652_MS17-022_P244_#2	260	26.3	6	6	9	0.965406	0.000156008	36	0	0	0	0	0	0	4	6	4	6	8	8	0	0	0	0	0	0	0.142857	-7	-2.80735	0.000434977	Blue
WP_041939744.1	FRAAL5662	GDP-mannose 4,6-dehydratase	0.142857	6.7564	33752	F207057.dat	Q21647_MS17-022_P242_#1	319	27.1	6	6	8	1.0666	0.000172362	36	0	0	0	0	0	0	7	7	5	6	5	6	0	0	0	0	0	0	0.142857	-7	-2.80735	1.5234e-05	Blue
WP_011607785.1	FRAAL6749	hypothetical protein	0.142857	9.37144	50613	F207059.dat	Q21649_MS17-022_P243_#1	360	20.6	7	7	8	0.71128	0.000114942	36	0	0	0	0	0	0	5	6	8	6	5	6	0	0	0	0	0	0	0.142857	-7	-2.80735	4.11731e-05	Blue
WP_011603088.1	FRAAL1913	bifunctional folylpolyglutamate synthase/dihydrofolate synthase	0.142857	7.11034	45145	F207061.dat	Q21651_MS17-022_P244_#1	280	20.7	7	7	8	0.797431	0.000128864	36	0	0	0	0	0	0	4	5	7	7	8	5	0	0	0	0	0	0	0.142857	-7	-2.80735	0.000219957	Blue
WP_011603952.1	FRAAL2800	luciferase	0.142857	5.28909	34107	F207057.dat	Q21647_MS17-022_P242_#1	256	21.4	6	6	8	1.0555	0.000170568	36	0	0	0	0	0	0	7	6	7	5	5	6	0	0	0	0	0	0	0.142857	-7	-2.80735	1.5234e-05	Blue
WP_011606930.1	FRAAL5862	cysteine desulfurase	0.142857	5.91446	40788	F207062.dat	Q21652_MS17-022_P244_#2	365	18.8	6	6	7	0.882613	0.000142629	36	0	0	0	0	0	0	6	6	7	4	6	7	0	0	0	0	0	0	0.142857	-7	-2.80735	4.11731e-05	Blue
WP_041939780.1	FRAAL5900	trehalose synthase	0.142857	4.76627	66228	F207058.dat	Q21648_MS17-022_P242_#2	298	14.6	6	6	7	0.543577	8.78413e-05	36	0	0	0	0	0	0	6	7	5	5	7	6	0	0	0	0	0	0	0.142857	-7	-2.80735	1.5234e-05	Blue
WP_011607461.1	FRAAL6416	anti-sigma factor	0.142857	6.92698	30144	F207058.dat	Q21648_MS17-022_P242_#2	247	35.4	6	6	6	1.19427	0.000192992	36	0	0	0	0	0	0	6	7	4	6	6	7	0	0	0	0	0	0	0.142857	-7	-2.80735	4.11731e-05	Blue
WP_041938593.1	FRAAL0025	glycosyl transferase family 1	0.142857	6.33791	50996	F207061.dat	Q21651_MS17-022_P244_#1	231	10.6	5	5	6	0.705938	0.000114079	36	0	0	0	0	0	0	5	4	7	7	7	6	0	0	0	0	0	0	0.142857	-7	-2.80735	8.29096e-05	Blue
WP_011605616.1	FRAAL4495	GntR family transcriptional regulator	0.142857	6.80312	32375	F207062.dat	Q21652_MS17-022_P244_#2	282	24.7	5	2	5	1.11197	0.000179693	36	0	0	0	0	0	0	6	6	4	6	4	10	0	0	0	0	0	0	0.142857	-7	-2.80735	0.00111444	Blue
WP_011602795.1	FRAAL1606	aminopeptidase	0.142857	5.13032	94151	F207061.dat	Q21651_MS17-022_P244_#1	588	14.3	11	11	19	0.839078	0.000135594	79	0	1	0	0	0	0	15	14	13	12	13	11	0	6	0	0	0	0	0.142857	-7	-2.80735	6.36404e-06	Blue
WP_011601861.1	FRAAL0612	DNA polymerase III subunit gamma/tau	0.142857	6.09986	99864	F207059.dat	Q21649_MS17-022_P243_#1	704	22.7	14	14	21	1.15157	0.000186092	115	0	1	0	0	0	1	22	19	21	16	18	17	0	6	0	0	0	5	0.142857	-7	-2.80735	7.31455e-07	Blue
WP_041940000.1	FRAAL6867	serine/threonine protein kinase	0.141361	4.91318	68870	F207057.dat	Q21647_MS17-022_P242_#1	996	37	18	18	21	2.7443	0.000443476	189	1	0	0	0	1	2	31	32	32	29	31	30	6	0	0	0	5	10	0.141361	-7.07407	-2.82254	6.51885e-06	Blue
WP_011606757.1	FRAAL5683	DNA-binding protein	0.139535	8.86508	64943	F207059.dat	Q21649_MS17-022_P243_#1	507	25.3	10	10	14	0.56973	9.20677e-05	37	0	0	0	0	0	0	5	1	11	4	11	5	0	0	0	0	0	0	0.139535	-7.16667	-2.8413	0.0132012	Blue
WP_041939611.1	FRAAL5015	methyltransferase	0.139535	5.19759	32233	F207062.dat	Q21652_MS17-022_P244_#2	373	36.5	6	6	11	1.14789	0.000185498	37	0	0	0	0	0	0	5	6	6	7	7	6	0	0	0	0	0	0	0.139535	-7.16667	-2.8413	5.68205e-06	Blue
WP_041938956.1	FRAAL1640	acyl-CoA synthetase	0.139535	5.43912	55313	F207057.dat	Q21647_MS17-022_P242_#1	427	22.4	9	9	11	0.668921	0.000108097	37	0	0	0	0	0	0	10	7	7	3	6	4	0	0	0	0	0	0	0.139535	-7.16667	-2.8413	0.00173621	Blue
WP_041939093.1	FRAAL2265	mannose-1-phosphate guanyltransferase	0.139535	5.02359	88457	F207061.dat	Q21651_MS17-022_P244_#1	448	11.6	7	7	9	0.418282	6.75939e-05	37	0	0	0	0	0	0	6	6	8	4	7	6	0	0	0	0	0	0	0.139535	-7.16667	-2.8413	9.22974e-05	Blue
WP_011606396.1	FRAAL5306	3-oxoacyl-ACP reductase	0.139535	4.97002	25446	F207058.dat	Q21648_MS17-022_P242_#2	333	32.3	7	7	9	1.45406	0.000234974	37	0	0	0	0	0	0	7	7	6	3	8	6	0	0	0	0	0	0	0.139535	-7.16667	-2.8413	0.000319647	Blue
WP_011607711.1	FRAAL6674	type III pantothenate kinase	0.139535	5.97825	26553	F207058.dat	Q21648_MS17-022_P242_#2	216	26.8	5	5	9	1.39344	0.000225178	37	0	0	0	0	0	0	5	6	7	6	7	6	0	0	0	0	0	0	0.139535	-7.16667	-2.8413	5.68205e-06	Blue
WP_011603497.1	FRAAL2333	precorrin-3B C17-methyltransferase	0.139535	5.95586	58898	F207057.dat	Q21647_MS17-022_P242_#1	290	18.2	7	7	9	0.628205	0.000101517	37	0	0	0	0	0	0	8	5	5	7	7	5	0	0	0	0	0	0	0.139535	-7.16667	-2.8413	9.22974e-05	Blue
WP_011607166.1	FRAAL6115	hypothetical protein	0.139535	8.38611	38394	F207060.dat	Q21650_MS17-022_P243_#2	265	25.1	7	6	8	0.963692	0.000155731	37	0	0	0	0	0	0	5	7	6	8	6	5	0	0	0	0	0	0	0.139535	-7.16667	-2.8413	4.94715e-05	Blue
WP_041939939.1	FRAAL6649	hypothetical protein	0.139535	6.31828	38375	F207057.dat	Q21647_MS17-022_P242_#1	237	18.8	6	6	7	0.964169	0.000155809	37	0	0	0	0	0	0	7	4	6	5	8	7	0	0	0	0	0	0	0.139535	-7.16667	-2.8413	0.000150991	Blue
WP_011606630.1	FRAAL5546	methylase	0.139535	4.7128	26736	F207062.dat	Q21652_MS17-022_P244_#2	379	32.9	6	6	7	1.3839	0.000223637	37	0	0	0	0	0	0	5	7	5	5	6	9	0	0	0	0	0	0	0.139535	-7.16667	-2.8413	0.000226531	Blue
WP_011605661.1	FRAAL4543	cation diffusion facilitator transporter	0.139535	5.20526	33386	F207057.dat	Q21647_MS17-022_P242_#1	250	19.7	5	5	6	1.10825	0.000179092	37	0	0	0	0	0	0	6	5	6	7	6	7	0	0	0	0	0	0	0.139535	-7.16667	-2.8413	5.68205e-06	Blue
WP_011607790.1	FRAAL6754	serine/threonine protein kinase	0.139535	8.83257	57717	F207057.dat	Q21647_MS17-022_P242_#1	214	16	5	5	6	0.641059	0.000103594	37	0	0	0	0	0	0	6	7	5	7	6	6	0	0	0	0	0	0	0.139535	-7.16667	-2.8413	5.68205e-06	Blue
WP_011605346.1	FRAAL4219	Scramblase	0.139535	6.65974	32680	F207058.dat	Q21648_MS17-022_P242_#2	320	25.9	5	5	6	1.13219	0.000182961	37	0	0	0	0	0	0	6	9	7	4	6	5	0	0	0	0	0	0	0.139535	-7.16667	-2.8413	0.000319647	Blue
WP_011606340.1	FRAAL5249	shikimate dehydrogenase	0.139535	5.61634	28889	F207058.dat	Q21648_MS17-022_P242_#2	208	22.3	4	4	4	1.28076	0.00020697	37	0	0	0	0	0	0	6	7	5	6	6	7	0	0	0	0	0	0	0.139535	-7.16667	-2.8413	5.68205e-06	Blue
WP_011607542.1	FRAAL6501	superoxide dismutase	0.139535	7.1317	20685	F207057.dat	Q21647_MS17-022_P242_#1	163	30.9	3	3	3	1.78874	0.000289057	37	0	0	0	0	0	0	6	8	5	7	7	4	0	0	0	0	0	0	0.139535	-7.16667	-2.8413	0.000150991	Blue
WP_041939092.1	FRAAL2263	glycoside hydrolase	0.139535	9.67227	37923	F207062.dat	Q21652_MS17-022_P244_#2	462	30.4	7	7	8	2.13591	0.00034516	81	1	0	0	0	0	0	12	11	13	15	15	14	6	0	0	0	0	0	0.139535	-7.16667	-2.8413	3.70341e-06	Blue
WP_011605943.1	FRAAL4829	IMP dehydrogenase	0.137931	5.27125	35866	F207058.dat	Q21648_MS17-022_P242_#2	568	32.7	10	10	12	2.28629	0.000369461	82	0	0	1	0	0	0	15	15	10	11	16	14	0	0	6	0	0	0	0.137931	-7.25	-2.85798	4.68977e-06	Blue
WP_041939778.1	FRAAL5894	hypothetical protein	0.136364	4.65928	96143	F207060.dat	Q21650_MS17-022_P243_#2	399	11.6	6	6	12	0.395245	6.3871e-05	38	0	0	0	0	0	0	4	5	10	7	5	7	0	0	0	0	0	0	0.136364	-7.33333	-2.87447	0.000814773	Blue
WP_011605281.1	FRAAL4153	hypothetical protein	0.136364	7.40462	101795	F207057.dat	Q21647_MS17-022_P242_#1	364	10	8	7	10	0.373299	6.03247e-05	38	0	0	0	0	0	0	8	6	6	5	5	8	0	0	0	0	0	0	0.136364	-7.33333	-2.87447	9.26832e-05	Blue
WP_011604764.1	FRAAL3625	ribose-phosphate pyrophosphokinase	0.136364	6.45824	33973	F207061.dat	Q21651_MS17-022_P244_#1	287	31.3	6	6	7	1.11854	0.000180754	38	0	0	0	0	0	0	6	6	5	7	8	6	0	0	0	0	0	0	0.136364	-7.33333	-2.87447	2.36827e-05	Blue
WP_011602420.1	FRAAL1218	hypothetical protein	0.136364	4.41985	51554	F207059.dat	Q21649_MS17-022_P243_#1	307	16.5	7	7	7	0.737091	0.000119113	38	0	0	0	0	0	0	4	7	8	7	5	7	0	0	0	0	0	0	0.136364	-7.33333	-2.87447	0.00014804	Blue
WP_011605174.1	FRAAL4043	polyketide cyclase	0.136364	10.166	17829	F207059.dat	Q21649_MS17-022_P243_#1	270	53.1	6	6	6	2.13136	0.000344425	38	0	0	0	0	0	0	6	6	7	7	5	7	0	0	0	0	0	0	0.136364	-7.33333	-2.87447	7.44272e-06	Blue
WP_011606860.1	FRAAL5788	signal peptidase	0.136364	9.63301	43428	F207062.dat	Q21652_MS17-022_P244_#2	263	20	5	5	6	0.875012	0.000141401	38	0	0	0	0	0	0	5	5	7	6	7	8	0	0	0	0	0	0	0.136364	-7.33333	-2.87447	5.15995e-05	Blue
WP_041939919.1	FRAAL6558	endonuclease III	0.136364	9.38969	26472	F207061.dat	Q21651_MS17-022_P244_#1	240	27.9	5	5	6	1.43548	0.000231972	38	0	0	0	0	0	0	6	6	5	7	7	7	0	0	0	0	0	0	0.136364	-7.33333	-2.87447	7.44272e-06	Blue
WP_011606853.1	FRAAL5781	peptidase	0.136364	11.2032	34426	F207061.dat	Q21651_MS17-022_P244_#1	176	18.8	5	5	5	1.10382	0.000178375	38	0	0	0	0	0	0	6	5	8	8	6	5	0	0	0	0	0	0	0.136364	-7.33333	-2.87447	9.26832e-05	Blue
WP_041938927.1	FRAAL1487	transporter	0.136364	5.13809	16136	F207059.dat	Q21649_MS17-022_P243_#1	105	14.2	2	2	2	2.35498	0.000380562	38	0	0	0	0	0	0	8	5	8	6	7	4	0	0	0	0	0	0	0.136364	-7.33333	-2.87447	0.000218505	Blue
WP_041938653.1	FRAAL0279	methyltransferase type 12	0.134503	6.1477	51312	F207057.dat	Q21647_MS17-022_P242_#1	932	50.2	17	17	20	3.27409	0.000529088	168	1	0	1	0	1	0	32	29	27	30	24	23	6	0	6	0	5	0	0.134503	-7.43478	-2.89429	1.73002e-07	Blue
WP_041939670.1	FRAAL5288	GlcNAc-PI de-N-acetylase	0.133333	5.7976	32939	F207062.dat	Q21652_MS17-022_P244_#2	343	26.5	7	7	11	1.18401	0.000191334	39	0	0	0	0	0	0	4	7	5	8	7	8	0	0	0	0	0	0	0.133333	-7.5	-2.90689	0.000198812	Blue
WP_011607265.1	FRAAL6215	hypothetical protein	0.133333	5.26573	72877	F207057.dat	Q21647_MS17-022_P242_#1	350	18.5	8	8	10	0.535148	8.64793e-05	39	0	0	0	0	0	0	9	7	9	3	7	4	0	0	0	0	0	0	0.133333	-7.5	-2.90689	0.00143716	Blue
WP_050997057.1	FRAAL2191	UDP-N-acetylmuramoylalanyl-D-glutamate--2,6-diaminopimelate ligase	0.133333	5.71581	54209	F207060.dat	Q21650_MS17-022_P243_#2	453	22.7	8	8	10	0.719438	0.00011626	39	0	0	0	0	0	0	8	6	6	8	5	6	0	0	0	0	0	0	0.133333	-7.5	-2.90689	4.8022e-05	Blue
WP_011606786.1	FRAAL5712	tRNA-2-methylthio-N(6)-dimethylallyladenosine synthase	0.133333	7.24089	53607	F207059.dat	Q21649_MS17-022_P243_#1	341	15.1	7	7	10	0.727517	0.000117566	39	0	0	0	0	0	0	4	5	8	7	8	7	0	0	0	0	0	0	0.133333	-7.5	-2.90689	0.000198812	Blue
WP_011606968.1	FRAAL5907	PAS domain-containing two-component system sensor histidine kinase/response regulator	0.133333	5.4862	61451	F207062.dat	Q21652_MS17-022_P244_#2	334	21.9	9	9	9	0.634652	0.000102559	39	0	0	0	0	0	0	5	4	5	8	8	9	0	0	0	0	0	0	0.133333	-7.5	-2.90689	0.000597271	Blue
WP_011605682.1	FRAAL4565	hypothetical protein	0.133333	9.4359	24773	F207060.dat	Q21650_MS17-022_P243_#2	508	40.2	8	8	9	1.57429	0.000254404	39	0	0	0	0	0	0	8	8	5	8	6	4	0	0	0	0	0	0	0.133333	-7.5	-2.90689	0.000276363	Blue
WP_011602270.1	FRAAL1043	NADH:ubiquinone oxidoreductase subunit L	0.133333	8.56057	69833	F207060.dat	Q21650_MS17-022_P243_#2	183	10.1	6	6	8	0.558475	9.02489e-05	39	0	0	0	0	0	0	7	6	5	9	5	7	0	0	0	0	0	0	0.133333	-7.5	-2.90689	0.00013532	Blue
WP_050997318.1	FRAAL0961	ABC transporter	0.133333	6.46406	42523	F207057.dat	Q21647_MS17-022_P242_#1	310	18.5	6	6	8	0.917151	0.00014821	39	0	0	0	0	0	0	7	7	6	4	9	6	0	0	0	0	0	0	0.133333	-7.5	-2.90689	0.000198812	Blue
WP_011604280.1	FRAAL3131	amidohydrolase	0.133333	5.23317	43910	F207057.dat	Q21647_MS17-022_P242_#1	260	19.5	6	6	8	0.88818	0.000143529	39	0	0	0	0	0	0	8	8	6	6	6	5	0	0	0	0	0	0	0.133333	-7.5	-2.90689	4.8022e-05	Blue
WP_011604979.1	FRAAL3843	hypothetical protein	0.133333	6.20807	52812	F207058.dat	Q21648_MS17-022_P242_#2	296	13.3	5	5	7	0.738469	0.000119336	39	0	0	0	0	0	0	8	6	7	5	8	5	0	0	0	0	0	0	0.133333	-7.5	-2.90689	8.5307e-05	Blue
WP_011604499.1	FRAAL3352	phosphatidylinositol diacylglycerol-lyase	0.133333	4.54672	40112	F207057.dat	Q21647_MS17-022_P242_#1	416	31.7	7	7	7	0.972278	0.000157119	39	0	0	0	0	0	0	9	9	4	5	6	6	0	0	0	0	0	0	0.133333	-7.5	-2.90689	0.000597271	Blue
WP_011605103.1	FRAAL3971	short-chain dehydrogenase	0.133333	5.58455	35750	F207057.dat	Q21647_MS17-022_P242_#1	224	22.3	5	5	7	1.09091	0.00017629	39	0	0	0	0	0	0	8	6	5	6	6	8	0	0	0	0	0	0	0.133333	-7.5	-2.90689	4.8022e-05	Blue
WP_011601851.1	FRAAL0601	metal-binding protein	0.132812	9.75794	56371	F207057.dat	Q21647_MS17-022_P242_#1	1394	47.7	24	24	28	4.5236	0.000731008	255	1	1	1	0	0	2	47	52	42	37	36	36	6	6	6	0	0	10	0.132812	-7.52941	-2.91254	2.27251e-06	Blue
WP_011604542.1	FRAAL3395	3-(3-hydroxyphenyl)propionate hydroxylase	0.131148	7.16876	61795	F207060.dat	Q21650_MS17-022_P243_#2	855	39.3	18	18	25	1.90954	0.000308579	118	0	0	0	0	1	1	17	19	22	21	17	20	0	0	0	0	5	5	0.131148	-7.625	-2.93074	2.0689e-07	Blue
WP_011604967.1	FRAAL3830	branched-chain amino acid ABC transporter substrate-binding protein	0.130435	5.39362	38927	F207062.dat	Q21652_MS17-022_P244_#2	479	31.1	7	6	10	1.02756	0.000166053	40	0	0	0	0	0	0	7	4	8	6	7	8	0	0	0	0	0	0	0.130435	-7.66667	-2.9386	0.000115635	Blue
WP_011606115.1	FRAAL5003	aspartate aminotransferase	0.130435	5.50399	42387	F207062.dat	Q21652_MS17-022_P244_#2	328	28.6	8	8	9	0.943686	0.000152498	40	0	0	0	0	0	0	5	6	8	7	5	9	0	0	0	0	0	0	0.130435	-7.66667	-2.9386	0.000170948	Blue
WP_011606032.1	FRAAL4918	acyl-CoA synthetase	0.130435	5.72675	50825	F207057.dat	Q21647_MS17-022_P242_#1	362	23.4	8	8	8	0.787014	0.00012718	40	0	0	0	0	0	0	10	8	7	7	4	4	0	0	0	0	0	0	0.130435	-7.66667	-2.9386	0.000926266	Blue
WP_041939371.1	FRAAL3616	methyltransferase	0.130435	10.8422	33179	F207061.dat	Q21651_MS17-022_P244_#1	245	22.5	6	6	8	1.20558	0.00019482	40	0	0	0	0	0	0	6	5	9	5	8	7	0	0	0	0	0	0	0.130435	-7.66667	-2.9386	0.000170948	Blue
WP_041938614.1	FRAAL0115	MarR family transcriptional regulator	0.130435	8.54074	15617	F207061.dat	Q21651_MS17-022_P244_#1	396	65.7	7	7	7	2.56131	0.000413905	40	0	0	0	0	0	0	6	4	7	6	8	9	0	0	0	0	0	0	0.130435	-7.66667	-2.9386	0.000238766	Blue
WP_011603711.1	FRAAL2554	hypothetical protein	0.130435	5.49903	35125	F207057.dat	Q21647_MS17-022_P242_#1	393	33.8	7	7	7	1.13879	0.000184027	40	0	0	0	0	0	0	10	9	4	2	7	8	0	0	0	0	0	0	0.130435	-7.66667	-2.9386	0.00317261	Blue
WP_011603252.1	FRAAL2086	DNA-binding protein	0.130435	10.0143	72830	F207062.dat	Q21652_MS17-022_P244_#2	167	8.3	5	5	6	0.549224	8.87539e-05	40	0	0	0	0	0	0	6	5	7	6	8	8	0	0	0	0	0	0	0.130435	-7.66667	-2.9386	4.01747e-05	Blue
WP_011601974.1	FRAAL0733	hypothetical protein	0.130435	6.73176	34160	F207057.dat	Q21647_MS17-022_P242_#1	315	24.8	6	6	6	1.17096	0.000189226	40	0	0	0	0	0	0	10	9	5	4	7	5	0	0	0	0	0	0	0.130435	-7.66667	-2.9386	0.00108913	Blue
WP_011601887.1	FRAAL0638	cobalamin biosynthesis protein CobB	0.130435	5.6052	27293	F207061.dat	Q21651_MS17-022_P244_#1	337	32.2	4	4	5	1.46558	0.000236835	40	0	0	0	0	0	0	4	7	8	7	8	6	0	0	0	0	0	0	0.130435	-7.66667	-2.9386	0.000115635	Blue
WP_011605532.1	FRAAL4409	cyclopropane-fatty-acyl-phospholipid synthase	0.129412	8.45885	50622	F207059.dat	Q21649_MS17-022_P243_#1	492	30.6	10	10	13	1.58034	0.000255381	80	0	0	0	0	1	0	16	16	13	11	12	11	0	0	0	0	5	0	0.129412	-7.72727	-2.94996	2.18897e-06	Blue
WP_011606298.1	FRAAL5204	ornithine carbamoyltransferase	0.129412	5.19984	35892	F207057.dat	Q21647_MS17-022_P242_#1	442	44.7	8	8	10	2.22891	0.000360189	80	0	0	0	0	1	0	13	15	12	12	14	13	0	0	0	0	5	0	0.129412	-7.72727	-2.94996	1.33217e-06	Blue
WP_041939787.1	FRAAL5948	transcription termination factor Rho	0.128519	9.37507	84191	F207059.dat	Q21649_MS17-022_P243_#1	2300	51	39	39	40	9.83478	0.00158929	828	3	4	1	4	3	2	128	126	147	141	140	129	17	24	6	27	15	10	0.128519	-7.78095	-2.95995	2.93064e-10	Blue
WP_011604668.1	FRAAL3527	branched-chain amino acid ABC transporter substrate-binding protein	0.128342	9.29942	44914	F207058.dat	Q21648_MS17-022_P242_#2	950	56.1	17	17	20	4.09672	0.000662024	184	1	1	1	0	0	0	32	37	24	33	25	30	6	6	6	0	0	0	0.128342	-7.79167	-2.96193	1.8766e-06	Blue
WP_041939771.1	FRAAL5852	penicillin-binding protein	0.127907	9.5802	61497	F207059.dat	Q21649_MS17-022_P243_#1	672	33.9	14	14	15	1.31714	0.000212848	81	0	0	0	0	0	1	12	11	18	11	14	14	0	0	0	0	0	5	0.127907	-7.81818	-2.96683	5.69881e-06	Blue
WP_041939062.1	FRAAL2147	GTP pyrophosphokinase	0.12766	7.78779	93371	F207062.dat	Q21652_MS17-022_P244_#2	431	17.6	10	10	16	0.439109	7.09594e-05	41	0	0	0	0	0	0	5	7	4	9	6	10	0	0	0	0	0	0	0.12766	-7.83333	-2.96963	0.000792103	Blue
WP_041939779.1	FRAAL5899	alpha-1,4-glucan--maltose-1-phosphate maltosyltransferase	0.12766	5.35452	75435	F207058.dat	Q21648_MS17-022_P242_#2	438	17.3	9	9	12	0.543514	8.78312e-05	41	0	0	0	0	0	0	8	9	5	7	7	5	0	0	0	0	0	0	0.12766	-7.83333	-2.96963	0.000138508	Blue
WP_011601287.1	FRAAL0019	peptide deformylase	0.12766	5.30443	24664	F207057.dat	Q21647_MS17-022_P242_#1	221	34.8	7	7	10	1.66234	0.000268632	41	0	0	0	0	0	0	7	6	6	7	7	8	0	0	0	0	0	0	0.12766	-7.83333	-2.96963	3.41756e-06	Blue
WP_041940999.1	FRAAL5831	serine/threonine protein kinase	0.12766	5.99517	71645	F207059.dat	Q21649_MS17-022_P243_#1	233	16.9	7	7	9	0.572266	9.24775e-05	41	0	0	0	0	0	0	5	5	10	8	7	6	0	0	0	0	0	0	0.12766	-7.83333	-2.96963	0.000345977	Blue
WP_011606842.1	FRAAL5769	sulfate ABC transporter ATP-binding protein	0.12766	6.98561	27706	F207059.dat	Q21649_MS17-022_P243_#1	281	32	7	7	9	1.47982	0.000239138	41	0	0	0	0	0	0	7	4	8	7	6	9	0	0	0	0	0	0	0.12766	-7.83333	-2.96963	0.000196057	Blue
WP_011602726.1	FRAAL1536	hypothetical protein	0.12766	4.52663	22967	F207061.dat	Q21651_MS17-022_P244_#1	395	53.2	6	6	9	1.78517	0.000288481	41	0	0	0	0	0	0	6	4	5	8	10	8	0	0	0	0	0	0	0.12766	-7.83333	-2.96963	0.000661885	Blue
WP_041938995.1	FRAAL1804	hypothetical protein	0.12766	6.3101	24462	F207062.dat	Q21652_MS17-022_P244_#2	321	34.7	6	6	8	1.67607	0.000270851	41	0	0	0	0	0	0	7	7	8	3	8	8	0	0	0	0	0	0	0.12766	-7.83333	-2.96963	0.000345977	Blue
WP_011605195.1	FRAAL4065	aminoglycoside phosphotransferase	0.12766	5.41576	51503	F207058.dat	Q21648_MS17-022_P242_#2	305	20.3	7	7	8	0.79607	0.000128644	41	0	0	0	0	0	0	7	9	7	7	4	7	0	0	0	0	0	0	0.12766	-7.83333	-2.96963	0.000138508	Blue
WP_041939380.1	FRAAL3694	methyltransferase	0.12766	6.22279	23995	F207062.dat	Q21652_MS17-022_P244_#2	326	47.2	6	6	7	1.70869	0.000276122	41	0	0	0	0	0	0	6	6	6	9	6	8	0	0	0	0	0	0	0.12766	-7.83333	-2.96963	5.6072e-05	Blue
WP_011604025.1	FRAAL2879	peptidylprolyl isomerase	0.12766	9.17306	20881	F207061.dat	Q21651_MS17-022_P244_#1	390	40.2	4	4	4	1.96351	0.0003173	41	0	0	0	0	0	0	6	7	7	7	7	7	0	0	0	0	0	0	0.12766	-7.83333	-2.96963	1.62787e-07	Blue
WP_041939599.1	FRAAL4950	methylmalonyl-CoA mutase	0.12766	5.17822	80109	F207059.dat	Q21649_MS17-022_P243_#1	709	26.8	15	15	21	1.11099	0.000179534	89	1	0	0	0	0	0	16	16	16	15	12	13	6	0	0	0	0	0	0.12766	-7.83333	-2.96963	1.40184e-06	Blue
WP_041938891.1	FRAAL1303	30S ribosomal protein S30	0.126984	5.76729	28140	F207061.dat	Q21651_MS17-022_P244_#1	628	37.9	10	10	10	4.33547	0.000700606	122	0	0	0	0	2	0	27	19	20	13	27	14	0	0	0	0	10	0	0.126984	-7.875	-2.97728	0.000190844	Blue
WP_041939658.1	FRAAL5210	phenylalanine--tRNA ligase subunit beta	0.126829	5.08605	87677	F207062.dat	Q21652_MS17-022_P244_#2	1305	34.6	24	24	30	2.31532	0.000374152	203	0	0	0	0	3	1	27	33	37	31	34	37	0	0	0	0	15	5	0.126829	-7.88462	-2.97904	4.93634e-06	Blue
WP_050997261.1	FRAAL6210	leucyl-tRNA synthetase	0.125749	5.27002	115084	F207057.dat	Q21647_MS17-022_P242_#1	1191	25.7	20	20	28	1.42505	0.000230286	164	0	0	0	0	2	1	26	28	28	25	28	26	0	0	0	0	10	5	0.125749	-7.95238	-2.99139	9.90648e-06	Blue
WP_011603095.1	FRAAL1921	B12-binding protein	0.125	5.29108	78790	F207061.dat	Q21651_MS17-022_P244_#1	241	10.9	6	6	13	0.533063	8.61422e-05	42	0	0	0	0	0	0	6	6	6	9	9	6	0	0	0	0	0	0	0.125	-8	-3	0.000104884	Blue
WP_050997253.1	FRAAL5902	glycogen branching protein	0.125	5.62559	94733	F207061.dat	Q21651_MS17-022_P244_#1	335	11.5	7	7	11	0.443351	7.1645e-05	42	0	0	0	0	0	0	6	9	7	7	8	5	0	0	0	0	0	0	0.125	-8	-3	6.7432e-05	Blue
WP_011603025.1	FRAAL1846	serine phosphatase	0.125	5.73376	78464	F207060.dat	Q21650_MS17-022_P243_#2	457	14.9	9	9	11	0.535277	8.65001e-05	42	0	0	0	0	0	0	6	7	8	10	4	7	0	0	0	0	0	0	0.125	-8	-3	0.000355855	Blue
WP_011607701.1	FRAAL6663	phosphoribosylamine--glycine ligase	0.125	5.27641	44907	F207057.dat	Q21647_MS17-022_P242_#1	368	27.8	9	9	11	0.935266	0.000151138	42	0	0	0	0	0	0	11	8	8	5	5	5	0	0	0	0	0	0	0.125	-8	-3	0.000916748	Blue
WP_050997431.1	FRAAL5054	PA-phosphatase	0.125	10.9946	54929	F207061.dat	Q21651_MS17-022_P244_#1	353	19	7	7	9	0.764623	0.000123562	42	0	0	0	0	0	0	7	6	7	6	8	8	0	0	0	0	0	0	0.125	-8	-3	7.12166e-06	Blue
WP_011601319.1	FRAAL0051	serine/threonine protein kinase	0.125	6.22448	89301	F207059.dat	Q21649_MS17-022_P243_#1	339	10	6	6	9	0.470319	7.6003e-05	42	0	0	0	0	0	0	9	5	9	5	9	5	0	0	0	0	0	0	0.125	-8	-3	0.000546285	Blue
WP_050997059.1	FRAAL2290	LuxR family transcriptional regulator	0.125	5.25878	24272	F207057.dat	Q21647_MS17-022_P242_#1	254	26.4	6	6	7	1.73039	0.000279629	42	0	0	0	0	0	0	9	9	7	3	7	7	0	0	0	0	0	0	0.125	-8	-3	0.000546285	Blue
WP_011604010.1	FRAAL2864	ABC transporter	0.125	5.01817	49134	F207060.dat	Q21650_MS17-022_P243_#2	307	15.3	6	6	7	0.854805	0.000138135	42	0	0	0	0	0	0	8	7	6	8	6	7	0	0	0	0	0	0	0.125	-8	-3	7.12166e-06	Blue
WP_011602268.1	FRAAL1041	NADH dehydrogenase subunit J	0.125	4.89615	35138	F207060.dat	Q21650_MS17-022_P243_#2	261	24.3	5	5	6	1.19529	0.000193157	42	0	0	0	0	0	0	7	7	7	9	5	7	0	0	0	0	0	0	0.125	-8	-3	3.91507e-05	Blue
WP_035921480.1	FRAAL6400	hypothetical protein	0.125	10.3355	9212	F207060.dat	Q21650_MS17-022_P243_#2	184	45.6	3	3	3	4.55927	0.000736772	42	0	0	0	0	0	0	7	7	7	7	8	6	0	0	0	0	0	0	0.125	-8	-3	1.27725e-06	Blue
WP_041939638.1	FRAAL5110	(2Fe-2S)-binding protein	0.124611	5.78288	46695	F207061.dat	Q21651_MS17-022_P244_#1	1250	55.6	20	20	23	6.8744	0.00111089	321	1	0	1	1	2	1	48	53	56	52	54	52	6	0	6	7	10	5	0.124611	-8.025	-3.0045	2.02323e-10	Blue
WP_011602671.1	FRAAL1481	hypothetical protein	0.122449	4.10676	41804	F207059.dat	Q21649_MS17-022_P243_#1	285	29.3	7	7	11	1.02861	0.000166222	43	0	0	0	0	0	0	7	3	11	8	7	7	0	0	0	0	0	0	0.122449	-8.16667	-3.02975	0.00101235	Blue
WP_011607656.1	FRAAL6619	ABC transporter ATP-binding protein	0.122449	8.10727	36449	F207058.dat	Q21648_MS17-022_P242_#2	274	22.8	5	5	7	1.17973	0.000190643	43	0	0	0	0	0	0	7	7	8	8	8	5	0	0	0	0	0	0	0.122449	-8.16667	-3.02975	2.3718e-05	Blue
WP_011601788.1	FRAAL0535	proline iminopeptidase	0.122449	5.8271	35157	F207061.dat	Q21651_MS17-022_P244_#1	184	19.6	5	5	5	1.22309	0.000197649	43	0	0	0	0	0	0	8	8	6	5	7	9	0	0	0	0	0	0	0.122449	-8.16667	-3.02975	7.30548e-05	Blue
WP_011606879.1	FRAAL5808	phosphopantetheine adenylyltransferase	0.122449	6.42327	17920	F207058.dat	Q21648_MS17-022_P242_#2	252	41.4	4	4	4	2.39955	0.000387765	43	0	0	0	0	0	0	8	9	7	5	8	6	0	0	0	0	0	0	0.122449	-8.16667	-3.02975	7.30548e-05	Blue
WP_041940973.1	FRAAL5653	succinate dehydrogenase	0.122449	9.87791	23379	F207060.dat	Q21650_MS17-022_P243_#2	110	9.6	2	2	2	1.83926	0.000297222	43	0	0	0	0	0	0	7	7	7	8	7	7	0	0	0	0	0	0	0.122449	-8.16667	-3.02975	1.28365e-07	Blue
WP_011607892.1	FRAAL6857	glycosyl transferase	0.12	10.0479	134478	F207060.dat	Q21650_MS17-022_P243_#2	439	7.6	7	7	12	0.327191	5.28737e-05	44	0	0	0	0	0	0	6	5	9	10	7	7	0	0	0	0	0	0	0.12	-8.33333	-3.05889	0.000202984	Blue
WP_041938674.1	FRAAL0381	propionyl-CoA synthetase	0.12	5.3398	66024	F207057.dat	Q21647_MS17-022_P242_#1	382	23	9	9	11	0.666424	0.000107693	44	0	0	0	0	0	0	11	7	6	7	9	4	0	0	0	0	0	0	0.12	-8.33333	-3.05889	0.000701955	Blue
WP_041939149.1	FRAAL2542	peptide synthetase	0.12	5.51109	56656	F207057.dat	Q21647_MS17-022_P242_#1	462	22.5	9	9	11	0.776617	0.0001255	44	0	0	0	0	0	0	11	9	7	2	9	6	0	0	0	0	0	0	0.12	-8.33333	-3.05889	0.00228633	Blue
WP_011601337.1	FRAAL0069	dehydrogenase	0.12	6.68187	54315	F207059.dat	Q21649_MS17-022_P243_#1	303	18.2	8	8	10	0.810089	0.000130909	44	0	0	0	0	0	0	9	7	10	4	8	6	0	0	0	0	0	0	0.12	-8.33333	-3.05889	0.000411043	Blue
WP_041939596.1	FRAAL4943	hypothetical protein	0.12	9.81923	92153	F207059.dat	Q21649_MS17-022_P243_#1	333	13.6	8	7	9	0.477467	7.7158e-05	44	0	0	0	0	0	0	5	5	11	8	10	5	0	0	0	0	0	0	0.12	-8.33333	-3.05889	0.00122227	Blue
WP_041940410.1	FRAAL2548	thioesterase	0.12	5.18364	26789	F207058.dat	Q21648_MS17-022_P242_#2	344	45.2	7	7	9	1.64247	0.00026542	44	0	0	0	0	0	0	7	10	3	6	8	10	0	0	0	0	0	0	0.12	-8.33333	-3.05889	0.00107793	Blue
WP_011603448.1	FRAAL2283	alpha,alpha-trehalose-phosphate synthase	0.12	5.00396	55655	F207059.dat	Q21649_MS17-022_P243_#1	333	17.4	7	7	8	0.790585	0.000127758	44	0	0	0	0	0	0	8	8	9	5	7	7	0	0	0	0	0	0	0.12	-8.33333	-3.05889	4.54503e-05	Blue
WP_041939150.1	FRAAL2544	FAD-dependent oxidoreductase	0.12	5.38637	43642	F207058.dat	Q21648_MS17-022_P242_#2	381	22.3	7	7	8	1.0082	0.000162924	44	0	0	0	0	0	0	7	8	6	9	6	8	0	0	0	0	0	0	0.12	-8.33333	-3.05889	2.51957e-05	Blue
WP_011602012.1	FRAAL0773	acyl-CoA dehydrogenase	0.12	7.77557	62138	F207058.dat	Q21648_MS17-022_P242_#2	378	15.7	7	7	8	0.708101	0.000114428	44	0	0	0	0	0	0	8	9	6	6	7	8	0	0	0	0	0	0	0.12	-8.33333	-3.05889	2.51957e-05	Blue
WP_041940083.1	FRAAL0508	epimerase	0.12	4.99077	34801	F207058.dat	Q21648_MS17-022_P242_#2	350	33.2	6	6	7	1.26433	0.000204314	44	0	0	0	0	0	0	6	7	8	7	8	8	0	0	0	0	0	0	0.12	-8.33333	-3.05889	3.60267e-06	Blue
WP_011604021.1	FRAAL2875	carboxymethylenebutenolidase	0.12	5.12357	27146	F207062.dat	Q21652_MS17-022_P244_#2	206	25.7	6	6	6	1.62086	0.00026193	44	0	0	0	0	0	0	7	10	6	6	7	8	0	0	0	0	0	0	0.12	-8.33333	-3.05889	7.29027e-05	Blue
WP_011606197.1	FRAAL5088	esterase	0.12	5.62912	28061	F207061.dat	Q21651_MS17-022_P244_#1	258	27.5	5	5	6	1.56801	0.000253389	44	0	0	0	0	0	0	7	7	6	8	9	7	0	0	0	0	0	0	0.12	-8.33333	-3.05889	1.15141e-05	Blue
WP_050997350.1	FRAAL2255	GTP-binding protein Der	0.119565	5.57069	49741	F207062.dat	Q21652_MS17-022_P244_#2	473	26.1	12	12	14	1.74906	0.000282646	87	0	0	0	0	1	0	15	10	15	15	15	16	0	0	0	0	5	0	0.119565	-8.36364	-3.06413	6.09702e-07	Blue
WP_011603241.1	FRAAL2075	valyl-tRNA synthetase	0.117978	5.47311	98131	F207058.dat	Q21648_MS17-022_P242_#2	972	28.5	19	19	25	1.78333	0.000288184	175	0	0	0	0	1	2	31	29	28	26	31	27	0	0	0	0	5	10	0.117978	-8.47619	-3.08342	1.75917e-06	Blue
WP_011602974.1	FRAAL1792	glycosidase	0.117647	8.95269	36958	F207057.dat	Q21647_MS17-022_P242_#1	319	23.7	6	6	9	1.2176	0.000196762	45	0	0	0	0	0	0	7	7	7	7	9	8	0	0	0	0	0	0	0.117647	-8.5	-3.08746	3.63715e-06	Blue
WP_011607010.1	FRAAL5952	diaminopimelate decarboxylase	0.117647	5.13927	49710	F207059.dat	Q21649_MS17-022_P243_#1	325	20	6	6	9	0.90525	0.000146287	45	0	0	0	0	0	0	8	8	8	7	7	7	0	0	0	0	0	0	0.117647	-8.5	-3.08746	4.42889e-07	Blue
WP_011601760.1	FRAAL0507	aminotransferase DegT	0.117647	5.6146	39551	F207058.dat	Q21648_MS17-022_P242_#2	349	27.4	7	7	8	1.13777	0.000183862	45	0	0	0	0	0	0	8	8	7	7	8	7	0	0	0	0	0	0	0.117647	-8.5	-3.08746	4.42889e-07	Blue
WP_011603606.1	FRAAL2449	F420-dependent oxidoreductase	0.117647	5.27616	33608	F207060.dat	Q21650_MS17-022_P243_#2	366	29	7	7	8	1.33897	0.000216375	45	0	0	0	0	0	0	8	9	7	8	7	6	0	0	0	0	0	0	0.117647	-8.5	-3.08746	1.11187e-05	Blue
WP_041939394.1	FRAAL3801	hypothetical protein	0.117647	5.64594	32912	F207059.dat	Q21649_MS17-022_P243_#1	373	36.4	8	8	8	1.36728	0.000220951	45	0	0	0	0	0	0	7	7	10	7	6	8	0	0	0	0	0	0	0.117647	-8.5	-3.08746	4.25264e-05	Blue
WP_011606996.1	FRAAL5937	ATP synthase subunit a	0.117647	5.66025	31090	F207058.dat	Q21648_MS17-022_P242_#2	249	19	3	3	3	1.44741	0.0002339	45	0	0	0	0	0	0	6	8	7	9	8	7	0	0	0	0	0	0	0.117647	-8.5	-3.08746	1.11187e-05	Blue
WP_011605662.1	FRAAL4544	ABC transporter	0.117021	6.08432	58214	F207058.dat	Q21648_MS17-022_P242_#2	1196	48.6	21	20	24	3.17793	0.000513549	185	0	1	0	0	1	1	25	30	35	35	28	29	0	6	0	0	5	5	0.117021	-8.54545	-3.09516	1.98794e-07	Blue
WP_011604694.1	FRAAL3553	acyl-CoA synthetase	0.115385	5.56921	49851	F207058.dat	Q21648_MS17-022_P242_#2	449	25.6	8	8	11	0.92275	0.000149115	46	0	0	0	0	0	0	8	9	10	6	7	6	0	0	0	0	0	0	0.115385	-8.66667	-3.11548	8.71482e-05	Blue
WP_041939088.1	FRAAL2247	chromosome partitioning ATPase	0.115385	4.87857	35289	F207059.dat	Q21649_MS17-022_P243_#1	322	24.6	7	7	7	1.30352	0.000210648	46	0	0	0	0	0	0	9	8	7	6	8	8	0	0	0	0	0	0	0.115385	-8.66667	-3.11548	9.24683e-06	Blue
WP_041939741.1	FRAAL5628	translocation protein TolB	0.115385	8.86661	41400	F207060.dat	Q21650_MS17-022_P243_#2	288	25.6	6	6	7	1.11111	0.000179554	46	0	0	0	0	0	0	7	10	8	9	7	5	0	0	0	0	0	0	0.115385	-8.66667	-3.11548	0.000122159	Blue
WP_041939329.1	FRAAL3338	3-ketoacyl-ACP reductase	0.115385	5.22882	28514	F207057.dat	Q21647_MS17-022_P242_#1	255	25.8	5	4	6	1.61324	0.000260698	46	0	0	0	0	0	0	8	8	8	7	7	8	0	0	0	0	0	0	0.115385	-8.66667	-3.11548	2.96007e-07	Blue
WP_041938782.1	#N/A	hypothetical protein	0.115385	6.56344	11265	F207058.dat	Q21648_MS17-022_P242_#2	424	66	5	4	5	4.08344	0.000659879	46	0	0	0	0	0	0	7	9	7	7	9	7	0	0	0	0	0	0	0.115385	-8.66667	-3.11548	9.24683e-06	Blue
WP_041938811.1	FRAAL0925	membrane protein	0.115385	9.51738	14889	F207062.dat	Q21652_MS17-022_P244_#2	188	28.3	3	3	3	3.08953	0.000499264	46	0	0	0	0	0	0	9	7	8	7	8	7	0	0	0	0	0	0	0.115385	-8.66667	-3.11548	2.89007e-06	Blue
WP_011606833.1	FRAAL5760	translation initiation factor IF-2	0.113503	9.55613	103472	F207060.dat	Q21650_MS17-022_P243_#2	2165	40.3	33	33	37	4.97719	0.000804308	515	2	1	0	0	5	2	78	74	97	91	86	79	11	6	0	0	25	10	0.113503	-8.81034	-3.1392	5.05941e-08	Blue
WP_050997101.1	FRAAL2714	methyltransferase	0.113402	4.78129	29356	F207062.dat	Q21652_MS17-022_P244_#2	273	20	5	1	6	3.13394	0.000506441	92	0	0	0	0	1	0	16	12	15	13	18	17	0	0	0	0	5	0	0.113402	-8.81818	-3.14048	5.56875e-07	Blue
WP_050997052.1	FRAAL2038	macrocin-O-methyltransferase	0.113208	5.1043	31330	F207057.dat	Q21647_MS17-022_P242_#1	376	28.6	7	7	9	1.50016	0.000242424	47	0	0	0	0	0	0	10	7	8	7	7	8	0	0	0	0	0	0	0.113208	-8.83333	-3.14296	1.5319e-05	Blue
WP_011603531.1	FRAAL2367	glutamate synthase	0.113208	6.57611	56761	F207060.dat	Q21650_MS17-022_P243_#2	337	19.8	8	8	9	0.828033	0.000133809	47	0	0	0	0	0	0	7	8	7	10	8	7	0	0	0	0	0	0	0.113208	-8.83333	-3.14296	1.5319e-05	Blue
WP_011606319.1	FRAAL5224	methyltransferase	0.113208	8.55209	51460	F207057.dat	Q21647_MS17-022_P242_#1	265	12.9	7	7	9	0.913331	0.000147593	47	0	0	0	0	0	0	9	7	8	8	8	7	0	0	0	0	0	0	0.113208	-8.83333	-3.14296	1.73531e-06	Blue
WP_041939514.1	FRAAL4478	oxidoreductase	0.113208	9.76964	34900	F207062.dat	Q21652_MS17-022_P244_#2	402	28.9	7	7	8	1.3467	0.000217626	47	0	0	0	0	0	0	8	9	7	7	8	8	0	0	0	0	0	0	0.113208	-8.83333	-3.14296	1.73531e-06	Blue
WP_041938809.1	FRAAL0915	oxidoreductase	0.113208	5.88184	39521	F207062.dat	Q21652_MS17-022_P244_#2	425	32.4	7	7	8	1.18924	0.00019218	47	0	0	0	0	0	0	6	10	8	6	8	9	0	0	0	0	0	0	0.113208	-8.83333	-3.14296	7.15669e-05	Blue
WP_011606299.1	FRAAL5205	acetylornithine aminotransferase	0.113208	5.56011	41599	F207057.dat	Q21647_MS17-022_P242_#1	404	26.9	7	7	7	1.12983	0.00018258	47	0	0	0	0	0	0	10	8	6	6	9	8	0	0	0	0	0	0	0.113208	-8.83333	-3.14296	7.15669e-05	Blue
WP_041939922.1	FRAAL6575	anti-sigma factor	0.113208	4.5159	18524	F207058.dat	Q21648_MS17-022_P242_#2	318	32.6	6	6	7	2.53725	0.000410016	47	0	0	0	0	0	0	9	9	7	7	9	6	0	0	0	0	0	0	0.113208	-8.83333	-3.14296	2.87744e-05	Blue
WP_041938785.1	FRAAL0835	universal stress protein	0.113208	6.33576	16793	F207061.dat	Q21651_MS17-022_P244_#1	347	56	5	5	5	2.79879	0.00045228	47	0	0	0	0	0	0	6	7	9	8	10	7	0	0	0	0	0	0	0.113208	-8.83333	-3.14296	4.73884e-05	Blue
WP_011607551.1	FRAAL6510	lipase	0.111111	7.0836	48932	F207062.dat	Q21652_MS17-022_P244_#2	488	27.7	9	9	10	0.980953	0.000158521	48	0	0	0	0	0	0	6	8	6	7	10	11	0	0	0	0	0	0	0.111111	-9	-3.16993	0.000236709	Blue
WP_011602439.1	FRAAL1238	ABC transporter	0.111111	5.13932	54169	F207061.dat	Q21651_MS17-022_P244_#1	394	20.5	7	7	10	0.886116	0.000143195	48	0	0	0	0	0	0	8	7	8	9	10	6	0	0	0	0	0	0	0.111111	-9	-3.16993	3.51654e-05	Blue
WP_011603357.1	FRAAL2192	UDP-N-acetylmuramoyl-tripeptide--D-alanyl-D-alanine ligase	0.111111	5.26358	46620	F207061.dat	Q21651_MS17-022_P244_#1	555	31.9	9	9	9	1.0296	0.000166382	48	0	0	0	0	0	0	7	7	9	7	11	7	0	0	0	0	0	0	0.111111	-9	-3.16993	7.98043e-05	Blue
WP_041940342.1	FRAAL2209	pseudouridine synthase	0.111111	7.20858	33119	F207061.dat	Q21651_MS17-022_P244_#1	369	28.5	7	7	8	1.44932	0.000234208	48	0	0	0	0	0	0	5	7	8	7	11	10	0	0	0	0	0	0	0.111111	-9	-3.16993	0.000291142	Blue
WP_041940643.1	FRAAL3850	oxidoreductase	0.111111	5.34138	32837	F207058.dat	Q21648_MS17-022_P242_#2	443	30.5	6	6	7	1.46177	0.000236219	48	0	0	0	0	0	0	8	9	8	9	6	8	0	0	0	0	0	0	0.111111	-9	-3.16993	1.0023e-05	Blue
WP_011602271.1	FRAAL1044	NADH:ubiquinone oxidoreductase subunit M	0.111111	6.86528	62926	F207060.dat	Q21650_MS17-022_P243_#2	209	10.2	5	5	5	0.762801	0.000123268	48	0	0	0	0	0	0	6	7	8	10	8	9	0	0	0	0	0	0	0.111111	-9	-3.16993	3.51654e-05	Blue
WP_011603273.1	FRAAL2108	sulfate adenylyltransferase subunit 2	0.111111	5.35319	34496	F207061.dat	Q21651_MS17-022_P244_#1	550	45.1	10	10	12	2.72495	0.000440349	94	0	0	0	0	0	1	15	16	18	12	15	17	0	0	0	0	0	5	0.111111	-9	-3.16993	2.23932e-07	Blue
WP_011604275.1	FRAAL3126	GntR family transcriptional regulator	0.110092	6.31542	28282	F207057.dat	Q21647_MS17-022_P242_#1	602	40.2	14	14	16	3.67725	0.000594239	104	0	1	0	0	0	0	19	17	17	16	17	17	0	6	0	0	0	0	0.110092	-9.08333	-3.18322	2.50263e-06	Blue
WP_011606325.1	FRAAL5232	hypothetical protein	0.110048	10.1464	12140	F207058.dat	Q21648_MS17-022_P242_#2	733	65.2	10	10	12	16.9687	0.00274212	206	1	1	0	0	0	1	38	33	38	29	32	33	6	6	0	0	0	5	0.110048	-9.08696	-3.1838	2.17444e-08	Blue
WP_041938679.1	FRAAL0399	methyltransferase	0.11	5.30504	31253	F207059.dat	Q21649_MS17-022_P243_#1	524	47.5	8	5	11	3.03971	0.000491213	95	0	0	0	0	1	0	18	16	15	10	17	18	0	0	0	0	5	0	0.11	-9.09091	-3.18442	4.29661e-06	Blue
WP_011607379.1	FRAAL6331	restriction endonuclease subunit M	0.109091	6.088	179117	F207059.dat	Q21649_MS17-022_P243_#1	326	7.6	11	11	16	0.273564	4.42076e-05	49	0	0	0	0	0	0	8	4	11	9	9	8	0	0	0	0	0	0	0.109091	-9.16667	-3.1964	0.000343954	Blue
WP_041938692.1	FRAAL0440	hypothetical protein	0.109091	5.97942	73917	F207057.dat	Q21647_MS17-022_P242_#1	570	25	11	11	14	0.662906	0.000107125	49	0	0	0	0	0	0	12	7	11	8	5	6	0	0	0	0	0	0	0.109091	-9.16667	-3.1964	0.000816521	Blue
WP_041939793.1	FRAAL5976	ATPase AAA	0.109091	5.50797	128352	F207059.dat	Q21649_MS17-022_P243_#1	293	6.7	8	8	10	0.381763	6.16924e-05	49	0	0	0	0	0	0	7	8	11	7	8	8	0	0	0	0	0	0	0.109091	-9.16667	-3.1964	3.86645e-05	Blue
WP_011606086.1	FRAAL4972	anthranilate synthase subunit I	0.109091	5.00202	54178	F207058.dat	Q21648_MS17-022_P242_#2	346	17.6	7	7	9	0.904426	0.000146154	49	0	0	0	0	0	0	8	8	10	8	7	8	0	0	0	0	0	0	0.109091	-9.16667	-3.1964	5.3054e-06	Blue
WP_011606441.1	FRAAL5356	PPOX class F420-dependent enzyme	0.109091	6.02385	14725	F207061.dat	Q21651_MS17-022_P244_#1	310	41	6	6	6	3.32767	0.000537748	49	0	0	0	0	0	0	8	8	8	8	9	8	0	0	0	0	0	0	0.109091	-9.16667	-3.1964	6.6894e-08	Blue
WP_011603268.1	FRAAL2102	protoporphyrinogen oxidase	0.107843	10.4736	50294	F207059.dat	Q21649_MS17-022_P243_#1	778	42.8	13	13	17	1.92866	0.000311669	97	0	0	0	0	1	0	13	16	18	18	15	16	0	0	0	0	5	0	0.107843	-9.27273	-3.21299	1.14156e-07	Blue
WP_011606808.1	FRAAL5734	ribosomal protein S12 methylthiotransferase RimO	0.107143	4.90096	56084	F207061.dat	Q21651_MS17-022_P244_#1	377	21.3	8	8	11	0.89152	0.000144068	50	0	0	0	0	0	0	10	8	8	8	10	6	0	0	0	0	0	0	0.107143	-9.33333	-3.22239	3.91125e-05	Blue
WP_050997308.1	FRAAL0453	CRISPR-associated protein Cse1	0.107143	6.06356	57542	F207062.dat	Q21652_MS17-022_P244_#2	356	25	10	10	11	0.868931	0.000140418	50	0	0	0	0	0	0	9	9	5	7	9	11	0	0	0	0	0	0	0.107143	-9.33333	-3.22239	0.000180946	Blue
WP_011602998.1	FRAAL1818	ATP-dependent DNA helicase RecQ	0.107143	6.59114	70597	F207057.dat	Q21647_MS17-022_P242_#1	341	12.6	7	7	9	0.708245	0.000114452	50	0	0	0	0	0	0	9	7	9	9	9	7	0	0	0	0	0	0	0.107143	-9.33333	-3.22239	6.12442e-06	Blue
WP_011604911.1	FRAAL3773	methionine sulfoxide reductase B	0.107143	5.06607	15665	F207058.dat	Q21648_MS17-022_P242_#2	371	52.1	5	5	6	3.19183	0.000515795	50	0	0	0	0	0	0	10	10	7	6	9	8	0	0	0	0	0	0	0.107143	-9.33333	-3.22239	5.81334e-05	Blue
WP_041940628.1	FRAAL3759	haloacid dehalogenase	0.106195	9.57111	84139	F207059.dat	Q21649_MS17-022_P243_#1	819	26.8	17	17	21	1.28359	0.000207427	108	1	0	0	0	0	0	15	18	20	20	17	17	6	0	0	0	0	0	0.106195	-9.41667	-3.23522	1.99888e-07	Blue
WP_011604961.1	FRAAL3824	branched-chain amino acid ABC transporter substrate-binding protein	0.106145	8.97023	37791	F207060.dat	Q21650_MS17-022_P243_#2	1235	64.1	18	18	20	4.63073	0.00074832	175	0	1	0	1	0	0	29	28	28	30	31	27	0	6	0	7	0	0	0.106145	-9.42105	-3.23589	5.63827e-07	Blue
WP_011607378.1	FRAAL6330	helicase	0.105263	5.66097	233812	F207060.dat	Q21650_MS17-022_P243_#2	425	6.3	11	11	18	0.218124	3.52486e-05	51	0	0	0	0	0	0	4	9	8	14	9	7	0	0	0	0	0	0	0.105263	-9.5	-3.24793	0.00141511	Blue
WP_011603313.1	FRAAL2148	(p)ppGpp synthetase	0.105263	6.14964	81239	F207057.dat	Q21647_MS17-022_P242_#1	377	18.5	8	8	14	0.627777	0.000101448	51	0	0	0	0	0	0	10	8	7	7	9	10	0	0	0	0	0	0	0.105263	-9.5	-3.24793	2.30427e-05	Blue
WP_041940527.1	FRAAL3251	NAD synthetase	0.105263	5.80466	73380	F207058.dat	Q21648_MS17-022_P242_#2	424	14.3	7	7	11	0.695012	0.000112313	51	0	0	0	0	0	0	9	8	9	9	8	8	0	0	0	0	0	0	0.105263	-9.5	-3.24793	2.37367e-07	Blue
WP_041939520.1	FRAAL4496	hypothetical protein	0.105263	8.44157	56006	F207060.dat	Q21650_MS17-022_P243_#2	323	18.3	7	7	10	0.910617	0.000147154	51	0	0	0	0	0	0	9	8	8	10	9	7	0	0	0	0	0	0	0.105263	-9.5	-3.24793	5.99208e-06	Blue
WP_011606683.1	FRAAL5602	limonene-1,2-epoxide hydrolase	0.105263	4.45149	15334	F207057.dat	Q21647_MS17-022_P242_#1	370	57.3	7	7	7	3.32594	0.000537468	51	0	0	0	0	0	0	11	7	9	6	11	7	0	0	0	0	0	0	0.105263	-9.5	-3.24793	0.000207446	Blue
WP_009738243.1	FRAAL3401	dioxygenase	0.105263	6.41382	19243	F207057.dat	Q21647_MS17-022_P242_#1	316	32.8	6	6	6	2.65031	0.000428287	51	0	0	0	0	0	0	9	8	9	7	9	9	0	0	0	0	0	0	0.105263	-9.5	-3.24793	1.95475e-06	Blue
WP_050997136.1	FRAAL3477	short-chain dehydrogenase	0.105263	10.2127	37203	F207058.dat	Q21648_MS17-022_P242_#2	592	33.2	11	11	13	2.92987	0.000473463	109	1	0	0	0	0	0	19	21	17	17	16	18	6	0	0	0	0	0	0.105263	-9.5	-3.24793	2.04982e-07	Blue
WP_011601969.1	FRAAL0728	ABC transporter	0.103448	10.2395	33597	F207060.dat	Q21650_MS17-022_P243_#2	467	41.6	9	9	9	1.54776	0.000250116	52	0	0	0	0	0	0	6	10	9	9	8	10	0	0	0	0	0	0	0.103448	-9.66667	-3.27302	3.22858e-05	Blue
WP_050997314.1	FRAAL0740	hypothetical protein	0.103448	4.53685	20177	F207059.dat	Q21649_MS17-022_P243_#1	347	39.6	5	5	6	2.57719	0.000416471	52	0	0	0	0	0	0	8	10	8	8	8	10	0	0	0	0	0	0	0.103448	-9.66667	-3.27302	5.04413e-06	Blue
WP_011604740.1	FRAAL3600	hypothetical protein	0.103448	5.58751	12939	F207057.dat	Q21647_MS17-022_P242_#1	402	51.3	4	3	5	4.01886	0.000649442	52	0	0	0	0	0	0	8	11	9	8	7	9	0	0	0	0	0	0	0.103448	-9.66667	-3.27302	2.00562e-05	Blue
WP_011601362.1	FRAAL0095	large mechanosensitive ion channel protein MscL	0.103448	9.21743	14395	F207060.dat	Q21650_MS17-022_P243_#2	111	21.4	2	2	2	3.61237	0.000583754	52	0	0	0	0	0	0	10	9	5	9	10	9	0	0	0	0	0	0	0.103448	-9.66667	-3.27302	9.08452e-05	Blue
WP_011606897.1	FRAAL5829	3-isopropylmalate dehydratase large subunit	0.103226	5.32922	48564	F207059.dat	Q21649_MS17-022_P243_#1	790	35.3	12	12	13	3.1093	0.000502459	151	0	0	0	0	2	0	27	21	26	26	25	24	0	0	0	0	10	0	0.103226	-9.6875	-3.27612	2.88027e-06	Blue
WP_011607275.1	FRAAL6225	PPOX class F420-dependent enzyme	0.101695	5.65258	15068	F207057.dat	Q21647_MS17-022_P242_#1	364	63.2	7	7	7	3.51739	0.000568405	53	0	0	0	0	0	0	8	13	10	7	6	9	0	0	0	0	0	0	0.101695	-9.83333	-3.29768	0.000329618	Blue
WP_009739720.1	FRAAL2026	DNA-directed RNA polymerase sigma-70 factor	0.101695	5.1638	44415	F207060.dat	Q21650_MS17-022_P243_#2	867	38.3	16	15	18	3.89508	0.00062944	173	1	0	1	0	0	0	29	32	27	29	30	24	6	0	6	0	0	0	0.101695	-9.83333	-3.29768	2.69469e-08	Blue
WP_041940220.1	FRAAL1391	methyltransferase	0.100917	5.42266	31939	F207061.dat	Q21651_MS17-022_P244_#1	430	31.5	9	3	11	3.25621	0.000526199	104	0	0	0	0	0	1	17	13	19	16	19	19	0	0	0	0	0	5	0.100917	-9.90909	-3.30875	2.21319e-07	Blue
WP_011607176.1	FRAAL6125	N-succinyldiaminopimelate aminotransferase	0.1	5.24007	62057	F207061.dat	Q21651_MS17-022_P244_#1	546	18.8	10	10	13	0.870168	0.000140618	54	0	0	0	0	0	0	6	8	11	7	12	10	0	0	0	0	0	0	0.1	-10	-3.32193	0.000239888	Blue
WP_011602261.1	FRAAL1034	NADH dehydrogenase subunit C	0.1	5.03739	26650	F207061.dat	Q21651_MS17-022_P244_#1	399	65.6	10	10	11	2.02627	0.000327442	54	0	0	0	0	0	0	8	9	9	10	11	7	0	0	0	0	0	0	0.1	-10	-3.32193	1.97391e-05	Blue
WP_041939652.1	FRAAL5165	glutamine synthetase	0.1	5.27524	50854	F207061.dat	Q21651_MS17-022_P244_#1	522	28.8	9	9	10	1.06186	0.000171596	54	0	0	0	0	0	0	9	9	9	9	10	8	0	0	0	0	0	0	0.1	-10	-3.32193	3.65629e-07	Blue
WP_041938959.1	FRAAL1649	hypothetical protein	0.1	6.71479	12234	F207058.dat	Q21648_MS17-022_P242_#2	286	60	5	5	5	4.41393	0.000713285	54	0	0	0	0	0	0	7	9	9	10	10	9	0	0	0	0	0	0	0.1	-10	-3.32193	5.60074e-06	Blue
WP_011605807.1	FRAAL4691	hypothetical protein	0.0987124	7.71602	82638	F207061.dat	Q21651_MS17-022_P244_#1	1119	31.4	24	24	32	2.78322	0.000449765	230	1	0	1	0	1	0	41	39	40	39	40	28	6	0	6	0	5	0	0.0987124	-10.1304	-3.34062	2.26064e-07	Blue
WP_011604323.1	FRAAL3174	endoglucanase	0.0983607	5.4109	65460	F207057.dat	Q21647_MS17-022_P242_#1	577	19.4	10	10	10	0.840208	0.000135776	55	0	0	0	0	0	0	10	11	11	9	7	7	0	0	0	0	0	0	0.0983607	-10.1667	-3.34577	6.44597e-05	Blue
WP_011607636.1	FRAAL6599	hypothetical protein	0.0973451	4.97252	20797	F207062.dat	Q21652_MS17-022_P244_#2	521	52.4	8	8	11	5.19306	0.000839191	108	0	0	0	0	1	0	20	15	20	14	22	16	0	0	0	0	5	0	0.0973451	-10.2727	-3.36075	3.11084e-06	Blue
WP_011604129.1	FRAAL2983	hypothetical protein	0.0973451	5.49632	31072	F207062.dat	Q21652_MS17-022_P244_#2	432	35.3	7	4	9	3.4758	0.000561685	108	0	0	0	0	1	0	18	15	17	18	20	19	0	0	0	0	5	0	0.0973451	-10.2727	-3.36075	3.34224e-08	Blue
WP_011603274.1	FRAAL2109	sulfate adenylyltransferase	0.0969697	5.6695	45838	F207059.dat	Q21649_MS17-022_P243_#1	987	46.6	16	16	22	3.51237	0.000567594	161	0	0	0	0	1	1	30	24	28	27	24	26	0	0	0	0	5	5	0.0969697	-10.3125	-3.36632	9.17066e-09	Blue
WP_009740525.1	FRAAL1084	50S ribosomal protein L2	0.0958904	11.4181	30314	F207061.dat	Q21651_MS17-022_P244_#1	1286	70.4	24	24	24	12.0077	0.00194042	364	1	0	2	0	2	0	59	53	66	64	64	53	6	0	13	0	10	0	0.0958904	-10.4286	-3.38247	1.36178e-08	Blue
WP_041938984.1	FRAAL1749	dehydrogenase	0.0952381	6.02594	56045	F207061.dat	Q21651_MS17-022_P244_#1	489	17.8	9	9	14	1.01704	0.000164352	57	0	0	0	0	0	0	13	9	8	9	10	8	0	0	0	0	0	0	0.0952381	-10.5	-3.39232	5.95474e-05	Blue
WP_011605527.1	FRAAL4403	helicase	0.0952381	10.1743	45656	F207059.dat	Q21649_MS17-022_P243_#1	523	30.7	11	11	12	1.24847	0.000201751	57	0	0	0	0	0	0	8	10	12	13	6	8	0	0	0	0	0	0	0.0952381	-10.5	-3.39232	0.000326061	Blue
WP_050996969.1	FRAAL0319	hypothetical protein	0.0952381	8.99911	52045	F207061.dat	Q21651_MS17-022_P244_#1	401	26.9	8	8	12	1.09521	0.000176984	57	0	0	0	0	0	0	11	12	10	7	9	8	0	0	0	0	0	0	0.0952381	-10.5	-3.39232	5.95474e-05	Blue
WP_011602324.1	FRAAL1117	glutamine amidotransferase	0.0941176	5.60576	70401	F207059.dat	Q21649_MS17-022_P243_#1	1181	42.1	23	23	27	2.35792	0.000381037	166	0	0	0	0	0	2	23	22	32	30	29	28	0	0	0	0	0	10	0.0941176	-10.625	-3.40939	6.50221e-07	Blue
WP_050997390.1	FRAAL3765	ABC transporter substrate-binding protein	0.09375	9.10998	42091	F207062.dat	Q21652_MS17-022_P244_#2	405	33.1	10	10	14	1.37797	0.000222678	58	0	0	0	0	0	0	9	11	8	7	11	12	0	0	0	0	0	0	0.09375	-10.6667	-3.41504	6.97135e-05	Blue
WP_011606090.1	FRAAL4976	imidazole glycerol phosphate synthase subunit HisH	0.09375	4.90822	26624	F207059.dat	Q21649_MS17-022_P243_#1	363	37.8	10	10	11	2.17849	0.00035204	58	0	0	0	0	0	0	11	9	11	10	8	9	0	0	0	0	0	0	0.09375	-10.6667	-3.41504	6.46063e-06	Blue
WP_011605301.1	FRAAL4173	deaminase reductase	0.09375	4.97109	20735	F207059.dat	Q21649_MS17-022_P243_#1	523	53.2	8	8	10	2.7972	0.000452024	58	0	0	0	0	0	0	11	9	12	10	9	7	0	0	0	0	0	0	0.09375	-10.6667	-3.41504	3.96359e-05	Blue
WP_011601578.1	FRAAL0322	short-chain dehydrogenase	0.09375	5.54866	28255	F207059.dat	Q21649_MS17-022_P243_#1	459	37	8	8	9	2.05273	0.000331719	58	0	0	0	0	0	0	11	9	11	10	9	8	0	0	0	0	0	0	0.09375	-10.6667	-3.41504	6.46063e-06	Blue
WP_011605694.1	FRAAL4578	6-phosphogluconolactonase	0.09375	5.26875	27440	F207058.dat	Q21648_MS17-022_P242_#2	397	38	8	8	8	2.1137	0.000341572	58	0	0	0	0	0	0	9	10	11	9	9	10	0	0	0	0	0	0	0.09375	-10.6667	-3.41504	9.13686e-07	Blue
WP_041941010.1	FRAAL5903	thioredoxin	0.0930233	4.64849	31834	F207060.dat	Q21650_MS17-022_P243_#2	699	37.7	13	13	13	3.89521	0.00062946	124	1	0	0	0	0	0	17	23	21	22	20	20	6	0	0	0	0	0	0.0930233	-10.75	-3.42626	5.10631e-08	Blue
WP_011603097.1	FRAAL1923	ribonuclease	0.0926966	5.00232	139592	F207059.dat	Q21649_MS17-022_P243_#1	1829	28.3	31	31	38	2.54313	0.000410966	355	0	0	0	1	2	2	56	53	67	58	61	55	0	0	0	7	10	10	0.0926966	-10.7879	-3.43134	4.66391e-09	Blue
WP_050997355.1	FRAAL2447	metal-binding protein	0.0923077	10.3281	53854	F207058.dat	Q21648_MS17-022_P242_#2	583	29.8	12	12	15	1.09555	0.00017704	59	0	0	0	0	0	0	12	13	9	6	12	7	0	0	0	0	0	0	0.0923077	-10.8333	-3.43741	0.000431605	Blue
WP_011606566.1	FRAAL5481	malate synthase G	0.0923077	5.0788	77831	F207057.dat	Q21647_MS17-022_P242_#1	335	13.8	8	8	15	0.758053	0.0001225	59	0	0	0	0	0	0	11	11	10	8	9	10	0	0	0	0	0	0	0.0923077	-10.8333	-3.43741	4.98516e-06	Blue
WP_011606819.1	FRAAL5745	UDP-glucose 6-dehydrogenase	0.0923077	5.05181	53354	F207059.dat	Q21649_MS17-022_P243_#1	407	31.2	9	9	14	1.10582	0.000178699	59	0	0	0	0	0	0	10	8	13	8	13	7	0	0	0	0	0	0	0.0923077	-10.8333	-3.43741	0.00026465	Blue
WP_041939734.1	FRAAL5606	NUDIX hydrolase	0.0923077	5.92161	32436	F207058.dat	Q21648_MS17-022_P242_#2	541	39	11	11	13	1.81897	0.000293943	59	0	0	0	0	0	0	10	14	10	8	9	8	0	0	0	0	0	0	0.0923077	-10.8333	-3.43741	0.000117639	Blue
WP_011602409.1	FRAAL1206	pyridine nucleotide-disulfide oxidoreductase	0.0923077	5.67063	51246	F207062.dat	Q21652_MS17-022_P244_#2	548	30.4	10	10	11	1.15131	0.00018605	59	0	0	0	0	0	0	10	11	10	8	7	13	0	0	0	0	0	0	0.0923077	-10.8333	-3.43741	9.60449e-05	Blue
WP_011605269.1	FRAAL4141	aminoglycoside phosphotransferase	0.0923077	5.61537	50440	F207057.dat	Q21647_MS17-022_P242_#1	485	29.7	10	10	11	1.16971	0.000189023	59	0	0	0	0	0	0	12	11	9	10	9	8	0	0	0	0	0	0	0.0923077	-10.8333	-3.43741	1.55482e-05	Blue
WP_041940002.1	FRAAL6874	N-acetylmuramoyl-L-alanine amidase	0.0923077	6.03785	45531	F207059.dat	Q21649_MS17-022_P243_#1	409	21.6	8	8	10	1.29582	0.000209403	59	0	0	0	0	0	0	7	8	10	9	12	13	0	0	0	0	0	0	0.0923077	-10.8333	-3.43741	0.000141767	Blue
WP_011603185.1	FRAAL2013	GTPase Era	0.0923077	8.99563	33776	F207062.dat	Q21652_MS17-022_P244_#2	406	31.8	7	7	10	1.7468	0.000282281	59	0	0	0	0	0	0	10	10	10	7	10	12	0	0	0	0	0	0	0.0923077	-10.8333	-3.43741	2.35764e-05	Blue
WP_011601894.1	FRAAL0646	hypothetical protein	0.0923077	5.18292	65090	F207059.dat	Q21649_MS17-022_P243_#1	353	17.4	10	10	10	0.906437	0.000146479	59	0	0	0	0	0	0	8	9	14	10	10	8	0	0	0	0	0	0	0.0923077	-10.8333	-3.43741	0.000117639	Blue
WP_041940188.1	FRAAL1230	dTDP-4-dehydrorhamnose reductase	0.0923077	5.21011	31312	F207060.dat	Q21650_MS17-022_P243_#2	393	32.2	7	7	7	1.88426	0.000304494	59	0	0	0	0	0	0	10	10	10	11	9	9	0	0	0	0	0	0	0.0923077	-10.8333	-3.43741	5.60024e-07	Blue
WP_041939137.1	FRAAL2476	hypothetical protein	0.0923077	5.24032	19778	F207061.dat	Q21651_MS17-022_P244_#1	352	44.2	5	5	5	2.98311	0.000482067	59	0	0	0	0	0	0	10	10	10	9	11	9	0	0	0	0	0	0	0.0923077	-10.8333	-3.43741	5.60024e-07	Blue
WP_041940172.1	FRAAL1100	50S ribosomal protein L15	0.0916667	10.8384	15072	F207061.dat	Q21651_MS17-022_P244_#1	407	59	7	7	8	7.63004	0.00123301	115	0	0	0	0	0	1	17	17	20	19	20	21	0	0	0	0	0	5	0.0916667	-10.9091	-3.44746	1.80801e-08	Blue
WP_011604720.1	FRAAL3579	mycofactocin system heme/flavin oxidoreductase MftD	0.0914286	9.05896	41830	F207062.dat	Q21652_MS17-022_P244_#2	759	66.3	18	18	21	4.08798	0.000660612	171	0	0	0	0	1	1	29	37	20	18	29	36	0	0	0	0	5	5	0.0914286	-10.9375	-3.45121	0.000219086	Blue
WP_011603718.1	FRAAL2561	type I polyketide synthase	0.0909091	5.36367	199097	F207057.dat	Q21647_MS17-022_P242_#1	948	14.5	17	17	24	0.301361	4.86995e-05	60	0	0	0	0	0	0	17	19	3	2	10	9	0	0	0	0	0	0	0.0909091	-11	-3.45943	0.0171659	Blue
WP_011601390.1	FRAAL0126	heat-shock protein Hsp90	0.0909091	4.45067	125845	F207059.dat	Q21649_MS17-022_P243_#1	473	14.3	13	13	18	0.476777	7.70466e-05	60	0	0	0	0	0	0	7	10	15	11	7	10	0	0	0	0	0	0	0.0909091	-11	-3.45943	0.000424813	Blue
WP_041939337.1	FRAAL3390	NADP oxidoreductase	0.0909091	5.37926	50519	F207057.dat	Q21647_MS17-022_P242_#1	525	25.3	9	9	15	1.18767	0.000191926	60	0	0	0	0	0	0	10	11	14	9	8	8	0	0	0	0	0	0	0.0909091	-11	-3.45943	0.00012118	Blue
WP_050997023.1	FRAAL1433	4-hydroxy-3-methylbut-2-enyl diphosphate reductase	0.0909091	5.47551	66377	F207061.dat	Q21651_MS17-022_P244_#1	434	21.8	9	9	13	0.903928	0.000146074	60	0	0	0	0	0	0	9	8	12	11	12	8	0	0	0	0	0	0	0.0909091	-11	-3.45943	4.96776e-05	Blue
WP_011605598.1	FRAAL4477	hypothetical protein	0.0909091	5.72052	48341	F207057.dat	Q21647_MS17-022_P242_#1	353	18.6	7	7	11	1.24118	0.000200573	60	0	0	0	0	0	0	11	9	10	10	11	9	0	0	0	0	0	0	0.0909091	-11	-3.45943	1.21469e-06	Blue
WP_011606629.1	FRAAL5545	twin-arginine translocation pathway signal protein	0.0909091	7.21446	42156	F207058.dat	Q21648_MS17-022_P242_#2	664	58.5	10	10	11	1.42328	0.000230001	60	0	0	0	0	0	0	10	14	9	7	10	10	0	0	0	0	0	0	0.0909091	-11	-3.45943	0.00012118	Blue
WP_041940106.1	FRAAL0644	hypothetical protein	0.0909091	6.36786	41614	F207057.dat	Q21647_MS17-022_P242_#1	368	26.6	9	9	9	1.44182	0.000232997	60	0	0	0	0	0	0	11	10	10	9	9	11	0	0	0	0	0	0	0.0909091	-11	-3.45943	1.21469e-06	Blue
WP_011604000.1	FRAAL2854	phosphoglycerate mutase	0.0909091	5.18093	28209	F207057.dat	Q21647_MS17-022_P242_#1	457	48.9	9	9	9	2.12698	0.000343717	60	0	0	0	0	0	0	13	9	9	10	10	9	0	0	0	0	0	0	0.0909091	-11	-3.45943	1.84085e-05	Blue
WP_041939270.1	FRAAL3042	short-chain dehydrogenase	0.0909091	5.18507	28928	F207057.dat	Q21647_MS17-022_P242_#1	465	43.6	8	8	9	2.07412	0.000335174	60	0	0	0	0	0	0	10	12	10	11	9	8	0	0	0	0	0	0	0.0909091	-11	-3.45943	1.17521e-05	Blue
WP_011607671.1	FRAAL6634	hypothetical protein	0.0909091	5.06873	27673	F207061.dat	Q21651_MS17-022_P244_#1	446	44.3	9	9	9	2.16818	0.000350375	60	0	0	0	0	0	0	14	12	10	7	10	7	0	0	0	0	0	0	0.0909091	-11	-3.45943	0.000300438	Blue
WP_050997175.1	FRAAL4295	NADH dehydrogenase	0.0904523	9.43769	53352	F207057.dat	Q21647_MS17-022_P242_#1	1310	51.5	19	19	22	3.65497	0.000590639	195	1	0	1	0	0	0	35	37	32	32	28	29	6	0	6	0	0	0	0.0904523	-11.0556	-3.4667	2.14126e-08	Blue
WP_011604316.1	FRAAL3167	catalase	0.0903491	5.81795	58051	F207058.dat	Q21648_MS17-022_P242_#2	1536	63	28	28	32	8.4064	0.00135846	488	2	0	0	1	3	1	84	92	87	76	74	68	11	0	0	7	15	5	0.0903491	-11.0682	-3.46835	6.42066e-08	Blue
WP_011607126.1	FRAAL6074	stress protein	0.0902256	8.38826	50974	F207058.dat	Q21648_MS17-022_P242_#2	628	27.6	12	12	12	2.51108	0.000405788	128	0	0	1	0	0	0	24	22	21	24	18	18	0	0	6	0	0	0	0.0902256	-11.0833	-3.47032	1.05978e-07	Blue
WP_041938917.1	FRAAL1430	phytoene dehydrogenase	0.0901639	7.18635	60221	F207059.dat	Q21649_MS17-022_P243_#1	919	44.3	18	18	19	1.94284	0.000313961	117	0	0	0	0	0	1	18	16	25	20	18	19	0	0	0	0	0	5	0.0901639	-11.0909	-3.47131	8.75726e-07	Blue
WP_011604983.1	FRAAL3848	thiolase	0.0895522	5.44505	41941	F207057.dat	Q21647_MS17-022_P242_#1	508	35.5	11	11	12	1.45442	0.000235033	61	0	0	0	0	0	0	14	8	12	10	8	9	0	0	0	0	0	0	0.0895522	-11.1667	-3.48113	0.000143556	Blue
WP_050997432.1	FRAAL5206	acetylglutamate kinase	0.0895522	4.92463	31951	F207062.dat	Q21652_MS17-022_P244_#2	621	44.6	10	10	11	1.90917	0.00030852	61	0	0	0	0	0	0	10	8	10	11	11	11	0	0	0	0	0	0	0.0895522	-11.1667	-3.48113	4.22658e-06	Blue
WP_011607001.1	FRAAL5942	serine hydroxymethyltransferase	0.0895522	5.79208	44079	F207057.dat	Q21647_MS17-022_P242_#1	420	30.9	10	10	11	1.38388	0.000223633	61	0	0	0	0	0	0	13	9	9	7	12	11	0	0	0	0	0	0	0.0895522	-11.1667	-3.48113	0.000100146	Blue
WP_011603310.1	FRAAL2145	preprotein translocase subunit SecF	0.0895522	9.88962	43526	F207059.dat	Q21649_MS17-022_P243_#1	575	20.6	10	10	10	1.40146	0.000226474	61	0	0	0	0	0	0	9	7	13	9	13	10	0	0	0	0	0	0	0.0895522	-11.1667	-3.48113	0.000143556	Blue
WP_011602255.1	FRAAL1028	ubiquinone/menaquinone biosynthesis methyltransferase	0.0895522	8.53384	30220	F207060.dat	Q21650_MS17-022_P243_#2	416	32.5	7	7	9	2.01853	0.000326192	61	0	0	0	0	0	0	9	11	10	11	10	10	0	0	0	0	0	0	0.0895522	-11.1667	-3.48113	4.74362e-07	Blue
WP_050997320.1	FRAAL0986	delta-aminolevulinic acid dehydratase	0.0895522	4.5825	33172	F207061.dat	Q21651_MS17-022_P244_#1	460	43.9	9	9	9	1.8389	0.000297164	61	0	0	0	0	0	0	10	10	11	10	12	8	0	0	0	0	0	0	0.0895522	-11.1667	-3.48113	7.97544e-06	Blue
WP_011603168.1	FRAAL1996	polyisoprenoid-binding protein	0.0895522	4.82566	19369	F207057.dat	Q21647_MS17-022_P242_#1	376	48.4	7	7	7	3.14936	0.000508933	61	0	0	0	0	0	0	13	9	12	10	8	9	0	0	0	0	0	0	0.0895522	-11.1667	-3.48113	5.11766e-05	Blue
WP_050997010.1	FRAAL1025	dehypoxanthine futalosine cyclase	0.0882353	5.97201	43891	F207061.dat	Q21651_MS17-022_P244_#1	382	29.2	8	8	10	1.41259	0.000228273	62	0	0	0	0	0	0	11	8	10	10	14	9	0	0	0	0	0	0	0.0882353	-11.3333	-3.5025	6.40391e-05	Blue
WP_011603124.1	FRAAL1951	hypothetical protein	0.0882353	6.55377	10639	F207058.dat	Q21648_MS17-022_P242_#2	537	82.7	6	6	6	5.82762	0.000941735	62	0	0	0	0	0	0	9	12	9	10	10	12	0	0	0	0	0	0	0.0882353	-11.3333	-3.5025	8.43194e-06	Blue
WP_011605197.1	FRAAL4067	hypothetical protein	0.0882353	4.87852	30930	F207059.dat	Q21649_MS17-022_P243_#1	332	23.9	6	1	6	2.00453	0.000323929	62	0	0	0	0	0	0	10	8	10	8	13	13	0	0	0	0	0	0	0.0882353	-11.3333	-3.5025	9.71442e-05	Blue
WP_041939378.1	FRAAL3686	methylenetetrahydrofolate reductase	0.0869565	5.9052	29021	F207061.dat	Q21651_MS17-022_P244_#1	446	49.3	8	8	11	2.17084	0.000350805	63	0	0	0	0	0	0	10	9	11	8	13	12	0	0	0	0	0	0	0.0869565	-11.5	-3.52356	3.6546e-05	Blue
WP_041939077.1	FRAAL2207	isoleucyl-tRNA synthetase	0.0866142	5.34849	116864	F207059.dat	Q21649_MS17-022_P243_#1	946	18.3	14	14	23	1.04395	0.000168701	122	0	0	0	0	1	0	23	19	21	22	18	18	0	0	0	0	5	0	0.0866142	-11.5455	-3.52925	1.8971e-08	Blue
WP_011601918.1	FRAAL0670	acyl-ACP desaturase	0.0858209	5.71765	35158	F207062.dat	Q21652_MS17-022_P244_#2	1166	70.5	17	17	19	7.5374	0.00121803	265	0	0	0	1	0	2	45	47	38	35	46	51	0	0	0	7	0	10	0.0858209	-11.6522	-3.54253	2.28286e-07	Blue
WP_011606944.1	FRAAL5883	glycogen-debranching protein	0.0857143	6.27422	81606	F207058.dat	Q21648_MS17-022_P242_#2	460	20.1	9	9	15	0.784256	0.000126735	64	0	0	0	0	0	0	11	13	13	9	9	9	0	0	0	0	0	0	0.0857143	-11.6667	-3.54432	4.31641e-05	Blue
WP_009740324.1	FRAAL1304	chemotaxis protein CheY	0.0857143	4.90459	26241	F207061.dat	Q21651_MS17-022_P244_#1	476	43.5	10	10	12	2.43893	0.000394128	64	0	0	0	0	0	0	13	10	11	8	12	10	0	0	0	0	0	0	0.0857143	-11.6667	-3.54432	2.44776e-05	Blue
WP_011607294.1	FRAAL6245	short-chain dehydrogenase	0.0857143	6.37568	26457	F207059.dat	Q21649_MS17-022_P243_#1	493	52.1	9	9	11	2.41902	0.00039091	64	0	0	0	0	0	0	9	11	14	11	9	10	0	0	0	0	0	0	0.0857143	-11.6667	-3.54432	3.30536e-05	Blue
WP_011606689.1	FRAAL5608	alkyl sulfatase	0.0857143	5.24881	16685	F207062.dat	Q21652_MS17-022_P244_#2	380	75.6	8	8	9	3.83578	0.000619857	64	0	0	0	0	0	0	10	10	10	11	11	12	0	0	0	0	0	0	0.0857143	-11.6667	-3.54432	5.59784e-07	Blue
WP_011607245.1	FRAAL6195	hypothetical protein	0.0857143	5.36909	51818	F207061.dat	Q21651_MS17-022_P244_#1	512	28.8	9	9	9	1.23509	0.000199589	64	0	0	0	0	0	0	10	8	10	10	14	12	0	0	0	0	0	0	0.0857143	-11.6667	-3.54432	5.48723e-05	Blue
WP_011602536.1	FRAAL1339	hypothetical protein	0.084507	5.88261	140708	F207059.dat	Q21649_MS17-022_P243_#1	571	10.6	11	11	19	0.46195	7.46505e-05	65	0	0	0	0	0	0	9	7	12	14	12	11	0	0	0	0	0	0	0.084507	-11.8333	-3.56478	0.00012426	Blue
WP_011602258.1	FRAAL1031	drug:proton antiporter	0.084507	9.08994	46854	F207060.dat	Q21650_MS17-022_P243_#2	466	28.2	10	10	14	1.38729	0.000224184	65	0	0	0	0	0	0	9	10	10	14	12	10	0	0	0	0	0	0	0.084507	-11.8333	-3.56478	2.85182e-05	Blue
WP_050997426.1	FRAAL4915	GntR family transcriptional regulator	0.084507	6.3031	29015	F207061.dat	Q21651_MS17-022_P244_#1	377	35.4	8	8	8	2.24022	0.000362017	65	0	0	0	0	0	0	9	10	9	13	13	11	0	0	0	0	0	0	0.084507	-11.8333	-3.56478	2.85182e-05	Blue
WP_011606105.1	FRAAL4992	restriction endonuclease subunit M	0.0842912	5.5067	90078	F207059.dat	Q21649_MS17-022_P243_#1	1394	42.9	30	30	36	2.86418	0.000462849	258	1	0	0	0	1	1	37	41	44	49	43	41	6	0	0	0	5	5	0.0842912	-11.8636	-3.56847	7.788e-09	Blue
WP_011601989.1	FRAAL0748	hypothetical protein	0.0833333	5.51206	26511	F207061.dat	Q21651_MS17-022_P244_#1	527	34.1	9	9	10	2.48953	0.000402305	66	0	0	0	0	0	0	9	7	13	10	14	13	0	0	0	0	0	0	0.0833333	-12	-3.58496	0.000190756	Blue
WP_011603418.1	FRAAL2251	MFS transporter	0.0821918	9.91732	27717	F207059.dat	Q21649_MS17-022_P243_#1	427	51.2	10	10	13	2.41729	0.000390631	67	0	0	0	0	0	0	8	11	14	12	10	12	0	0	0	0	0	0	0.0821918	-12.1667	-3.60486	4.14199e-05	Blue
WP_011601679.1	FRAAL0423	membrane protein	0.0821918	8.59181	80111	F207061.dat	Q21651_MS17-022_P244_#1	463	25.7	11	11	12	0.83634	0.000135151	67	0	0	0	0	0	0	11	11	10	10	13	12	0	0	0	0	0	0	0.0821918	-12.1667	-3.60486	2.65462e-06	Blue
WP_041938595.1	FRAAL0033	PEBP family protein	0.0821918	5.07511	18987	F207057.dat	Q21647_MS17-022_P242_#1	274	37.8	4	4	4	3.52873	0.000570238	67	0	0	0	0	0	0	12	11	10	13	11	10	0	0	0	0	0	0	0.0821918	-12.1667	-3.60486	2.65462e-06	Blue
WP_011606079.1	FRAAL4965	glutamate synthase	0.0818505	5.56318	164943	F207062.dat	Q21652_MS17-022_P244_#2	1713	29.8	34	34	48	1.68543	0.000272363	278	1	1	0	0	1	0	41	48	41	52	43	50	6	6	0	0	5	0	0.0818505	-12.2174	-3.61086	3.29489e-08	Blue
WP_011605819.1	FRAAL4705	GntR family transcriptional regulator	0.0810811	9.57238	47659	F207060.dat	Q21650_MS17-022_P243_#2	490	33.7	13	13	16	1.4268	0.00023057	68	0	0	0	0	0	0	13	15	8	14	8	10	0	0	0	0	0	0	0.0810811	-12.3333	-3.62449	0.000279322	Blue
WP_041939096.1	FRAAL2279	cell division protein FtsK	0.0810811	5.92626	109375	F207061.dat	Q21651_MS17-022_P244_#1	411	11.7	10	10	14	0.621714	0.000100468	68	0	0	0	0	0	0	9	12	12	11	13	11	0	0	0	0	0	0	0.0810811	-12.3333	-3.62449	5.34071e-06	Blue
WP_011606306.1	FRAAL5212	PAS domain-containing two-component system sensor histidine kinase	0.0810811	5.49816	40549	F207057.dat	Q21647_MS17-022_P242_#1	562	33.6	10	10	12	1.67698	0.000270998	68	0	0	0	0	0	0	15	9	13	10	11	10	0	0	0	0	0	0	0.0810811	-12.3333	-3.62449	6.20623e-05	Blue
WP_011606787.1	FRAAL5713	arginine ABC transporter ATP-binding protein	0.0810811	5.99246	26513	F207060.dat	Q21650_MS17-022_P243_#2	507	37.7	9	9	10	2.56478	0.000414465	68	0	0	0	0	0	0	11	12	11	13	9	12	0	0	0	0	0	0	0.0810811	-12.3333	-3.62449	5.34071e-06	Blue
WP_011602251.1	FRAAL1024	hypothetical protein	0.0810811	9.22075	14260	F207062.dat	Q21652_MS17-022_P244_#2	244	45.8	3	3	3	4.76858	0.000770597	68	0	0	0	0	0	0	13	11	11	9	11	13	0	0	0	0	0	0	0.0810811	-12.3333	-3.62449	8.63013e-06	Blue
WP_011601765.1	FRAAL0512	hypothetical protein	0.08	5.88706	37317	F207057.dat	Q21647_MS17-022_P242_#1	624	48	14	14	14	1.84902	0.0002988	69	0	0	0	0	0	0	18	13	7	7	12	12	0	0	0	0	0	0	0.08	-12.5	-3.64386	0.00103882	Blue
WP_041940195.1	FRAAL1254	glycosyl transferase	0.08	9.98331	32518	F207061.dat	Q21651_MS17-022_P244_#1	538	41.5	10	10	13	2.1219	0.000342897	69	0	0	0	0	0	0	11	11	10	11	13	13	0	0	0	0	0	0	0.08	-12.5	-3.64386	2.89007e-06	Blue
WP_011603999.1	FRAAL2853	exodeoxyribonuclease V	0.08	4.84632	81320	F207059.dat	Q21649_MS17-022_P243_#1	594	19.5	12	12	13	0.8485	0.000137116	69	0	0	0	0	0	0	8	12	13	11	12	13	0	0	0	0	0	0	0.08	-12.5	-3.64386	2.34044e-05	Blue
WP_050997465.1	FRAAL6242	peptidase M28	0.08	5.21523	47152	F207061.dat	Q21651_MS17-022_P244_#1	459	24.3	8	8	11	1.46335	0.000236476	69	0	0	0	0	0	0	12	16	10	10	10	11	0	0	0	0	0	0	0.08	-12.5	-3.64386	7.057e-05	Blue
WP_011603175.1	FRAAL2003	elongation factor 4	0.0789474	5.34343	67333	F207061.dat	Q21651_MS17-022_P244_#1	657	26.2	12	12	15	1.03961	0.000168	70	0	0	0	0	0	0	9	9	12	13	15	12	0	0	0	0	0	0	0.0789474	-12.6667	-3.66297	6.48402e-05	Blue
WP_011605708.1	FRAAL4592	glmZ(sRNA)-inactivating NTPase	0.0789474	6.46079	31366	F207057.dat	Q21647_MS17-022_P242_#1	340	29.1	8	8	10	2.23172	0.000360642	70	0	0	0	0	0	0	12	13	8	14	10	13	0	0	0	0	0	0	0.0789474	-12.6667	-3.66297	5.38957e-05	Blue
WP_011605465.1	FRAAL4342	hypothetical protein	0.0789474	7.77578	23736	F207059.dat	Q21649_MS17-022_P243_#1	493	39.6	9	9	10	2.94911	0.000476572	70	0	0	0	0	0	0	12	11	12	12	12	11	0	0	0	0	0	0	0.0789474	-12.6667	-3.66297	3.64414e-08	Blue
WP_011607768.1	FRAAL6731	hypothetical protein	0.0789474	4.49233	44193	F207060.dat	Q21650_MS17-022_P243_#2	498	39	9	9	9	1.58396	0.000255966	70	0	0	0	0	0	0	10	11	13	12	14	10	0	0	0	0	0	0	0.0789474	-12.6667	-3.66297	1.11696e-05	Blue
WP_041939853.1	FRAAL6237	transcription-repair coupling factor	0.0782918	5.41535	129467	F207060.dat	Q21650_MS17-022_P243_#2	1399	32.3	32	32	37	2.14727	0.000346995	278	1	0	0	0	2	0	40	40	50	56	47	42	6	0	0	0	10	0	0.0782918	-12.7727	-3.67499	3.20377e-07	Blue
WP_011603505.1	FRAAL2341	ATPase AAA	0.0779221	5.04117	45529	F207057.dat	Q21647_MS17-022_P242_#1	258	23.3	9	9	9	1.55945	0.000252004	71	0	0	0	0	0	0	15	12	13	10	10	11	0	0	0	0	0	0	0.0779221	-12.8333	-3.68182	2.43582e-05	Blue
WP_041940275.1	FRAAL1744	phospholipase D	0.0769231	9.04521	59341	F207057.dat	Q21647_MS17-022_P242_#1	513	32.5	12	12	14	1.21333	0.000196072	72	0	0	0	0	0	0	14	13	13	12	11	9	0	0	0	0	0	0	0.0769231	-13	-3.70044	1.5234e-05	Blue
WP_041939066.1	FRAAL2163	5,10-methylenetetrahydrofolate reductase	0.0769231	7.07225	32045	F207062.dat	Q21652_MS17-022_P244_#2	437	49.7	11	11	12	2.24684	0.000363087	72	0	0	0	0	0	0	10	12	14	11	11	14	0	0	0	0	0	0	0.0769231	-13	-3.70044	1.09636e-05	Blue
WP_011606802.1	FRAAL5728	phage-shock protein	0.0769231	6.12521	32342	F207062.dat	Q21652_MS17-022_P244_#2	559	39.2	9	9	12	2.22621	0.000359752	72	0	0	0	0	0	0	13	11	12	11	13	12	0	0	0	0	0	0	0.0769231	-13	-3.70044	4.90282e-07	Blue
WP_011603285.1	FRAAL2120	hypothetical protein	0.0769231	6.87903	34279	F207058.dat	Q21648_MS17-022_P242_#2	460	32.5	10	10	12	2.10041	0.000339424	72	0	0	0	0	0	0	14	15	12	11	11	9	0	0	0	0	0	0	0.0769231	-13	-3.70044	4.11731e-05	Blue
WP_011601888.1	FRAAL0639	plasmid partitioning protein	0.0769231	9.18425	23921	F207061.dat	Q21651_MS17-022_P244_#1	400	28.8	6	6	6	3.00991	0.000486397	72	0	0	0	0	0	0	15	11	13	9	14	10	0	0	0	0	0	0	0.0769231	-13	-3.70044	5.99506e-05	Blue
WP_041939041.1	FRAAL2025	DNA primase	0.0759494	6.83384	68930	F207060.dat	Q21650_MS17-022_P243_#2	543	21.6	13	13	17	1.05905	0.00017114	73	0	0	0	0	0	0	12	13	11	13	13	11	0	0	0	0	0	0	0.0759494	-13.1667	-3.71882	7.33176e-07	Blue
WP_041940977.1	FRAAL5669	3-oxoacyl-ACP synthase	0.0759494	4.89943	32268	F207062.dat	Q21652_MS17-022_P244_#2	547	54.2	10	10	14	2.2623	0.000365585	73	0	0	0	0	0	0	10	12	12	10	13	16	0	0	0	0	0	0	0.0759494	-13.1667	-3.71882	4.18365e-05	Blue
WP_011603799.1	FRAAL2646	hypothetical protein	0.0759494	7.22658	61444	F207059.dat	Q21649_MS17-022_P243_#1	448	18.9	10	10	14	1.18807	0.000191991	73	0	0	0	0	0	0	12	12	11	15	15	8	0	0	0	0	0	0	0.0759494	-13.1667	-3.71882	9.52373e-05	Blue
WP_011607674.1	FRAAL6637	nuclease	0.075	9.64666	43844	F207057.dat	Q21647_MS17-022_P242_#1	401	28.7	9	9	13	1.6878	0.000272747	74	0	0	0	0	0	0	14	15	11	9	13	12	0	0	0	0	0	0	0.075	-13.3333	-3.73697	3.36153e-05	Blue
WP_009399443.1	FRAAL4590	sporulation protein	0.075	10.5721	34799	F207059.dat	Q21649_MS17-022_P243_#1	503	43.6	10	10	11	2.1265	0.000343639	74	0	0	0	0	0	0	12	12	12	14	10	14	0	0	0	0	0	0	0.075	-13.3333	-3.73697	5.68205e-06	Blue
WP_011606524.1	FRAAL5443	XRE family transcriptional regulator	0.075	6.18563	35477	F207058.dat	Q21648_MS17-022_P242_#2	463	34.5	8	8	9	2.08586	0.000337072	74	0	0	0	0	0	0	14	15	11	10	12	12	0	0	0	0	0	0	0.075	-13.3333	-3.73697	1.62102e-05	Blue
WP_011603052.1	FRAAL1875	2,5-diketo-D-gluconic acid reductase	0.075	6.40952	30140	F207057.dat	Q21647_MS17-022_P242_#1	452	38.1	8	8	9	2.45521	0.000396759	74	0	0	0	0	0	0	15	14	12	11	10	12	0	0	0	0	0	0	0.075	-13.3333	-3.73697	1.62102e-05	Blue
WP_011602418.1	FRAAL1216	hypothetical protein	0.075	5.31685	40112	F207060.dat	Q21650_MS17-022_P243_#2	465	27.8	7	7	7	1.84483	0.000298123	74	0	0	0	0	0	0	9	12	12	14	14	13	0	0	0	0	0	0	0.075	-13.3333	-3.73697	1.62102e-05	Blue
WP_041939503.1	FRAAL4427	3-ketoacyl-ACP reductase	0.0740741	5.22785	28301	F207061.dat	Q21651_MS17-022_P244_#1	481	47.6	9	9	11	2.65008	0.00042825	75	0	0	0	0	0	0	14	14	11	11	13	12	0	0	0	0	0	0	0.0740741	-13.5	-3.75489	3.43459e-06	Blue
WP_050996955.1	FRAAL0152	S-adenosyl methyltransferase	0.0740741	4.62667	28521	F207062.dat	Q21652_MS17-022_P244_#2	443	38.9	7	6	9	2.62964	0.000424947	75	0	0	0	0	0	0	12	11	12	11	15	14	0	0	0	0	0	0	0.0740741	-13.5	-3.75489	8.19363e-06	Blue
WP_011605804.1	FRAAL4688	clavaminate synthase	0.0731707	5.5388	34963	F207061.dat	Q21651_MS17-022_P244_#1	506	39.1	9	9	11	2.17373	0.000351271	76	0	0	0	0	0	0	11	14	12	11	15	13	0	0	0	0	0	0	0.0731707	-13.6667	-3.77259	7.44272e-06	Blue
WP_011607002.1	FRAAL5943	hypothetical protein	0.0722892	5.22514	22304	F207059.dat	Q21649_MS17-022_P243_#1	401	33.8	8	8	9	3.4523	0.000557887	77	0	0	0	0	0	0	13	12	14	11	16	11	0	0	0	0	0	0	0.0722892	-13.8333	-3.79008	1.63511e-05	Blue
WP_011601628.1	FRAAL0371	hypothetical protein	0.0714286	5.16283	69881	F207058.dat	Q21648_MS17-022_P242_#2	507	24.3	10	10	15	1.11618	0.000180374	78	0	0	0	0	0	0	12	13	14	14	13	12	0	0	0	0	0	0	0.0714286	-14	-3.80735	3.29056e-07	Blue
WP_011607916.1	FRAAL6881	membrane protein	0.0714286	11.5578	48316	F207060.dat	Q21650_MS17-022_P243_#2	425	24.5	7	7	8	1.61437	0.00026088	78	0	0	0	0	0	0	14	12	13	14	14	11	0	0	0	0	0	0	0.0714286	-14	-3.80735	1.84584e-06	Blue
WP_011601523.1	FRAAL0263	hypothetical protein	0.0705882	6.09674	71500	F207057.dat	Q21647_MS17-022_P242_#1	620	20.4	12	12	17	1.1049	0.00017855	79	0	0	0	0	0	0	13	12	12	15	14	13	0	0	0	0	0	0	0.0705882	-14.1667	-3.82443	1.17114e-06	Blue
WP_011606806.1	FRAAL5732	damage-inducible protein CinA	0.0705882	5.04235	44923	F207059.dat	Q21649_MS17-022_P243_#1	876	45.3	16	16	17	1.75856	0.000284182	79	0	0	0	0	0	0	13	12	16	13	12	13	0	0	0	0	0	0	0.0705882	-14.1667	-3.82443	3.67606e-06	Blue
WP_011602497.1	FRAAL1298	ATPase AAA	0.0705882	6.09894	34672	F207057.dat	Q21647_MS17-022_P242_#1	498	34	9	9	13	2.2785	0.000368202	79	0	0	0	0	0	0	14	17	12	12	11	13	0	0	0	0	0	0	0.0705882	-14.1667	-3.82443	2.31382e-05	Blue
WP_011602264.1	FRAAL1037	NADH dehydrogenase subunit F	0.0705882	6.0309	47344	F207059.dat	Q21649_MS17-022_P243_#1	511	35.7	11	11	12	1.66864	0.00026965	79	0	0	0	0	0	0	12	12	15	13	11	16	0	0	0	0	0	0	0.0705882	-14.1667	-3.82443	1.44124e-05	Blue
WP_041939750.1	FRAAL5698	glycoside hydrolase	0.0705882	5.92381	50251	F207058.dat	Q21648_MS17-022_P242_#2	597	30.6	10	10	12	1.57211	0.000254051	79	0	0	0	0	0	0	15	14	13	12	13	12	0	0	0	0	0	0	0.0705882	-14.1667	-3.82443	1.17114e-06	Blue
WP_011604548.1	FRAAL3402	dioxygenase	0.0700637	5.52903	47853	F207057.dat	Q21647_MS17-022_P242_#1	1025	62.1	19	19	23	3.17639	0.000513301	152	0	0	0	0	0	1	29	27	21	22	27	25	0	0	0	0	0	5	0.0700637	-14.2727	-3.83519	1.07449e-07	Blue
WP_050997046.1	FRAAL1882	heat-shock protein Hsp20	0.0697674	6.77434	21929	F207057.dat	Q21647_MS17-022_P242_#1	345	48.3	7	7	10	3.64814	0.000589534	80	0	0	0	0	0	0	16	13	15	10	14	12	0	0	0	0	0	0	0.0697674	-14.3333	-3.8413	2.29406e-05	Blue
WP_041938835.1	FRAAL1010	radical SAM protein	0.0691489	5.98648	43222	F207057.dat	Q21647_MS17-022_P242_#1	980	52.1	18	18	20	4.23395	0.000684202	183	0	0	0	1	0	0	29	28	30	29	32	34	0	0	0	7	0	0	0.0691489	-14.4615	-3.85415	5.34343e-09	Blue
WP_011602355.1	FRAAL1152	ATP-dependent DNA helicase PcrA	0.0689655	5.41438	90430	F207060.dat	Q21650_MS17-022_P243_#2	755	21.1	15	15	20	0.89572	0.000144747	81	0	0	0	0	0	0	11	6	21	18	13	12	0	0	0	0	0	0	0.0689655	-14.5	-3.85798	0.00157491	Blue
WP_011607911.1	FRAAL6876	chromosome partitioning protein ParB	0.0689655	6.63633	35876	F207062.dat	Q21652_MS17-022_P244_#2	584	44.7	12	12	16	2.25778	0.000364854	81	0	0	0	0	0	0	14	15	13	12	13	14	0	0	0	0	0	0	0.0689655	-14.5	-3.85798	6.02656e-07	Blue
WP_011601503.1	FRAAL0245	serine/threonine protein kinase	0.0689655	9.56012	52593	F207058.dat	Q21648_MS17-022_P242_#2	476	28.2	11	11	12	1.54013	0.000248883	81	0	0	0	0	0	0	15	17	13	12	11	13	0	0	0	0	0	0	0.0689655	-14.5	-3.85798	2.19638e-05	Blue
WP_011605172.1	FRAAL4041	(2Fe-2S)-binding protein	0.0689655	9.69915	32195	F207058.dat	Q21648_MS17-022_P242_#2	453	39.8	9	9	10	2.51592	0.000406569	81	0	0	0	0	0	0	15	15	13	11	13	14	0	0	0	0	0	0	0.0689655	-14.5	-3.85798	3.76564e-06	Blue
WP_011603798.1	FRAAL2645	hypothetical protein	0.0681818	5.4406	190215	F207059.dat	Q21649_MS17-022_P243_#1	694	9.8	14	14	21	0.431091	6.96638e-05	82	0	0	0	0	0	0	15	12	15	13	15	12	0	0	0	0	0	0	0.0681818	-14.6667	-3.87447	3.41756e-06	Blue
WP_050997376.1	FRAAL3325	hypothetical protein	0.0681818	8.63643	36649	F207058.dat	Q21648_MS17-022_P242_#2	464	48.5	13	13	17	2.23744	0.000361568	82	0	0	0	0	0	0	16	18	16	12	9	11	0	0	0	0	0	0	0.0681818	-14.6667	-3.87447	0.000212226	Blue
WP_041939751.1	FRAAL5704	ATP-binding protein	0.0681818	5.26936	51990	F207057.dat	Q21647_MS17-022_P242_#1	616	36.6	12	11	16	1.57723	0.000254878	82	0	0	0	0	0	0	16	14	13	16	13	10	0	0	0	0	0	0	0.0681818	-14.6667	-3.87447	2.48661e-05	Blue
WP_011605162.1	FRAAL4031	hypothetical protein	0.0681818	5.73003	15857	F207061.dat	Q21651_MS17-022_P244_#1	266	45.5	8	8	9	5.17122	0.000835662	82	0	0	0	0	0	0	13	18	11	10	17	13	0	0	0	0	0	0	0.0681818	-14.6667	-3.87447	0.000138508	Blue
WP_041939221.1	FRAAL2794	N-acetylmuramoyl-L-alanine amidase	0.0680628	8.19524	15461	F207061.dat	Q21651_MS17-022_P244_#1	541	81.1	8	8	8	12.0303	0.00194408	186	0	0	0	1	0	0	30	34	32	30	29	30	0	0	0	7	0	0	0.0680628	-14.6923	-3.87699	1.04621e-08	Blue
WP_041938947.1	FRAAL1583	serine/threonine protein kinase	0.0674157	5.03085	79479	F207057.dat	Q21647_MS17-022_P242_#1	437	17.5	11	10	14	1.0443	0.000168758	83	0	0	0	0	0	0	15	13	15	15	12	13	0	0	0	0	0	0	0.0674157	-14.8333	-3.89077	1.73398e-06	Blue
WP_041938600.1	FRAAL0057	guanylate cyclase	0.0666667	6.29788	116146	F207059.dat	Q21649_MS17-022_P243_#1	871	18.8	15	15	25	0.723228	0.000116873	84	0	0	0	0	0	0	13	14	16	14	13	14	0	0	0	0	0	0	0.0666667	-15	-3.90689	6.24457e-07	Blue
WP_011606428.1	FRAAL5341	oxidoreductase	0.0666667	6.22852	56912	F207058.dat	Q21648_MS17-022_P242_#2	615	23.2	10	10	15	1.47596	0.000238514	84	0	0	0	0	0	0	17	15	17	15	12	8	0	0	0	0	0	0	0.0666667	-15	-3.90689	0.000179429	Blue
WP_041939022.1	FRAAL1931	gamma-glutamyl phosphate reductase	0.0666667	5.78947	43541	F207059.dat	Q21649_MS17-022_P243_#1	668	31	10	10	13	1.92922	0.000311759	84	0	0	0	0	0	0	12	14	16	14	16	12	0	0	0	0	0	0	0.0666667	-15	-3.90689	7.12166e-06	Blue
WP_041941070.1	FRAAL6296	hypothetical protein	0.0666667	4.56364	52870	F207057.dat	Q21647_MS17-022_P242_#1	543	29.9	10	10	12	1.5888	0.000256748	84	0	0	0	0	0	0	16	16	14	13	14	11	0	0	0	0	0	0	0.0666667	-15	-3.90689	9.52581e-06	Blue
WP_041939032.1	#N/A	glycerol acyltransferase	0.0666667	9.65029	26455	F207062.dat	Q21652_MS17-022_P244_#2	355	53.9	10	10	11	3.1752	0.000513109	84	0	0	0	0	0	0	10	16	11	17	14	16	0	0	0	0	0	0	0.0666667	-15	-3.90689	7.59117e-05	Blue
WP_011602827.1	FRAAL1638	hypothetical protein	0.0666667	5.09117	28565	F207057.dat	Q21647_MS17-022_P242_#1	441	50.4	8	8	10	2.94066	0.000475207	84	0	0	0	0	0	0	16	17	14	11	13	13	0	0	0	0	0	0	0.0666667	-15	-3.90689	1.93456e-05	Blue
WP_009739724.1	FRAAL2022	membrane protein	0.0666667	7.98571	20364	F207061.dat	Q21651_MS17-022_P244_#1	333	36.3	7	7	7	4.12493	0.000666583	84	0	0	0	0	0	0	15	14	13	13	17	12	0	0	0	0	0	0	0.0666667	-15	-3.90689	7.12166e-06	Blue
WP_011605409.1	FRAAL4283	hypothetical protein	0.0666667	6.46212	43378	F207058.dat	Q21648_MS17-022_P242_#2	840	47.5	16	16	20	3.68851	0.000596058	160	0	0	0	0	0	1	27	28	23	25	26	30	0	0	0	0	0	5	0.0666667	-15	-3.90689	3.53052e-09	Blue
WP_011601346.1	FRAAL0078	aminotransferase AlaT	0.0659341	5.19636	43853	F207062.dat	Q21652_MS17-022_P244_#2	460	32.4	11	11	13	1.93829	0.000313226	85	0	0	0	0	0	0	12	16	14	15	14	14	0	0	0	0	0	0	0.0659341	-15.1667	-3.92283	1.54053e-06	Blue
WP_041941153.1	FRAAL6784	peptidoglycan-binding protein	0.0659341	7.71566	29122	F207059.dat	Q21649_MS17-022_P243_#1	506	54.9	11	11	12	2.91876	0.000471667	85	0	0	0	0	0	0	14	13	16	15	15	12	0	0	0	0	0	0	0.0659341	-15.1667	-3.92283	2.557e-06	Blue
WP_011606740.1	FRAAL5664	protein-tyrosine phosphatase	0.0659341	5.58317	27409	F207061.dat	Q21651_MS17-022_P244_#1	444	43	10	10	10	3.10117	0.000501145	85	0	0	0	0	0	0	14	15	13	13	16	14	0	0	0	0	0	0	0.0659341	-15.1667	-3.92283	8.13724e-07	Blue
WP_011606316.1	FRAAL5221	riboflavin synthase subunit alpha	0.0659341	4.86451	25232	F207061.dat	Q21651_MS17-022_P244_#1	589	51.8	8	8	9	3.36874	0.000544384	85	0	0	0	0	0	0	14	13	14	13	16	15	0	0	0	0	0	0	0.0659341	-15.1667	-3.92283	8.13724e-07	Blue
WP_011604938.1	FRAAL3800	branched-chain amino acid ABC transporter substrate-binding protein	0.0659341	5.17546	41944	F207059.dat	Q21649_MS17-022_P243_#1	646	41.1	9	9	9	2.02651	0.000327482	85	0	0	0	0	0	0	12	15	16	12	15	15	0	0	0	0	0	0	0.0659341	-15.1667	-3.92283	5.5701e-06	Blue
WP_011607031.1	FRAAL5975	type 11 methyltransferase	0.0650888	9.53906	27364	F207059.dat	Q21649_MS17-022_P243_#1	677	53.5	13	13	15	5.99328	0.000968506	164	0	0	0	0	0	1	25	24	29	27	31	27	0	0	0	0	0	5	0.0650888	-15.3636	-3.94145	4.90288e-09	Blue
WP_011606905.1	FRAAL5838	citramalate synthase	0.0645161	5.30688	57277	F207060.dat	Q21650_MS17-022_P243_#2	870	40.1	17	17	21	1.51893	0.000245458	87	0	0	0	0	0	0	14	13	15	19	12	14	0	0	0	0	0	0	0.0645161	-15.5	-3.9542	2.70206e-05	Blue
WP_011602956.1	FRAAL1773	glycosyl transferase family 1	0.0645161	8.92274	48274	F207059.dat	Q21649_MS17-022_P243_#1	673	34.6	13	13	15	1.80221	0.000291235	87	0	0	0	0	0	0	13	12	19	15	13	15	0	0	0	0	0	0	0.0645161	-15.5	-3.9542	3.17304e-05	Blue
WP_011603421.1	FRAAL2254	glycerol acyltransferase	0.0645161	9.70227	29309	F207061.dat	Q21651_MS17-022_P244_#1	426	45.2	9	9	11	2.96837	0.000479685	87	0	0	0	0	0	0	14	16	12	16	16	13	0	0	0	0	0	0	0.0645161	-15.5	-3.9542	5.53507e-06	Blue
WP_011604963.1	FRAAL3826	calcium-binding protein	0.0638298	4.88956	45803	F207060.dat	Q21650_MS17-022_P243_#2	660	39.3	15	15	16	1.92127	0.000310475	88	0	0	0	0	0	0	12	17	16	18	14	11	0	0	0	0	0	0	0.0638298	-15.6667	-3.96963	5.16172e-05	Blue
WP_041941148.1	FRAAL6734	nucleoside phosphorylase	0.0638298	6.45159	32628	F207060.dat	Q21650_MS17-022_P243_#2	757	45.4	13	13	16	2.69707	0.000435843	88	0	0	0	0	0	0	14	12	15	15	16	16	0	0	0	0	0	0	0.0638298	-15.6667	-3.96963	2.40769e-06	Blue
WP_011606263.1	FRAAL5159	membrane protein	0.0638298	11.8938	31144	F207059.dat	Q21649_MS17-022_P243_#1	567	35.5	9	9	13	2.82558	0.000456611	88	0	0	0	0	0	0	11	15	15	16	16	15	0	0	0	0	0	0	0.0638298	-15.6667	-3.96963	6.89654e-06	Blue
WP_011602448.1	FRAAL1247	acetyltransferase	0.0638298	9.61103	22348	F207061.dat	Q21651_MS17-022_P244_#1	440	33.8	9	9	9	3.93771	0.000636329	88	0	0	0	0	0	0	10	16	15	16	15	16	0	0	0	0	0	0	0.0638298	-15.6667	-3.96963	2.11868e-05	Blue
WP_011602713.1	FRAAL1523	peroxiredoxin	0.0638298	7.73406	17442	F207060.dat	Q21650_MS17-022_P243_#2	528	63.8	8	8	8	5.04529	0.000815313	88	0	0	0	0	0	0	14	15	13	15	16	15	0	0	0	0	0	0	0.0638298	-15.6667	-3.96963	3.69405e-07	Blue
WP_011601304.1	FRAAL0036	membrane protein	0.0631579	8.31066	54291	F207058.dat	Q21648_MS17-022_P242_#2	717	33.4	12	12	14	1.63931	0.000264911	89	0	0	0	0	0	0	14	16	16	15	12	16	0	0	0	0	0	0	0.0631579	-15.8333	-3.98489	3.0985e-06	Blue
WP_011606122.1	FRAAL5011	short-chain dehydrogenase	0.0631579	4.99036	30174	F207060.dat	Q21650_MS17-022_P243_#2	544	49.1	10	10	12	2.94956	0.000476645	89	0	0	0	0	0	0	13	15	13	18	14	16	0	0	0	0	0	0	0.0631579	-15.8333	-3.98489	8.00644e-06	Blue
WP_011606952.1	FRAAL5891	beta-mannanase	0.0631579	6.52418	66297	F207060.dat	Q21650_MS17-022_P243_#2	745	25.7	10	10	12	1.34244	0.000216937	89	0	0	0	0	0	0	11	10	20	17	18	13	0	0	0	0	0	0	0.0631579	-15.8333	-3.98489	0.000293854	Blue
WP_041939873.1	FRAAL6332	helicase	0.0625	5.40778	103454	F207057.dat	Q21647_MS17-022_P242_#1	890	28.7	20	20	22	0.869952	0.000140583	90	0	0	0	0	0	0	21	16	14	16	15	8	0	0	0	0	0	0	0.0625	-16	-4	0.00032168	Blue
WP_050997069.1	FRAAL2452	alpha/beta hydrolase	0.0625	5.67277	33085	F207058.dat	Q21648_MS17-022_P242_#2	676	43.4	11	11	14	5.16851	0.000835224	171	0	0	0	0	1	0	35	27	27	22	33	26	0	0	0	0	5	0	0.0625	-16	-4	5.25616e-06	Blue
WP_011606206.1	FRAAL5098	long-chain fatty acid--CoA ligase	0.0612245	5.7311	63889	F207060.dat	Q21650_MS17-022_P243_#2	688	30.8	12	12	14	1.44	0.000232702	92	0	0	0	0	0	0	15	15	16	18	14	14	0	0	0	0	0	0	0.0612245	-16.3333	-4.02975	1.93092e-06	Blue
WP_011606766.1	FRAAL5693	histidine kinase	0.0606061	5.04654	113164	F207059.dat	Q21649_MS17-022_P243_#1	933	21	16	16	21	0.821816	0.000132804	93	0	0	0	0	0	0	12	16	18	14	16	17	0	0	0	0	0	0	0.0606061	-16.5	-4.04439	1.11291e-05	Blue
WP_011604791.1	FRAAL3652	3-oxoacyl-ACP synthase	0.0606061	5.60699	39594	F207061.dat	Q21651_MS17-022_P244_#1	709	44.2	12	12	13	2.34884	0.00037957	93	0	0	0	0	0	0	16	15	15	14	18	15	0	0	0	0	0	0	0.0606061	-16.5	-4.04439	1.18042e-06	Blue
WP_011606015.1	FRAAL4901	prephenate dehydratase	0.0606061	5.47403	31162	F207061.dat	Q21651_MS17-022_P244_#1	621	50	12	12	12	2.9844	0.000482276	93	0	0	0	0	0	0	13	13	16	16	19	16	0	0	0	0	0	0	0.0606061	-16.5	-4.04439	1.36103e-05	Blue
WP_041939632.1	FRAAL5090	hypothetical protein	0.0606061	5.56246	44542	F207057.dat	Q21647_MS17-022_P242_#1	507	31.8	9	9	9	2.08792	0.000337405	93	0	0	0	0	0	0	16	17	14	18	14	14	0	0	0	0	0	0	0.0606061	-16.5	-4.04439	3.97847e-06	Blue
WP_011605773.1	FRAAL4657	succinyl-diaminopimelate desuccinylase	0.0603015	6.26982	41429	F207058.dat	Q21648_MS17-022_P242_#2	1198	65.7	19	19	21	4.68271	0.00075672	194	0	0	1	0	0	0	38	36	31	26	33	29	0	0	6	0	0	0	0.0603015	-16.5833	-4.05166	4.9958e-07	Blue
WP_050997228.1	FRAAL5337	(2Fe-2S)-binding protein	0.06	5.34481	40496	F207061.dat	Q21651_MS17-022_P244_#1	559	42.5	14	14	15	2.32122	0.000375106	94	0	0	0	0	0	0	12	11	19	17	21	14	0	0	0	0	0	0	0.06	-16.6667	-4.05889	0.000204355	Blue
WP_011606884.1	FRAAL5814	D-alanine--D-alanine ligase	0.06	5.21886	38500	F207060.dat	Q21650_MS17-022_P243_#2	642	48.8	13	13	15	2.44156	0.000394553	94	0	0	0	0	0	0	18	14	14	16	16	16	0	0	0	0	0	0	0.06	-16.6667	-4.05889	1.73531e-06	Blue
WP_011603339.1	FRAAL2174	SARP family transcriptional regulator	0.0594059	5.77726	142457	F207060.dat	Q21650_MS17-022_P243_#2	767	17.2	19	19	21	0.666868	0.000107765	95	0	0	0	0	0	0	15	18	12	19	15	16	0	0	0	0	0	0	0.0594059	-16.8333	-4.07325	1.95569e-05	Blue
WP_011607309.1	FRAAL6259	methoxymalonyl-ACP biosynthesis protein FkbH	0.0588235	5.36934	75962	F207057.dat	Q21647_MS17-022_P242_#1	653	24.6	13	13	19	1.26379	0.000204227	96	0	0	0	0	0	0	19	18	16	16	14	13	0	0	0	0	0	0	0.0588235	-17	-4.08746	1.22098e-05	Blue
WP_041939957.1	FRAAL6700	threonine synthase	0.0588235	5.24922	44443	F207060.dat	Q21650_MS17-022_P243_#2	1323	64.2	21	21	24	4.09513	0.000661768	182	0	0	0	0	1	0	29	30	29	33	29	31	0	0	0	0	5	0	0.0588235	-17	-4.08746	2.2229e-10	Blue
WP_041938602.1	FRAAL0066	butyryl-CoA dehydrogenase	0.0585366	5.1478	66664	F207057.dat	Q21647_MS17-022_P242_#1	1336	39.1	20	20	24	3.00012	0.000484816	200	0	0	1	0	0	0	43	41	24	22	33	36	0	0	6	0	0	0	0.0585366	-17.0833	-4.09452	0.000148531	Blue
WP_011603165.1	FRAAL1993	protein-tyrosine phosphatase	0.0582524	5.82296	27360	F207058.dat	Q21648_MS17-022_P242_#2	645	65.2	11	11	14	3.54532	0.000572919	97	0	0	0	0	0	0	21	17	14	12	18	15	0	0	0	0	0	0	0.0582524	-17.1667	-4.10154	5.99883e-05	Blue
WP_011603704.1	FRAAL2547	non-ribosomal peptide synthetase	0.0571429	4.9073	179619	F207057.dat	Q21647_MS17-022_P242_#1	766	10	14	5	21	0.551167	8.90678e-05	99	0	0	0	0	0	0	21	21	7	10	20	20	0	0	0	0	0	0	0.0571429	-17.5	-4.12928	0.00135078	Blue
WP_011602481.1	FRAAL1281	twin-arginine translocation pathway signal protein	0.0560748	9.44214	103429	F207060.dat	Q21650_MS17-022_P243_#2	850	25.7	16	16	19	0.976515	0.000157804	101	0	0	0	0	0	0	12	18	15	20	18	18	0	0	0	0	0	0	0.0560748	-17.8333	-4.1565	2.88464e-05	Blue
WP_011602352.1	FRAAL1148	histidine kinase	0.0555556	5.46923	143019	F207061.dat	Q21651_MS17-022_P244_#1	665	13.6	15	15	20	0.713192	0.000115251	102	0	0	0	0	0	0	15	14	18	17	20	18	0	0	0	0	0	0	0.0555556	-18	-4.16993	7.43e-06	Blue
WP_011601735.1	FRAAL0482	alpha/beta hydrolase	0.0550459	6.24109	29965	F207058.dat	Q21648_MS17-022_P242_#2	596	39.4	9	9	11	3.43734	0.00055547	103	0	0	0	0	0	0	18	19	17	14	19	16	0	0	0	0	0	0	0.0550459	-18.1667	-4.18322	3.88622e-06	Blue
WP_011606078.1	FRAAL4964	dihydropyrimidine dehydrogenase subunit A	0.0545455	5.665	51836	F207062.dat	Q21652_MS17-022_P244_#2	660	37.1	14	14	15	2.00633	0.00032422	104	0	0	0	0	0	0	16	16	19	17	15	21	0	0	0	0	0	0	0.0545455	-18.3333	-4.1964	7.71491e-06	Blue
WP_011601669.1	FRAAL0413	hypothetical protein	0.0540541	4.81968	14695	F207057.dat	Q21647_MS17-022_P242_#1	777	95.6	11	11	12	7.14529	0.00115467	105	0	0	0	0	0	0	22	17	13	15	18	20	0	0	0	0	0	0	0.0540541	-18.5	-4.20945	4.61821e-05	Blue
WP_011603047.1	FRAAL1870	glycosyl transferase family 1	0.0535714	10.2917	62398	F207062.dat	Q21652_MS17-022_P244_#2	743	31.9	14	14	18	1.69877	0.000274519	106	0	0	0	0	0	0	15	19	17	17	18	20	0	0	0	0	0	0	0.0535714	-18.6667	-4.22239	2.02409e-06	Blue
WP_011607678.1	FRAAL6641	molecular chaperone DnaJ	0.0535714	8.90613	41565	F207059.dat	Q21649_MS17-022_P243_#1	576	40.4	13	13	16	2.55022	0.000412113	106	0	0	0	0	0	0	20	14	21	17	17	17	0	0	0	0	0	0	0.0535714	-18.6667	-4.22239	1.18658e-05	Blue
WP_011603480.1	FRAAL2316	chemical-damaging agent resistance protein C	0.0535714	4.62258	20536	F207057.dat	Q21647_MS17-022_P242_#1	652	60.2	10	10	10	5.16167	0.000834119	106	0	0	0	0	0	0	18	19	16	18	18	17	0	0	0	0	0	0	0.0535714	-18.6667	-4.22239	1.46076e-07	Blue
WP_041939924.1	FRAAL6579	DNA topoisomerase I	0.0534351	9.30724	114174	F207059.dat	Q21649_MS17-022_P243_#1	2799	56.8	44	44	52	3.41584	0.000551995	390	0	0	0	0	1	2	61	52	77	69	66	62	0	0	0	0	5	10	0.0534351	-18.7143	-4.22607	5.3029e-07	Blue
WP_041940412.1	FRAAL2564	nonribosomal peptide synthase	0.0530973	5.27432	114293	F207057.dat	Q21647_MS17-022_P242_#1	1093	30.3	22	22	24	0.93619	0.000151287	107	0	0	0	0	0	0	27	23	8	10	20	19	0	0	0	0	0	0	0.0530973	-18.8333	-4.23522	0.00200225	Blue
WP_011607293.1	FRAAL6244	hypothetical protein	0.0530973	5.37599	34874	F207057.dat	Q21647_MS17-022_P242_#1	545	61.7	11	11	13	3.06819	0.000495815	107	0	0	0	0	0	0	22	20	14	16	16	19	0	0	0	0	0	0	0.0530973	-18.8333	-4.23522	2.73351e-05	Blue
WP_011607277.1	FRAAL6227	NADH dehydrogenase	0.0521739	6.68545	54149	F207061.dat	Q21651_MS17-022_P244_#1	899	45.8	15	15	19	2.01296	0.000325292	109	0	0	0	0	0	0	16	21	17	17	18	20	0	0	0	0	0	0	0.0521739	-19.1667	-4.26053	2.93516e-06	Blue
WP_011601270.1	FRAAL0002	chromosomal replication initiator protein DnaA	0.0521739	6.01004	58456	F207059.dat	Q21649_MS17-022_P243_#1	712	35.2	16	16	17	1.86465	0.000301325	109	0	0	0	0	0	0	19	17	20	16	22	15	0	0	0	0	0	0	0.0521739	-19.1667	-4.26053	1.34239e-05	Blue
WP_011603725.1	FRAAL2568	alpha/beta hydrolase	0.0521739	8.66792	29022	F207058.dat	Q21648_MS17-022_P242_#2	534	67.2	12	12	12	3.75577	0.000606928	109	0	0	0	0	0	0	20	21	16	17	17	18	0	0	0	0	0	0	0.0521739	-19.1667	-4.26053	2.93516e-06	Blue
WP_011602451.1	FRAAL1250	ubiquinone biosynthesis protein	0.0521739	9.29093	25738	F207058.dat	Q21648_MS17-022_P242_#2	574	49.8	10	10	11	4.23498	0.000684368	109	0	0	0	0	0	0	17	20	16	18	18	20	0	0	0	0	0	0	0.0521739	-19.1667	-4.26053	1.1323e-06	Blue
WP_011605479.1	FRAAL4357	hypothetical protein	0.0517241	6.00156	42090	F207059.dat	Q21649_MS17-022_P243_#1	877	43.8	13	13	16	2.61345	0.00042233	110	0	0	0	0	0	0	17	21	20	21	16	15	0	0	0	0	0	0	0.0517241	-19.3333	-4.27302	1.32919e-05	Blue
WP_011601552.1	FRAAL0293	threonyl-tRNA synthetase	0.0511111	5.47035	76506	F207057.dat	Q21647_MS17-022_P242_#1	2131	67.2	38	38	42	5.84268	0.000944169	447	0	0	0	1	1	1	79	71	72	73	78	71	0	0	0	7	5	5	0.0511111	-19.5652	-4.29022	7.60031e-12	Blue
WP_011606200.1	FRAAL5091	glucokinase	0.0508475	5.13375	31459	F207062.dat	Q21652_MS17-022_P244_#2	715	46.6	11	11	14	3.56019	0.000575322	112	0	0	0	0	0	0	21	16	20	19	16	20	0	0	0	0	0	0	0.0508475	-19.6667	-4.29768	4.36293e-06	Blue
WP_011607312.1	FRAAL6262	glycosyl transferase	0.0504202	9.13462	33058	F207058.dat	Q21648_MS17-022_P242_#2	570	42.9	12	12	12	3.41823	0.000552382	113	0	0	0	0	0	0	19	21	17	19	17	20	0	0	0	0	0	0	0.0504202	-19.8333	-4.30986	9.46494e-07	Blue
WP_041940986.1	FRAAL5743	FAD-dependent thymidylate synthase	0.0504202	6.20209	26705	F207060.dat	Q21650_MS17-022_P243_#2	558	51.2	10	10	11	4.23142	0.000683792	113	0	0	0	0	0	0	18	19	20	19	21	16	0	0	0	0	0	0	0.0504202	-19.8333	-4.30986	1.35674e-06	Blue
WP_041940596.1	FRAAL3642	3-ketoacyl-ACP reductase	0.0495868	4.78411	29594	F207058.dat	Q21648_MS17-022_P242_#2	742	53.7	12	12	13	3.88592	0.00062796	115	0	0	0	0	0	0	23	19	18	17	17	21	0	0	0	0	0	0	0.0495868	-20.1667	-4.3339	6.4626e-06	Blue
WP_011606065.1	FRAAL4951	methylmalonyl-CoA mutase	0.0487805	4.93015	65100	F207058.dat	Q21648_MS17-022_P242_#2	948	35.3	15	15	19	1.79724	0.000290431	117	0	0	0	0	0	0	22	22	16	21	16	20	0	0	0	0	0	0	0.0487805	-20.5	-4.35755	1.29075e-05	Blue
WP_011603645.1	FRAAL2487	oxidoreductase	0.0487805	5.35094	37358	F207057.dat	Q21647_MS17-022_P242_#1	709	28.5	11	11	12	3.13186	0.000506104	117	0	0	0	0	0	0	21	20	20	18	22	16	0	0	0	0	0	0	0.0487805	-20.5	-4.35755	3.57651e-06	Blue
WP_011605752.1	FRAAL4636	secreted FAD-linked oxidase	0.0483871	6.46207	58615	F207057.dat	Q21647_MS17-022_P242_#1	1109	50.3	19	19	22	2.01314	0.00032532	118	0	0	0	0	0	0	22	17	23	21	18	17	0	0	0	0	0	0	0.0483871	-20.6667	-4.36923	9.40248e-06	Blue
WP_041941131.1	FRAAL6600	zinc-binding alcohol dehydrogenase	0.0483871	5.41095	32242	F207061.dat	Q21651_MS17-022_P244_#1	560	48.1	13	13	13	3.65982	0.000591423	118	0	0	0	0	0	0	19	20	18	20	21	20	0	0	0	0	0	0	0.0483871	-20.6667	-4.36923	8.55475e-08	Blue
WP_041939762.1	FRAAL5807	metal-binding protein	0.0483871	4.76795	21914	F207061.dat	Q21651_MS17-022_P244_#1	577	67.6	10	10	10	5.38469	0.000870158	118	0	0	0	0	0	0	19	18	19	19	22	21	0	0	0	0	0	0	0.0483871	-20.6667	-4.36923	5.60024e-07	Blue
WP_050997198.1	FRAAL4775	SnoaL-like polyketide cyclase	0.0483871	5.13247	26308	F207058.dat	Q21648_MS17-022_P242_#2	855	59.7	12	12	13	9.23673	0.00149264	243	1	0	0	0	0	0	42	45	36	37	40	42	6	0	0	0	0	0	0.0483871	-20.6667	-4.36923	2.17425e-09	Blue
WP_011601522.1	FRAAL0262	helicase	0.0472441	5.69036	145193	F207061.dat	Q21651_MS17-022_P244_#1	811	15.9	18	18	25	0.833374	0.000134672	121	0	0	0	0	0	0	20	19	22	22	22	16	0	0	0	0	0	0	0.0472441	-21.1667	-4.40372	5.02497e-06	Blue
WP_009740524.1	FRAAL1085	30S ribosomal protein S19	0.0470085	11	10598	F207058.dat	Q21648_MS17-022_P242_#2	614	58.1	10	10	11	21.6079	0.0034918	229	0	0	0	0	1	0	42	35	42	36	38	35	0	0	0	0	5	0	0.0470085	-21.2727	-4.41093	6.1988e-09	Blue
WP_041940872.1	FRAAL5078	oxidoreductase	0.0465116	5.61752	57319	F207061.dat	Q21651_MS17-022_P244_#1	815	42.2	17	17	20	2.14589	0.000346772	123	0	0	0	0	0	0	21	20	21	20	22	19	0	0	0	0	0	0	0.0465116	-21.5	-4.42626	7.50949e-08	Blue
WP_011604673.1	FRAAL3532	branched-chain amino acid ABC transporter substrate-binding protein	0.0465116	9.33305	43436	F207061.dat	Q21651_MS17-022_P244_#1	1130	54.6	16	16	20	2.83175	0.000457608	123	0	0	0	0	0	0	20	21	20	19	23	20	0	0	0	0	0	0	0.0465116	-21.5	-4.42626	2.93454e-07	Blue
WP_011602524.1	FRAAL1327	hypothetical protein	0.0461538	10.7749	36313	F207059.dat	Q21649_MS17-022_P243_#1	823	49.3	15	15	16	3.41476	0.00055182	124	0	0	0	0	0	0	17	16	29	25	21	16	0	0	0	0	0	0	0.0461538	-21.6667	-4.43741	0.000231037	Blue
WP_011602267.1	FRAAL1040	NADH-quinone oxidoreductase subunit I	0.0454545	5.09986	24491	F207057.dat	Q21647_MS17-022_P242_#1	467	57.3	10	10	11	5.14475	0.000831385	126	0	0	0	0	0	0	23	22	19	21	17	24	0	0	0	0	0	0	0.0454545	-22	-4.45943	6.18325e-06	Blue
WP_050996989.1	FRAAL0617	methyltransferase	0.0451128	5.05165	29880	F207057.dat	Q21647_MS17-022_P242_#1	609	63.9	13	8	14	4.25033	0.000686849	127	0	0	0	0	0	0	23	17	21	23	21	22	0	0	0	0	0	0	0.0451128	-22.1667	-4.47032	2.73066e-06	Blue
WP_011607548.1	FRAAL6507	Terpene cyclase	0.0447761	5.17541	85180	F207062.dat	Q21652_MS17-022_P244_#2	813	25.6	16	16	20	1.5027	0.000242834	128	0	0	0	0	0	0	23	25	19	17	22	22	0	0	0	0	0	0	0.0447761	-22.3333	-4.48113	9.26774e-06	Blue
WP_050996951.1	FRAAL0094	peptidase S1	0.0447761	5.15179	56356	F207058.dat	Q21648_MS17-022_P242_#2	854	33.9	10	10	12	2.27128	0.000367035	128	0	0	0	0	0	0	23	24	20	21	21	19	0	0	0	0	0	0	0.0447761	-22.3333	-4.48113	1.07528e-06	Blue
WP_011607670.1	FRAAL6633	glycosyl hydrolase	0.0441176	5.28495	92375	F207058.dat	Q21648_MS17-022_P242_#2	912	28.3	19	19	26	1.40731	0.000227419	130	0	0	0	0	0	0	20	24	19	24	22	21	0	0	0	0	0	0	0.0441176	-22.6667	-4.5025	1.66788e-06	Blue
WP_041938840.1	FRAAL1033	NADH-quinone oxidoreductase subunit B	0.0434783	6.96353	29712	F207060.dat	Q21650_MS17-022_P243_#2	651	50.5	12	12	13	4.44265	0.000717926	132	0	0	0	0	0	0	25	20	21	24	19	23	0	0	0	0	0	0	0.0434783	-23	-4.52356	3.03634e-06	Blue
WP_011605766.1	FRAAL4650	anthranilate synthase	0.0431655	5.59334	48568	F207058.dat	Q21648_MS17-022_P242_#2	969	42.9	21	21	22	2.73843	0.000442527	133	0	0	0	0	0	0	28	33	18	19	15	20	0	0	0	0	0	0	0.0431655	-23.1667	-4.53398	0.000515806	Blue
WP_011607821.1	FRAAL6787	cyclase	0.0431655	5.53307	25926	F207058.dat	Q21648_MS17-022_P242_#2	696	45.7	10	10	10	5.12999	0.000828999	133	0	0	0	0	0	0	32	29	18	15	22	17	0	0	0	0	0	0	0.0431655	-23.1667	-4.53398	0.000536603	Blue
WP_011603726.1	FRAAL2569	hypothetical protein	0.0428571	5.16196	31457	F207057.dat	Q21647_MS17-022_P242_#1	989	69.1	15	15	15	4.25978	0.000688376	134	0	0	0	0	0	0	26	23	20	20	23	22	0	0	0	0	0	0	0.0428571	-23.3333	-4.54432	2.19846e-06	Blue
WP_041939539.1	FRAAL4595	excinuclease ABC subunit A	0.0425532	6.47102	106302	F207060.dat	Q21650_MS17-022_P243_#2	1007	32.4	25	25	36	1.26997	0.000205225	135	0	0	0	0	0	0	19	16	28	28	24	20	0	0	0	0	0	0	0.0425532	-23.5	-4.55459	0.000103907	Blue
WP_011606747.1	FRAAL5672	propionyl-CoA carboxylase subunit beta	0.0425532	5.97222	48364	F207061.dat	Q21651_MS17-022_P244_#1	951	43.9	19	19	22	2.79133	0.000451076	135	0	0	0	0	0	0	17	17	25	19	31	26	0	0	0	0	0	0	0.0425532	-23.5	-4.55459	0.000203962	Blue
WP_011601504.1	FRAAL0246	helicase	0.041958	9.14172	108714	F207059.dat	Q21649_MS17-022_P243_#1	1222	27.8	23	23	32	1.26019	0.000203645	137	0	0	0	0	0	0	24	23	29	20	21	20	0	0	0	0	0	0	0.041958	-23.8333	-4.57491	1.58259e-05	Blue
WP_011605800.1	FRAAL4684	carbamoyl phosphate synthase small subunit	0.0413793	6.06377	40941	F207061.dat	Q21651_MS17-022_P244_#1	869	61.4	13	13	18	3.39513	0.000548649	139	0	0	0	0	0	0	23	25	24	18	24	25	0	0	0	0	0	0	0.0413793	-24.1667	-4.59495	4.0379e-06	Blue
WP_041938631.1	FRAAL0172	B12-dependent methionine synthase	0.0410959	4.94921	131950	F207060.dat	Q21650_MS17-022_P243_#2	970	23.9	21	21	28	1.06101	0.000171458	140	0	0	0	0	0	0	25	21	25	26	23	20	0	0	0	0	0	0	0.0410959	-24.3333	-4.60486	2.54507e-06	Blue
WP_011603724.1	FRAAL2567	hypothetical protein	0.0410959	5.97825	28798	F207058.dat	Q21648_MS17-022_P242_#2	1028	78.2	16	16	16	4.86145	0.000785604	140	0	0	0	0	0	0	28	29	15	16	27	25	0	0	0	0	0	0	0.0410959	-24.3333	-4.60486	0.000255755	Blue
WP_011607307.1	FRAAL6257	serine O-acetyltransferase	0.0410959	9.90822	24743	F207058.dat	Q21648_MS17-022_P242_#2	591	63.9	9	9	11	5.65817	0.000914352	140	0	0	0	0	0	0	25	22	24	20	25	24	0	0	0	0	0	0	0.0410959	-24.3333	-4.60486	9.03424e-07	Blue
WP_011602438.1	FRAAL1237	glycosyl transferase	0.0405405	8.86564	51619	F207062.dat	Q21652_MS17-022_P244_#2	927	35.9	14	14	18	2.75093	0.000444546	142	0	0	0	0	0	0	21	27	23	23	22	26	0	0	0	0	0	0	0.0405405	-24.6667	-4.62449	1.99071e-06	Blue
WP_041938837.1	FRAAL1014	XRE family transcriptional regulator	0.0402685	6.68254	40855	F207061.dat	Q21651_MS17-022_P244_#1	823	42.8	14	14	18	3.50018	0.000565625	143	0	0	0	0	0	0	25	25	20	19	31	23	0	0	0	0	0	0	0.0402685	-24.8333	-4.63421	3.92479e-05	Blue
WP_011604153.1	FRAAL3003	hypothetical protein	0.0397351	5.4542	31297	F207062.dat	Q21652_MS17-022_P244_#2	618	55.3	10	6	12	4.63303	0.000748692	145	0	0	0	0	0	0	24	23	24	23	25	26	0	0	0	0	0	0	0.0397351	-25.1667	-4.65344	5.67787e-08	Blue
WP_041939862.1	FRAAL6282	bifunctional N-acetylglucosamine-1-phosphate uridyltransferase/glucosamine-1-phosphate acetyltransferase	0.0394737	5.72788	55650	F207060.dat	Q21650_MS17-022_P243_#2	1181	44	19	19	20	2.62354	0.000423961	146	0	0	0	0	0	0	26	24	28	27	21	20	0	0	0	0	0	0	0.0394737	-25.3333	-4.66297	9.0807e-06	Blue
WP_011603386.1	FRAAL2217	hypothetical protein	0.038961	6.21533	77470	F207060.dat	Q21650_MS17-022_P243_#2	1067	36.7	17	17	22	1.91042	0.000308721	148	0	0	0	0	0	0	28	26	23	25	22	24	0	0	0	0	0	0	0.038961	-25.6667	-4.68182	1.09386e-06	Blue
WP_011607582.1	FRAAL6542	uridylate kinase	0.0387097	6.12904	28168	F207059.dat	Q21649_MS17-022_P243_#1	1002	69.7	16	16	17	5.28969	0.000854807	149	0	0	0	0	0	0	24	26	27	22	24	26	0	0	0	0	0	0	0.0387097	-25.8333	-4.69116	4.69382e-07	Blue
WP_011602442.1	FRAAL1241	hypothetical protein	0.0384615	5.94625	50154	F207059.dat	Q21649_MS17-022_P243_#1	878	44.9	17	17	19	2.99079	0.000483308	150	0	0	0	0	0	0	27	25	28	24	24	22	0	0	0	0	0	0	0.0384615	-26	-4.70044	1.09747e-06	Blue
WP_041938828.1	FRAAL0979	hydrolase	0.0384615	6.67416	31612	F207059.dat	Q21649_MS17-022_P243_#1	704	55.6	14	14	16	4.74503	0.000766791	150	0	0	0	0	0	0	25	20	26	23	30	26	0	0	0	0	0	0	0.0384615	-26	-4.70044	8.9634e-06	Blue
WP_041939859.1	FRAAL6265	glycosyl transferase family 1	0.0377358	6.3171	43468	F207060.dat	Q21650_MS17-022_P243_#2	876	45.5	15	15	16	3.51983	0.0005688	153	0	0	0	0	0	0	23	24	27	29	26	24	0	0	0	0	0	0	0.0377358	-26.5	-4.72792	1.15634e-06	Blue
WP_011607005.1	FRAAL5947	50S ribosomal protein L31	0.0377358	9.45993	8699	F207057.dat	Q21647_MS17-022_P242_#1	462	79.5	8	8	8	17.5882	0.00284224	153	0	0	0	0	0	0	25	25	24	23	26	30	0	0	0	0	0	0	0.0377358	-26.5	-4.72792	1.6609e-06	Blue
WP_041939058.1	FRAAL2118	glycogen debranching protein	0.0368098	5.0127	82541	F207060.dat	Q21650_MS17-022_P243_#2	970	31.4	17	17	21	1.90209	0.000307375	157	0	0	0	0	0	0	26	26	28	30	21	26	0	0	0	0	0	0	0.0368098	-27.1667	-4.76377	4.12723e-06	Blue
WP_041938989.1	FRAAL1776	GDP-mannose 4,6-dehydratase	0.0365854	5.33244	36540	F207061.dat	Q21651_MS17-022_P244_#1	805	52	15	15	16	4.32403	0.000698757	158	0	0	0	0	0	0	26	20	30	26	30	26	0	0	0	0	0	0	0.0365854	-27.3333	-4.77259	1.09296e-05	Blue
WP_011601774.1	FRAAL0521	membrane protein	0.0363636	5.80987	40966	F207057.dat	Q21647_MS17-022_P242_#1	1224	60.1	17	17	21	3.88127	0.000627208	159	0	0	0	0	0	0	30	26	26	26	29	22	0	0	0	0	0	0	0.0363636	-27.5	-4.78136	2.83191e-06	Blue
WP_011603370.1	FRAAL2205	cell division protein DivIVA	0.0363636	5.30259	35094	F207060.dat	Q21650_MS17-022_P243_#2	822	51.1	12	12	16	4.53069	0.000732154	159	0	0	0	0	0	0	24	24	29	28	26	28	0	0	0	0	0	0	0.0363636	-27.5	-4.78136	7.79407e-07	Blue
WP_011605771.1	FRAAL4655	hypothetical protein	0.035503	6.06852	44057	F207057.dat	Q21647_MS17-022_P242_#1	744	36.4	14	14	16	3.69975	0.000597875	163	0	0	0	0	0	0	29	31	24	27	25	27	0	0	0	0	0	0	0.035503	-28.1667	-4.81592	1.58209e-06	Blue
WP_011603703.1	FRAAL2546	non-ribosomal peptide synthetase	0.0342857	5.19626	280186	F207058.dat	Q21648_MS17-022_P242_#2	1391	15	28	26	42	0.603171	9.74716e-05	169	0	0	0	0	0	0	34	38	15	16	36	30	0	0	0	0	0	0	0.0342857	-29.1667	-4.86625	0.0010571	Blue
WP_011607313.1	FRAAL6263	glycosyl transferase	0.0342857	8.68397	43090	F207060.dat	Q21650_MS17-022_P243_#2	1178	60.7	14	14	16	3.92202	0.000633794	169	0	0	0	0	0	0	26	27	28	33	26	29	0	0	0	0	0	0	0.0342857	-29.1667	-4.86625	1.53118e-06	Blue
WP_011605775.1	FRAAL4659	dimethylmenaquinone methyltransferase	0.0337079	5.73207	22688	F207057.dat	Q21647_MS17-022_P242_#1	714	54.1	10	10	10	7.5811	0.0012251	172	0	0	0	0	0	0	28	30	28	33	25	28	0	0	0	0	0	0	0.0337079	-29.6667	-4.89077	1.45355e-06	Blue
WP_011603057.1	FRAAL1880	AMP-dependent synthetase	0.0333333	5.33908	99457	F207061.dat	Q21651_MS17-022_P244_#1	1074	27.8	20	20	22	1.7495	0.000282717	174	0	0	0	0	0	0	26	24	26	33	31	34	0	0	0	0	0	0	0.0333333	-30	-4.90689	1.31408e-05	Blue
WP_011606793.1	FRAAL5719	protein RecA	0.0322581	5.23	36543	F207060.dat	Q21650_MS17-022_P243_#2	1074	57.5	18	18	20	4.9257	0.000795987	180	0	0	0	0	0	0	26	29	28	31	31	35	0	0	0	0	0	0	0.0322581	-31	-4.9542	2.48177e-06	Blue
WP_011605756.1	FRAAL4640	L-alanine:N-amidino-3-keto-scyllo-inosamine aminotransferase	0.0320856	6.01991	44873	F207057.dat	Q21647_MS17-022_P242_#1	1448	62.4	21	21	22	4.03361	0.000651826	181	0	0	0	0	0	0	40	37	30	30	22	22	0	0	0	0	0	0	0.0320856	-31.1667	-4.96193	0.000176745	Blue
WP_041939708.1	FRAAL5458	S-adenosyl methyltransferase	0.031746	4.73667	29454	F207057.dat	Q21647_MS17-022_P242_#1	595	38.5	12	12	12	6.21308	0.00100403	183	0	0	0	0	0	0	34	31	27	30	28	33	0	0	0	0	0	0	0.031746	-31.5	-4.97728	1.23836e-06	Blue
WP_011601557.1	FRAAL0299	carboxylase	0.0315789	5.37957	50769	F207061.dat	Q21651_MS17-022_P244_#1	918	44.4	18	18	18	3.62426	0.000585676	184	0	0	0	0	0	0	33	35	26	31	29	30	0	0	0	0	0	0	0.0315789	-31.6667	-4.98489	2.38186e-06	Blue
WP_011604900.1	FRAAL3762	ABC transporter ATP-binding protein	0.0314136	6.27463	43431	F207062.dat	Q21652_MS17-022_P244_#2	1218	60.2	18	18	20	4.25963	0.000688351	185	0	0	0	0	0	0	34	36	27	27	26	35	0	0	0	0	0	0	0.0314136	-31.8333	-4.99247	1.56636e-05	Blue
WP_011605750.1	FRAAL4634	tryptophan halogenase	0.0298507	5.04117	55316	F207059.dat	Q21649_MS17-022_P243_#1	1300	48.9	20	20	22	3.5252	0.000569668	195	0	0	0	0	0	0	41	40	34	31	26	23	0	0	0	0	0	0	0.0298507	-33.5	-5.06609	0.000111693	Blue
WP_011606918.1	FRAAL5851	acetolactate synthase	0.0295567	5.37364	63197	F207059.dat	Q21649_MS17-022_P243_#1	1020	35.6	15	15	19	3.11724	0.000503741	197	0	0	0	0	0	0	30	30	31	39	33	34	0	0	0	0	0	0	0.0295567	-33.8333	-5.08037	2.62758e-06	Blue
WP_011602262.1	FRAAL1035	NADH-quinone oxidoreductase subunit D	0.0289855	5.25576	51221	F207057.dat	Q21647_MS17-022_P242_#1	1068	57	19	19	22	3.92417	0.000634141	201	0	0	0	0	0	0	40	38	28	31	32	32	0	0	0	0	0	0	0.0289855	-34.5	-5.10852	9.62561e-06	Blue
WP_011607479.1	FRAAL6434	glycine dehydrogenase subunit 1	0.028169	5.7424	109257	F207062.dat	Q21652_MS17-022_P244_#2	1392	31.5	23	23	29	1.89462	0.000306167	207	0	0	0	0	0	0	33	35	34	33	35	37	0	0	0	0	0	0	0.028169	-35.5	-5.14975	3.52089e-08	Blue
WP_011602332.1	FRAAL1125	serine hydroxymethyltransferase	0.0275229	6.102	44110	F207059.dat	Q21649_MS17-022_P243_#1	1244	57.6	20	20	22	4.80617	0.00077667	212	0	0	0	0	0	0	34	36	38	34	34	36	0	0	0	0	0	0	0.0275229	-36.3333	-5.18322	4.52136e-08	Blue
WP_050997134.1	FRAAL3470	phosphoketolase	0.0271493	5.88067	89482	F207058.dat	Q21648_MS17-022_P242_#2	1237	39.8	25	25	29	2.40272	0.000388276	215	0	0	0	0	0	0	40	41	33	40	33	28	0	0	0	0	0	0	0.0271493	-36.8333	-5.20294	1.42454e-05	Blue
WP_011607561.1	FRAAL6520	hypothetical protein	0.0269058	4.84882	56032	F207057.dat	Q21647_MS17-022_P242_#1	727	50.4	21	21	27	3.87279	0.000625837	217	0	0	0	0	0	0	43	37	35	33	37	32	0	0	0	0	0	0	0.0269058	-37.1667	-5.21594	3.15329e-06	Blue
WP_041939549.1	FRAAL4660	hypothetical protein	0.0258621	6.28792	50721	F207058.dat	Q21648_MS17-022_P242_#2	1355	63.7	29	29	31	4.45575	0.000720043	226	0	0	0	0	0	0	39	42	39	31	35	40	0	0	0	0	0	0	0.0258621	-38.6667	-5.27302	2.79074e-06	Blue
WP_041939546.1	FRAAL4633	3-oxoacyl-ACP reductase	0.0258621	5.83395	27087	F207057.dat	Q21647_MS17-022_P242_#1	950	88.8	15	15	15	8.34349	0.0013483	226	0	0	0	0	0	0	45	38	39	36	34	34	0	0	0	0	0	0	0.0258621	-38.6667	-5.27302	3.3437e-06	Blue
WP_011605772.1	FRAAL4656	hypothetical protein	0.025641	4.85557	51447	F207060.dat	Q21650_MS17-022_P243_#2	1436	63.1	21	21	27	4.43175	0.000716164	228	0	0	0	0	0	0	41	44	35	39	34	35	0	0	0	0	0	0	0.025641	-39	-5.2854	2.72742e-06	Blue
WP_011604693.1	FRAAL3552	aldehyde dehydrogenase	0.0255319	4.92233	52321	F207062.dat	Q21652_MS17-022_P244_#2	1075	46.9	15	15	17	4.37683	0.00070729	229	0	0	0	0	0	0	39	44	37	41	36	32	0	0	0	0	0	0	0.0255319	-39.1667	-5.29155	3.27035e-06	Blue
WP_009740503.1	FRAAL1108	30S ribosomal protein S11	0.0252101	11.4166	14330	F207059.dat	Q21649_MS17-022_P243_#1	704	72.4	9	9	12	16.1898	0.00261625	232	0	0	0	0	0	0	38	36	40	34	47	37	0	0	0	0	0	0	0.0252101	-39.6667	-5.30986	4.718e-06	Blue
WP_011605801.1	FRAAL4685	biotin carboxylase	0.0251046	6.12654	45565	F207058.dat	Q21648_MS17-022_P242_#2	1294	64.4	20	20	21	5.11357	0.000826347	233	0	0	0	0	0	0	44	42	36	38	36	37	0	0	0	0	0	0	0.0251046	-39.8333	-5.3159	1.04751e-06	Blue
WP_011602768.1	FRAAL1581	hypothetical protein	0.024	9.00785	92656	F207060.dat	Q21650_MS17-022_P243_#2	1372	41.2	27	26	33	2.6334	0.000425554	244	0	0	0	0	0	0	44	35	46	44	40	35	0	0	0	0	0	0	0.024	-41.6667	-5.38082	4.82435e-06	Blue
WP_011603489.1	FRAAL2325	3-(3-hydroxyphenyl)propionate hydroxylase	0.0239044	6.28638	59477	F207057.dat	Q21647_MS17-022_P242_#1	1400	56.6	23	23	26	4.11924	0.000665664	245	0	0	0	0	0	0	51	46	39	34	39	36	0	0	0	0	0	0	0.0239044	-41.8333	-5.38658	1.99723e-05	Blue
WP_011601540.1	FRAAL0280	polynucleotide kinase-phosphatase	0.0237154	6.21794	97028	F207057.dat	Q21647_MS17-022_P242_#1	1554	38.7	29	29	34	2.54566	0.000411375	247	0	0	0	0	0	0	50	43	43	34	40	37	0	0	0	0	0	0	0.0237154	-42.1667	-5.39803	9.40515e-06	Blue
WP_041939556.1	FRAAL4693	Inducer of phenazine A	0.0229008	6.35963	39120	F207060.dat	Q21650_MS17-022_P243_#2	1037	60.2	19	19	20	6.54397	0.0010575	256	0	0	0	0	0	0	43	45	41	47	44	36	0	0	0	0	0	0	0.0229008	-43.6667	-5.44846	1.23618e-06	Blue
WP_011602619.1	FRAAL1424	membrane protein	0.0228137	6.11192	80621	F207060.dat	Q21650_MS17-022_P243_#2	1371	40.2	19	19	23	3.18776	0.000515137	257	0	0	0	0	0	0	37	38	50	49	41	42	0	0	0	0	0	0	0.0228137	-43.8333	-5.45396	7.24715e-06	Blue
WP_011605778.1	FRAAL4662	hypothetical protein	0.0222222	5.53583	27916	F207057.dat	Q21647_MS17-022_P242_#1	1171	82.1	14	14	16	9.45694	0.00152823	264	0	0	0	0	0	0	45	46	42	40	44	47	0	0	0	0	0	0	0.0222222	-45	-5.49185	1.56392e-07	Blue
WP_041939357.1	FRAAL3551	3-ketoacyl-ACP reductase	0.021978	4.71397	28978	F207057.dat	Q21647_MS17-022_P242_#1	1089	60	16	16	18	9.21389	0.00148895	267	0	0	0	0	0	0	47	44	41	47	45	43	0	0	0	0	0	0	0.021978	-45.5	-5.50779	8.70725e-08	Blue
WP_041940440.1	FRAAL2702	protein-L-isoaspartate O-methyltransferase	0.0218182	5.09638	44352	F207059.dat	Q21649_MS17-022_P243_#1	1145	67.6	18	18	19	6.06512	0.000980115	269	0	0	0	0	0	0	46	43	48	46	46	40	0	0	0	0	0	0	0.0218182	-45.8333	-5.51833	2.24847e-07	Blue
[truncated: 1,267 more rows]
